# Supplementary material for: Long-term osteogenic differentiation of human bone marrow stromal cells in simulated microgravity: novel proteins sighted
Source: Cell Mol Life Sci. 2022 Oct 1;79(10):536. doi: 10.1007/s00018-022-04553-2 (PMC9526692; doi:10.1007/s00018-022-04553-2)
Supplement: Supplementary file 8 — Supplementary file8 Table S1 Samples report from Spectronaut software. List of the identified and normalized protein groups per each sample. Samples names are composed by the time point (“Tn”, where n is the day of differentiation), the condition in which they were kept (GC= Gravity Control; RPM= simulated microgravity), and the number of the replicate. Column name specification: “N: [sample_number] 201218_DF_nn_1.raw.PG.NrOfPrecursorsIdentified – sample name” = number of precursor ions used for the identification of each protein group; “T: PG.Pvalue” = the p-value of the Protein Group identification; “T: PG.ProteinGroups” = Uniprot accession numbers of the identified protein groups; “T: PG.Genes” = gene symbols of the identified protein groups. (XLSX 1059 KB) [file 18_2022_4553_MOESM8_ESM.xlsx]

## Sheet: info
Title	Long-term osteogenic differentiation of human bone marrow stromal cells in simulated microgravity: novel proteins sighted
Journal name	Cellular and Molecular Life Sciences
Authors	Giulia Montagna, Giuseppe Pani, Dani Flinkman, Francesco Cristofaro, Barbara Pascucci, Luca Massimino, Luigi Antonio Lamparelli, Lorenzo Fassina, Peter James, Eleanor Coffey, Giuseppina Rea, Livia Visai, Angela Maria Rizzo.
Corresponding author	Livia Visai; Department of Molecular Medicine (DMM), Biochemistry Unit, Centre for Health Technologies (CHT), UdR INSTM University of Pavia, Pavia, Italy; livia.visai@unipv.it
Link to proteomic data	PrideArchive PXD033475

## Sheet: reanalysed_CTRL_samples_Report_
T8_G_CTRL_1	T8_G_CTRL_2	T8_M_CTRL_1	T8_M_CTRL_2	T8_M_CTRL_3	T8_M_CTRL_3_re	T28_G_CTRL_1	T28_G_CTRL_1_re	T28_G_CTRL_2	T28_G_CTRL_3	T28_M_CTRL_1	T28_M_CTRL_2	T28_M_CTRL_3	T0_1	T0_2	T0_3	N: [1] 201218_DF_1_1.raw.PG.NrOfPrecursorsIdentified	N: [5] 201218_DF_5_1.raw.PG.NrOfPrecursorsIdentified	N: [9] 201218_DF_9_1.raw.PG.NrOfPrecursorsIdentified	N: [13] 201218_DF_13_1.raw.PG.NrOfPrecursorsIdentified	N: [20] 201218_DF_21_1.raw.PG.NrOfPrecursorsIdentified	N: [24] 201218_DF_25_1.raw.PG.NrOfPrecursorsIdentified	N: [28] 201218_DF_29_1.raw.PG.NrOfPrecursorsIdentified	N: [32] 201218_DF_33_1.raw.PG.NrOfPrecursorsIdentified	N: [35] 201218_DF_37_1.raw.PG.NrOfPrecursorsIdentified	N: [38] 201218_DF_41_1.raw.PG.NrOfPrecursorsIdentified	N: [42] 201218_DF_45_1.raw.PG.NrOfPrecursorsIdentified	N: [46] 201218_DF_49_1.raw.PG.NrOfPrecursorsIdentified	N: [47] 201218_DF_50_1.raw.PG.NrOfPrecursorsIdentified	N: [48] 201218_DF_51_1.raw.PG.NrOfPrecursorsIdentified	N: [49] 201218_DF_52_1.raw.PG.NrOfPrecursorsIdentified	N: [55] 201229_DF_21_1.raw.PG.NrOfPrecursorsIdentified	N: [59] 201229_DF_25_1.raw.PG.NrOfPrecursorsIdentified	T: PG.Pvalue	T: PG.ProteinGroups	T: PG.Genes
27802.1	59684	57924.8	41518.4	46472.6	42702	56059.2	62700.7	44689.1	92193.2	61290	34253.7	94273.9	40979.4	42577.8	46039.1	3	3	4	3	3	3	4	4	3	4	4	4	3	3	4	4	4	7.29e-14	A0A024QZ42;O75340	PDCD6
NaN	3928.21	NaN	NaN	NaN	NaN	10888.9	3171.28	2687.77	NaN	5810.95	5904.25	5072.82	20269.5	22706.5	21951.4	NaN	NaN	1	NaN	NaN	1	1	1	1	NaN	1	1	1	1	1	NaN	1	0.000478996	A0A024QZP7;A0A087WZZ9;E5RIU6;P06493;P06493-2	CDK1
322802	308940	320186	275216	444545	399942	348699	342954	375188	390187	334711	300471	381176	297012	322532	351276	20	17	21	19	18	19	23	23	21	22	23	23	21	23	21	20	22	2.81e-18	A0A024QZX5;A0A087X1N8;P35237	SERPINB6
408950	369281	389103	402431	426339	406536	357457	311336	311035	393535	329473	466967	394967	615991	572802	567795	58	45	60	58	47	53	63	63	61	65	59	58	64	64	64	52	61	9.9e-17	A0A024R4E5	HDLBP
7176.63	4885.86	NaN	3690.72	NaN	NaN	NaN	9029.81	6669.69	5662.83	4106.07	2753.3	3594.59	11095.8	10817.4	10275.3	1	NaN	1	1	NaN	NaN	1	1	1	1	1	1	1	1	1	NaN	1	0.0020874	A0A024R4K9;A0A087WZA9;A0A087X266;Q9BXJ8;Q9BXJ8-2	TMEM120A
84369.8	114780	100422	77405.7	63787.7	154198	86500	106797	77071.9	152103	97103.2	83030.2	155046	94022	103897	101076	10	6	9	8	8	9	10	9	9	9	9	8	9	9	9	9	10	5.59e-19	A0A024RA52;P25787	PSMA2
46670.4	48622.8	45571.6	64407.8	43726.7	35720.5	63958.5	53284.8	62486.7	76417.4	58676.6	50032.6	57486.8	70780	74530.7	67428	11	8	12	11	8	11	12	12	12	12	11	12	11	12	12	9	11	4.58e-10	A0A024RCR6;A0A0G2JK23;A0A0G2JL47;P46379;P46379-2;P46379-3;P46379-4;P46379-5	BAG6
17168.2	13294.2	1137.46	2061.24	3587.94	3179.5	21018.4	27421.9	20934.5	26354.6	9919.27	4707.61	6952.89	24010.8	22979.4	20506.1	4	1	4	2	1	4	4	4	2	3	4	3	4	4	4	1	4	4.23e-15	A0A067XG54;Q8NB49;Q8NB49-2;Q8NB49-3;Q8NB49-4	ATP11C
7495.33	5706.33	NaN	6873.37	NaN	10729.4	NaN	6909.8	5151.57	8733.56	4480.73	5368.75	5911.35	5120.88	4757.88	3908.02	1	NaN	1	1	NaN	NaN	1	1	1	1	1	1	1	1	1	1	1	0.0290448	A0A075B6E5	ENAH
157518	166281	225720	136201	226348	72091.6	454847	108780	174742	161592	218076	100647	116782	293148	477992	201979	2	1	2	2	1	1	2	2	2	2	2	2	3	2	3	2	3	0.00312875	A0A075B6F6;A0A0S2Z6F0;A0A3B3IT72;A0A3B3IUB5;Q8TCT9;Q8TCT9-2;Q8TCT9-4;Q8TCT9-5	HM13
3332.05	2276.21	3096.86	2173.32	4105.48	3319.83	2694.03	2843.67	2655.46	NaN	2960.86	2858.12	NaN	6872.51	6805.77	6520.16	1	1	1	1	1	1	1	1	1	1	1	1	1	1	1	1	1	6.23e-08	A0A075B6F9;A0A075B797;M0QX85;M0R1K2;M0R3B2;Q9Y314	NOSIP
NaN	NaN	1721.9	2919.57	NaN	289.02	NaN	331.739	NaN	NaN	NaN	2508.24	NaN	NaN	NaN	NaN	NaN	1	NaN	1	NaN	NaN	NaN	NaN	1	NaN	NaN	NaN	NaN	NaN	NaN	1	1	0.0623724	A0A075B6G3;A0A087WTU7;A0A087WV90;A0A5H1ZRP8;P11532;P11532-11;P11532-4	DMD
NaN	1	NaN	NaN	NaN	616.813	NaN	4923.09	7100.63	NaN	5000.05	NaN	NaN	NaN	7362.71	1	NaN	NaN	1	NaN	NaN	NaN	1	1	NaN	1	NaN	1	NaN	1	1	1	1	1.45e-05	A0A075B6R8;B7ZB24;F5H1U9;H0YGQ3;O75970;O75970-2;O75970-3;O75970-5	MPDZ
44921.7	68636.9	58630.5	32105.1	59321.3	47790.7	47512.6	45944.3	61856.2	43061.4	32293.3	52250.8	40574.2	71145.2	68301	71570.7	6	2	7	5	4	4	6	7	6	6	5	7	7	7	7	7	7	5.87e-14	A0A075B716;H0YN88;H3BNC9;P08708	RPS17;RPS17;;RPS17
113858	92243.5	18275.8	NaN	28937.5	31438.6	510003	507575	301632	96395.8	104037	110215	88051.1	335232	286357	249053	1	1	1	NaN	1	1	1	1	1	1	1	1	1	1	1	1	1	0.000122483	A0A075B730;P58107	EPPK1
3517.92	1749.34	3030.98	1554.77	5759.26	4673.63	3686.18	3597.85	6074.6	3459.44	4905.98	4295.29	4589.04	8684.66	7979.73	4801.11	1	1	1	1	1	1	1	1	1	1	1	1	1	1	1	1	1	3.63e-05	A0A075B7A1;M0R0E9;M0R344;Q9NRA0;Q9NRA0-2;Q9NRA0-3;Q9NRA0-4;Q9NRA0-5	SPHK2
26643	21251.4	36502.9	28967.9	32674.7	21519.8	23303.8	21861.6	25016.5	35673.2	22548.6	25893.3	25658.1	21251.2	19952	18319.9	4	2	3	4	2	3	4	4	3	4	4	4	4	3	3	4	4	2.8e-05	A0A075B7B1;O15061;O15061-2	SYNM
30954.3	32746.4	27609.7	20263	16288.9	20373.5	25354.5	33915.6	29791.8	34055.5	23033.7	23698.6	31154.5	54242.1	59626.6	56415.7	2	2	2	2	2	2	2	2	2	2	2	2	2	2	2	2	2	3.89e-09	A0A075B7D9;Q92804;Q92804-2	TAF15
351313	330918	361357	309118	429926	394106	252962	163225	172767	235898	189363	219278	240799	111308	111851	113146	35	28	35	35	29	30	36	37	34	36	34	34	34	33	30	35	37	1.32e-15	A0A087WSW9;A0A087WSY9;Q16881;Q16881-3;Q16881-4	TXNRD1
26760	33160.3	31285.6	30255.1	41727.8	39633.1	49611.1	44821.4	37779.7	52783.5	36668	26095.5	50287.4	20142.8	24940.4	24477.1	2	3	3	2	2	3	3	3	3	3	3	3	3	2	3	2	3	0.00274897	A0A087WT12;A0A087X2I2;K7EJ20;K7EKX7;K7ENB4;K7ERP4;P36969;P36969-2;R4GNE4	GPX4
6805.35	6698.92	9152.9	7153.83	6230.3	12295.7	5622.58	3389.06	6178.72	7332.14	8105.64	6848.31	9569.83	2361.72	2256.53	3338.82	1	1	1	1	1	1	1	1	1	1	1	1	1	1	1	1	1	2.35e-05	A0A087WT18;Q96A73;Q96A73-2;Q96A73-3	KIAA1191
19015.3	13102.2	38382.5	29246.3	21362.3	16274.7	17443.3	16834.2	16122.6	19533.6	15777.2	33145.5	23869.3	21114.6	15191.3	16051	2	4	5	4	3	5	5	5	4	4	5	5	4	5	5	3	5	1.05e-05	A0A087WT44;I3L159;I3L1F5;P30519;P30519-2	HMOX2
11007.3	17119.2	9782.71	14556	11577.4	15505.2	7679.06	7564.99	11609.8	15662.5	7283.49	8488.15	9425.08	18340.4	19012	16205.5	4	1	4	4	2	2	3	2	1	3	2	2	2	2	2	3	2	4.34e-11	A0A087WT45;Q4V328	GRIPAP1
21296.2	14377.1	28130.7	19797.4	24735.3	18421.4	30661.4	36463.3	40108.7	18841.8	32696	35146.9	21212.3	14583.9	16368.7	18678.5	3	2	3	2	2	3	3	3	3	3	3	4	3	3	3	3	3	2e-13	A0A087WT99;A0A1W2PRB8;E9PQS1;Q9H0W9;Q9H0W9-2;Q9H0W9-3	C11orf54;;C11orf54;C11orf54;C11orf54;C11orf54
38972	41298.1	44630.1	47638.6	63816.7	54687.7	44687.9	39590.1	42065	49980.4	30163.2	41451.5	52451.5	46925	47671	46529.7	7	5	7	7	6	7	7	7	6	7	7	7	7	7	7	7	6	2.06e-09	A0A087WTA5;E7ERK9;Q9UI10;Q9UI10-2;Q9UI10-3	EIF2B4
108516	92443.1	71180.8	73593.6	69066.2	73052.7	63948.4	69399.9	68457.8	105988	105020	125185	157094	391156	400370	411258	45	13	45	28	15	16	21	25	19	30	22	23	62	62	62	21	27	7.59e-18	A0A087WTA8;P08123	COL1A2
18012.5	27875.4	29270.1	14070.6	30840.2	27871.8	26928.3	20553.5	17617.6	118835	19644.6	14888.4	35210.3	22188.7	22580.7	26408.7	4	3	4	4	4	4	4	5	3	5	3	5	4	5	5	5	5	0.000114512	A0A087WTB8;P15374	UCHL3
38793.8	56899	41281.7	43077.7	59291.7	63032.9	43363.1	67608.7	37475.5	76511.2	43697	39732.3	66955.5	44637.5	35337.1	39075.2	1	1	1	1	1	1	1	1	1	1	1	1	1	1	1	1	1	7.05e-07	A0A087WTI3;A0A087WXF6;F5GXJ1;F5H5N1;O75251;O75251-2	NDUFS7
161784	144640	219385	181653	173534	149062	155776	118817	165759	153628	150106	182959	187780	262915	325199	303118	24	18	23	24	14	17	24	25	25	23	23	24	26	26	26	22	24	6.92e-19	A0A087WTP3;Q92945	KHSRP
9597.32	NaN	9076.16	10238.9	15336.3	14291.3	6536.48	9665.45	7154.04	8367.99	8336.88	9508.28	11023	5211.72	5868.71	NaN	1	1	NaN	1	1	1	1	1	1	1	1	1	1	1	NaN	1	1	0.00699303	A0A087WTQ2;A0A3B3IT47;C9JGR9;E7EQ49;Q9Y2I8;Q9Y2I8-2;Q9Y2I8-3	WDR37
696090	591087	751910	709568	880615	798344	539650	507292	544502	485628	519608	674249	467723	913009	858042	894613	33	32	32	34	30	31	33	33	34	34	33	32	33	34	33	33	32	5.44e-19	A0A087WTT1;P11940;P11940-2	PABPC1
16739	21814.8	NaN	14857.4	NaN	NaN	12641.7	32754	24242.5	47460.9	16505.2	8522.46	25505.6	20977.3	19459.9	19342.2	1	NaN	1	1	NaN	1	1	1	1	1	1	1	1	1	1	NaN	1	5.34e-16	A0A087WTT2;Q5JWB9;Q96A57;Q96A57-2	TMEM230
2321.13	1266.88	4430.37	4220.59	4113.14	3608.52	2760.06	3416.35	2112.69	NaN	3824.18	3432.14	2531.8	3500.77	2847.97	1920.98	1	1	1	1	1	1	1	1	1	1	1	1	1	1	1	1	1	0.00124228	A0A087WTU1;A0A087X0S7;A0A0B4J2G4;Q15345;Q15345-3	LRRC41
13626.3	12684.5	NaN	15600.7	NaN	15754.2	NaN	7756.68	9297.85	14647.5	9547.75	6854.09	12401.1	20205.3	20799.6	19748.9	1	NaN	1	1	NaN	NaN	1	1	1	1	1	1	1	1	1	1	1	6.92e-05	A0A087WTU3;Q9Y6I9	TEX264
16303.3	12022.7	22605.2	20279.2	37085.5	22319.5	26284.1	11992.1	10257.1	6359.02	8987.33	21605.4	21857.5	38733.1	26487.3	30413.2	1	1	1	1	1	1	2	2	1	1	2	1	1	1	1	1	2	0.00133271	A0A087WTV1;A0A2R8Y362;A0A2R8Y5R1;A0A2R8Y690;A0A2R8YD49;A0A2R8YEX0;A0A2R8YFT0;A0A2R8YG59;A0A2R8YG95;Q9H1P3;Q9H1P3-2	OSBPL2
NaN	NaN	NaN	NaN	NaN	NaN	NaN	NaN	NaN	NaN	NaN	NaN	NaN	12388.8	12494.6	12011.9	NaN	NaN	NaN	NaN	NaN	NaN	NaN	NaN	NaN	NaN	NaN	NaN	1	1	1	NaN	NaN	0.000116903	A0A087WTW0;A0A087WVR3;A0A087WWG9;Q96T88;Q96T88-2	UHRF1
507158	310487	129752	689841	NaN	33864.5	70246.3	51623.3	57629.8	NaN	54835.7	642613	75971.4	47346.7	57703.9	60067.7	1	1	1	1	NaN	1	1	1	1	1	1	NaN	1	1	1	1	1	2.95e-08	A0A087WTZ5;E9PJ81;E9PRQ7;Q04323;Q04323-2	UBXN1
NaN	NaN	NaN	NaN	NaN	NaN	2118.64	3266.02	1088.21	NaN	NaN	1964.51	NaN	4416.48	2638.19	1753.5	NaN	NaN	NaN	NaN	NaN	1	NaN	1	1	1	NaN	NaN	1	1	1	NaN	1	0.0109551	A0A087WU02;H0YI50;H0YI58;Q96RQ1	ERGIC2
7925.42	5819.39	3462.81	2631.22	3771.84	NaN	13462.8	13482.1	11122.1	13099	9361.17	6675.26	6113.12	33843.8	31533.5	33088.8	1	1	1	1	1	1	1	1	1	1	1	1	1	1	1	NaN	1	2.51e-06	A0A087WU31;A0A0A0MTB7;A0A2R8Y6C4;E9PE15;G3XAG5;P51790;P51790-2;P51790-4;P51790-5;P51793;P51793-2;P51795;P51795-1	CLCN3;CLCN3;CLCN5;CLCN3;CLCN4;CLCN3;CLCN3;CLCN3;CLCN3;CLCN4;CLCN4;CLCN5;CLCN5
49921.1	38334.6	NaN	31037.8	NaN	36041.6	NaN	43859.3	39093.4	79112.5	41650.4	40731.3	68789.2	67004.4	61508.6	59648.3	3	NaN	3	3	NaN	NaN	3	3	3	3	3	3	3	3	3	3	3	3.49e-09	A0A087WU53;Q9H0U3	MAGT1
22145.4	18653.8	21015	26015.4	28452.2	25301.9	21749	15187.3	21627.7	19842.1	22114.2	17339.4	16285.7	33935.4	37258.7	38606.4	5	3	3	5	2	2	4	4	5	4	4	4	5	5	5	3	3	1.65e-14	A0A087WUB9;Q8WYA6	CTNNBL1
51676.1	46477.8	84727.3	62862.4	185316	50167.2	81463.1	49072.3	33164.7	101319	58700.4	72444.5	91734.5	38715.7	35329	33708.9	3	3	3	3	3	3	3	4	2	4	4	3	4	4	4	4	4	2.17e-10	A0A087WUC6;E9PI68;E9PL01;Q15005	SPCS2
115898	85415.2	30553.5	32623.8	42041.5	45994.1	146161	165744	118957	103753	80148.4	44283.4	78443.3	61593.6	51510.9	70118.2	2	2	2	2	2	2	2	2	2	2	2	2	2	2	2	2	2	2.64e-14	A0A087WUD3;Q9NRP0;Q9NRP0-2	OSTC
34707.1	77357.6	113391	85163.6	91239	60026.8	78693.2	70566.7	64976.4	69573.9	70835.4	69900.6	68880.1	137012	132835	148726	7	8	8	6	7	8	8	8	7	7	8	8	8	8	8	6	8	1.96e-11	A0A087WUK2;O14979;O14979-2;O14979-3	HNRNPDL
74869.5	149162	117439	85931.5	98559.7	63532.3	257213	234896	194134	353421	149353	128841	238472	69161.3	77947.1	92693.5	8	8	10	8	8	10	10	10	10	10	10	10	10	9	9	9	10	2.76e-17	A0A087WUQ6;P07203	GPX1
9129.62	4665.3	9696.76	6007.35	9707.6	6496.46	26035	25666	23219.8	10333.2	11542	17266.8	17086.4	77463.1	83366	67783	2	1	2	4	1	8	8	12	1	14	9	9	15	15	15	2	13	5.11e-16	A0A087WUT6;O60841	EIF5B
5291.15	7391.97	10638.3	6452.62	5995.63	6192.92	2648.57	4165.19	4018.72	5143.27	3880.3	5068.09	4687.13	4424.42	5656.49	4516.97	3	2	3	4	2	1	4	4	4	4	3	2	3	3	4	3	4	0.00322545	A0A087WUW6;A0A087X0G7;A0A087X1B1;Q9Y6K9;Q9Y6K9-2	IKBKG
102342	139410	39552.7	103423	165276	188223	102696	108258	89829.4	74740.3	59237	54007.9	98660.7	178015	165084	172898	13	9	14	13	10	10	14	14	11	13	15	16	15	14	14	13	15	5.38e-17	A0A087WV22;F8W7C6;P27635;X1WI28	RPL10
5412.14	5362.03	NaN	NaN	NaN	4409.36	13250.9	12441.2	7540.6	NaN	7277.76	NaN	NaN	21776.5	24241.4	19174	1	NaN	1	NaN	NaN	1	1	1	NaN	1	1	1	1	1	1	1	1	0.000466435	A0A087WV34;A0A087X0W3;Q8WWB7;Q8WWB7-2;X6R6A3	GLMP
62572.6	46012.7	18798.7	24349.3	27526.6	27336.3	74152.8	73033.8	61955.1	125266	46786.7	32591.3	65211.4	66825	72039.4	73163.9	1	1	1	1	1	1	1	1	1	1	1	1	1	1	1	1	1	2.88e-05	A0A087WV44;E9PK61;E9PL33;E9PLB8;E9PM05;E9PQN7;E9PS58;O14681;O14681-3	EI24
NaN	NaN	NaN	NaN	NaN	NaN	NaN	2562.14	NaN	NaN	4577.14	NaN	4704.72	11380.1	10535.8	10214.1	NaN	NaN	NaN	NaN	NaN	NaN	1	NaN	NaN	NaN	NaN	1	1	1	1	NaN	1	0.00496255	A0A087WV57;A0A087WVZ6;A0A087WYS3;H7C4X9;Q9ULU4;Q9ULU4-10;Q9ULU4-11;Q9ULU4-12;Q9ULU4-13;Q9ULU4-14;Q9ULU4-15;Q9ULU4-16;Q9ULU4-17;Q9ULU4-18;Q9ULU4-19;Q9ULU4-20;Q9ULU4-21;Q9ULU4-22;Q9ULU4-23;Q9ULU4-3;Q9ULU4-5;Q9ULU4-6;Q9ULU4-7;Q9ULU4-8;Q9ULU4-9	ZMYND8
NaN	NaN	NaN	NaN	NaN	NaN	2946.14	3646.05	727.404	NaN	847.751	NaN	NaN	5424.7	2521.72	2380.35	NaN	NaN	NaN	NaN	NaN	1	1	1	NaN	1	1	NaN	1	1	1	NaN	1	0.00647466	A0A087WV58;A0A087WVC0;A0A087WZ62;A0A087WZY8;Q9H6U8;Q9H6U8-3	;ALG9;;ALG9;ALG9;ALG9
NaN	NaN	116667	117649	111067	107781	NaN	89928.7	3636.8	6846.35	NaN	NaN	100529	80900.6	6915.53	7264.87	NaN	1	NaN	1	1	NaN	NaN	1	NaN	NaN	NaN	1	1	1	1	1	1	0.0342378	A0A087WV96;A0A494C0W7;A0A494C192;A0A499FJM4;E7EVM8;P08684;P24462;P24462-2	CYP3A7;CYP3A4;CYP3A4;CYP3A4;CYP3A4;CYP3A4;CYP3A7;CYP3A7
17372.2	24338.6	26796.1	27534.9	48122	27592.2	40762.7	27884.5	21842.6	38441.3	19083.9	27324.8	26484	22621.4	26297.9	28155.5	2	2	2	2	1	1	2	2	1	1	2	2	2	2	2	2	2	0.00358559	A0A087WV97;Q8WU79;Q8WU79-2;Q8WU79-3;X6RCC3	SMAP2
21076	15461.6	17334.9	16540.1	19625.7	19321.7	20875.2	20934.9	19105.1	11669.8	17899.1	14143	13128.9	12266.8	8832.32	10880.4	3	2	3	3	2	2	3	3	3	3	3	3	2	3	2	4	3	1.25e-10	A0A087WVA8;Q8IWB9;Q8IWB9-2	TEX2
2831.57	1795.31	NaN	1810.9	2545.56	NaN	NaN	1538.75	2584.82	NaN	2448.08	1482.06	NaN	4940.93	5804.78	5978.62	1	NaN	1	1	1	NaN	1	1	1	1	1	NaN	1	1	1	NaN	1	0.000614844	A0A087WVD4;Q9HBK9	AS3MT
6383.64	5074.7	11326.5	5827.89	8110.05	11100.8	5917.88	9300.79	7152.25	8392	8014.55	3922.29	8329.55	9877.99	10280.6	9914.16	4	1	3	3	2	3	3	4	3	3	3	3	4	4	4	3	3	7.61e-14	A0A087WVI0;Q8WTW3	COG1
57762.7	60641.4	95026.4	105856	90372.3	106142	36512.6	39991.8	40206.2	57354.1	69501.6	86514.1	96059.9	74367.7	73152.9	71871.3	10	9	10	11	8	8	10	11	8	11	11	10	11	11	11	10	9	3.89e-12	A0A087WVM4;B7ZM99;Q6UB35	MTHFD1L
15807.7	17719.3	NaN	3375.85	6368.88	5078.81	16899.9	14621.3	13774.4	21141.3	14011.6	13925.8	22605.5	3892.55	7843.62	7572.67	6	NaN	8	3	2	9	10	10	10	10	11	7	8	9	8	3	11	1.31e-05	A0A087WVP1;Q14517	FAT1
1142070	1235860	1074750	1117780	1148670	1854950	1283960	1883780	1327920	1585780	1307670	1323710	1295480	1723740	1863730	1779640	139	120	139	135	124	137	147	141	133	149	145	146	148	147	151	137	147	2.79e-18	A0A087WVQ6;Q00610;Q00610-2	CLTC
9280.79	7311.55	NaN	8743.25	7528.55	7766.44	9352.01	10864.1	9828.45	10385.5	10271.4	10396.6	13154.5	11372.6	11937	11930.4	2	NaN	2	1	2	2	2	2	2	2	2	2	2	2	2	2	2	2.46e-06	A0A087WW06;Q96AY4	TTC28
9316.84	13017.6	11867.8	8267.62	10130.3	13627.2	14480.3	11737.6	7907.1	17240.5	10117	9320.09	16620.9	11710.7	8727.26	11385.1	1	1	1	1	1	1	1	1	1	1	1	1	1	1	1	1	1	6.67e-05	A0A087WW18;A0A087X0V4;A8K0B5;D3DPQ2;H7C3R6;Q8IWT0;Q8IWT0-2	ZBTB8OS
69635.9	60827.3	91462	78893.2	75736.3	71619.7	50927.9	40385.1	59084.2	72804.6	62722	77525.2	75589.6	57797.8	63356.7	63330.8	9	7	10	8	7	10	10	10	10	10	10	11	9	10	10	10	10	5.77e-14	A0A087WW40;Q9Y371;Q9Y371-2	SH3GLB1
339621	216728	167681	351616	118102	160818	103950	101475	94662.1	159822	146245	575353	141014	215314	245112	264715	9	7	10	9	8	8	9	9	9	9	10	10	9	9	10	8	10	4.62e-19	A0A087WW43;Q06033;Q06033-2	ITIH3
77771.3	89884.4	108538	113455	107775	99841.5	84471.3	75462	74658.3	66129.9	75447.9	89538.5	62813.9	117467	115655	104016	33	25	27	30	24	29	29	34	29	34	28	25	32	32	31	29	31	1.28e-16	A0A087WW66;Q99460	PSMD1
NaN	NaN	NaN	NaN	NaN	NaN	NaN	2279.94	3031.82	NaN	NaN	NaN	NaN	6222.32	7449.65	5223.41	NaN	NaN	NaN	NaN	NaN	NaN	NaN	1	NaN	NaN	NaN	NaN	1	1	1	NaN	1	0.06065	A0A087WW74;O94885	SASH1
8604.97	8028.5	8903.03	7715.88	11180	10567	9899.85	11210.9	7738.3	11734.9	8521.76	10349.9	10664.6	15980.8	13876.2	13825.6	2	2	2	2	2	2	2	2	2	2	2	2	2	2	2	2	2	0.00188382	A0A087WW77;Q15334	LLGL1
14420	19492	34713.5	21141.7	16677.2	12756.7	20147.6	19593.1	19404.9	31188.2	19996.5	19968.2	29983.9	11680.4	10380	12225.4	1	1	1	1	1	1	1	1	1	1	1	1	1	1	1	1	1	5.31e-14	A0A087WWF1;Q8WWX9	SELENOM
14838.3	11486.9	10999.9	11730.5	13639	15237	14756.8	16326.9	18832	15652.2	17294.5	14030	16378.4	29967.4	30752.1	28806.8	1	1	1	1	1	1	1	1	1	1	1	1	1	1	1	1	1	1.34e-08	A0A087WWF4;A0A087X0M4;Q9BWU0	SLC4A1AP
17582.1	14563.8	NaN	2084.16	NaN	14986.6	10848.7	8011.04	11319.2	NaN	11090.8	13877.5	NaN	13118.7	12617.8	13808.8	1	NaN	1	1	NaN	1	1	1	1	1	1	1	1	1	1	1	1	9.84e-06	A0A087WWI6;P61962;P61962-2	DCAF7
NaN	95032.3	88124.9	56689.6	69686.2	78714.2	84648.4	75379.5	62169.3	153534	69228.7	NaN	99018.6	74592.9	75088.2	81591.3	NaN	1	1	1	1	1	1	1	NaN	1	1	1	1	1	1	1	1	4.6e-09	A0A087WWM0;A6NKE1;O43617;O43617-2	TRAPPC3
40002.7	44422.7	43744	37699.8	46866.4	45639	44585.1	40090.1	42865.3	43880.3	36267.4	38915	35255.3	30465.5	26531.2	33477.1	8	5	8	8	4	7	8	8	7	8	7	7	7	7	7	7	8	3.18e-11	A0A087WWM4;F8WAN9;H0YLV5;H0YMB3;H0YNJ6;Q9P2T1;Q9P2T1-2;Q9P2T1-3	GMPR2
6530.45	4848.43	NaN	7099.46	1397.36	9154.63	1047.95	4831.74	4638.9	6599.16	4303.13	4386.79	8662.6	8206.47	8790.91	6893.15	2	NaN	2	2	1	1	2	2	2	2	2	2	2	2	2	2	2	0.00112539	A0A087WWP4;A0A494C001;A0A499FJY3;Q96T37;Q96T37-2;Q96T37-3;Q96T37-4	RBM15
42911	36532.1	54708	46321.6	57002.2	72757.4	25306.7	42475.3	35445	37169.7	35854.7	41518.4	41671.2	78812.9	77291	71491.2	6	3	6	5	3	3	5	6	6	6	5	6	6	6	6	5	5	7.35e-14	A0A087WX29;A0A087WYY0;A0A087X260;B1AKP7;G3V162;Q13148	TARDBP
25811.7	6020.23	22472.4	22510.1	28681.5	13253.2	3806.44	6565.34	16440.8	33185.4	23102.2	383501	50836.4	1376.6	341.122	772.859	2	1	3	2	1	2	4	4	4	3	4	3	1	1	1	1	4	7.9e-13	A0A087WX80;A0A087WYF1;P24043	LAMA2
45286.6	40987.5	54431.5	44086.2	44774.4	69586.6	49305.5	79204	68607	27696.8	62813.4	67405.6	27703.6	31452.8	27294.7	27128	2	2	2	2	2	2	2	2	2	2	2	2	2	2	2	2	2	8.5e-16	A0A087WX97;Q9BXK5	BCL2L13
51804.4	53370	60244.7	52009.2	60458.7	49639.9	47031.4	38404.4	42737.8	63032.4	45168.7	58833.8	54490	46972.3	40414.4	49116.3	6	6	6	6	6	6	6	6	6	6	5	5	6	6	6	6	6	8.48e-09	A0A087WXC5;E7ESZ7;O95299	NDUFA10
14009.8	16421.6	7834.9	7612.09	16238	4498.28	6696.78	7233.3	7921.35	5436.15	6717.24	3416.37	1	9319.62	11197.2	10210.5	5	4	5	3	1	3	4	5	3	5	4	2	5	5	5	3	5	2.63e-05	A0A087WXI7;O95965;O95965-2;O95965-3	ITGBL1
25340.4	33188.9	33334.5	42203.1	41594.9	33559.9	36648.6	37686.8	32315.5	45363.5	34404.7	39567.1	40678.4	34890.4	32342	32993.8	7	6	8	8	7	8	8	8	8	8	9	9	8	9	9	8	8	3.16e-16	A0A087WXL6;Q9H270	VPS11
76394.3	95380.5	71675	58356.4	120996	35405.4	NaN	NaN	NaN	NaN	NaN	NaN	NaN	NaN	NaN	NaN	1	1	1	1	1	NaN	NaN	NaN	NaN	NaN	NaN	NaN	NaN	NaN	NaN	1	NaN	1.06e-13	A0A087WXM3;P59047	NLRP5
240097	299524	215785	256205	365927	409437	264259	236676	173777	247349	154272	188057	267877	354992	338362	387191	9	6	10	10	7	7	10	9	10	10	10	11	10	10	10	9	10	3.91e-16	A0A087WXM6;A0A0A6YYL6;J3KRX5;J3QQT2;P18621;P18621-3	RPL17;RPL17-C18orf32;RPL17;RPL17;RPL17;RPL17
31012.8	28786.1	16743.7	30041.2	11999.4	22534.3	14395.4	26313.7	27319.1	35767.4	28415.1	29384.8	36218.5	11973.7	12968.3	11828.1	5	3	3	4	2	3	6	5	6	5	5	5	4	5	3	5	5	1.22e-12	A0A087WXN9;Q765P7	MTSS2
131397	85444.8	157945	142247	97889	13058	87479.2	27438.9	50873.5	21946.6	81571.3	120108	34792.9	61388	46251.4	92309.7	1	1	1	1	1	1	1	1	1	1	1	1	1	1	1	1	1	1.72e-06	A0A087WXY4;A0A087X1A8;A0A0A0MS38;A0A2R8Y3X7;A0A2R8Y888;C9JQV6;D3VVH9;E9PJN5;F5H211;G3V2G1;G3V2G2;G3V328;G3V3R7;G3V3T6;G3V4U9;G3V526;P54252;P54252-1;P54252-3;P54252-4;P54252-5;S4R399	ATXN3
10992.9	6966.99	53038.1	10140.9	50560.6	12464.8	16300.3	13096.3	8758.85	8879.33	11357.2	8178.97	9681.58	23461.2	22286.7	21894.7	9	2	8	7	4	5	8	9	8	9	7	8	9	9	9	8	9	7.82e-09	A0A087WY00;F8W6H6;F8WE88;G3V394;Q9Y4I1;Q9Y4I1-2;Q9Y4I1-3	MYO5A
61713.3	50185.3	64223.4	55444.5	49751	63457.9	34797	38821.7	47785.8	51013.2	45160	38584.5	45919.5	52708.4	65835.8	65473	5	4	5	5	4	4	5	5	5	5	4	5	5	5	5	5	5	1.53e-11	A0A087WY55;Q9NP79	VTA1
17412.5	23280.5	20108.9	15954.9	20902.1	20605.2	20674.4	19094.1	16545.4	26492.4	17546.6	15131.8	22176.1	9345.37	8764.69	9828.74	6	6	6	6	6	7	6	7	6	6	7	7	6	6	5	6	6	4.33e-08	A0A087WY67;P0CG29;P0CG30;Q6ICJ4	GSTT2;GSTT2;GSTT2B;GSTT2B
66409.2	54060.9	51651.3	84296.4	70543.5	26562.7	56031.9	56801.8	42348	62255.1	47599.3	49858	53905.5	36782.1	40956.9	44598.2	1	2	2	1	2	2	2	2	2	2	2	1	2	2	2	2	2	5.6e-08	A0A087WY85;A0A0A0MQU3;D6RAH7;D6RAW0;D6RFM0;H9KV45;P61077;P61077-2;P61077-3;P62837;P62837-2	UBE2D3;UBE2D2;UBE2D3;UBE2D3;UBE2D2;UBE2D3;UBE2D3;UBE2D3;UBE2D3;UBE2D2;UBE2D2
7691.93	3117.49	NaN	NaN	NaN	7491.92	8349.84	13469.3	8415.15	6701.37	2949.72	4966.93	5873.47	27920.7	25523.7	25346.2	1	NaN	1	NaN	NaN	1	1	1	1	1	1	1	1	1	1	1	1	1.04e-07	A0A087WYD6;A0A0G2JLV0;A0A140T9S0;E7ENX8;Q03519;Q03519-2;X5CMH5	TAP2;TAP2;TAP2;;TAP2;TAP2;TAP2
16974.3	15389.5	17410.9	43035.9	20795.7	29058.6	3231.77	7715.19	11106	8657.42	18086	24933.8	18107	63244.6	66635.4	58964	6	4	6	5	5	3	6	7	6	6	5	7	8	7	8	5	5	7.39e-11	A0A087WYE2;Q5T4B2;Q5T4B2-2	CERCAM
23292.9	26549.5	14432.3	23376	19744	33625	18838.4	24701.3	19433.5	34082.6	18646.9	24234.1	33860.5	15695.5	10979.8	11462.4	8	6	7	6	8	7	10	10	8	10	8	9	7	7	7	8	10	5e-13	A0A087WYF7;Q6UXV4	APOOL
10416	9676.49	10216.3	10346.9	14898	20073.5	7868.3	9018.63	7929.33	7717.06	8088.01	11528.6	9200.25	14168.5	13540.7	14012.7	1	1	1	1	1	1	1	1	1	1	1	1	1	1	1	1	1	7.22e-05	A0A087WYI0;C9IYS7;C9J979;Q5TA45;Q5TA45-2;Q5TA45-3;Q5TA45-4;Q5TA45-5	INTS11
17156.3	39436.4	44149	42614.6	44012.7	28697.5	43112.4	36513.7	46336.6	61280.4	48953.3	39711.3	50485.8	44789	44322.3	47623.4	1	1	1	1	1	1	1	1	1	1	1	1	1	1	1	1	1	2.34e-05	A0A087WYN2;B0QYR5;B0QYR6;B0QYR9;B0QYS0;B0QYS1;B0QYS2;B0QYS3;B0QYS5;B7Z1E9;H3BMM6;H3BPI3;J3KSS7;J3QRP3;J3QRS8;Q9NZ52;Q9NZ52-4;Q9UJY4;Q9UJY5;Q9UJY5-3;Q9UJY5-4;Q9UJY5-6	GGA3;GGA1;GGA1;GGA1;GGA1;GGA1;GGA1;GGA1;GGA1;GGA3;GGA2;GGA2;GGA3;GGA3;GGA3;GGA3;GGA3;GGA2;GGA1;GGA1;GGA1;GGA1
10566.5	12672.2	9557.9	13565	12712.5	9177.84	13469.5	14356.1	10242.1	14374	9198.63	8065.53	13604.9	17823.2	18322.4	17624.1	10	3	9	9	5	8	11	11	10	11	10	7	11	11	11	10	11	5.66e-09	A0A087WYN9;Q7Z478	DHX29
6004.39	8894.13	NaN	8433.06	NaN	12356.9	NaN	6296.57	4590.49	8638.33	5045.7	5414.27	9856.63	9221.18	8566.98	8434.41	1	NaN	1	1	NaN	NaN	1	1	1	1	1	1	1	1	1	1	1	0.00176911	A0A087WYR0;P09132	SRP19
163662	152311	201506	144579	137081	109597	124684	118854	119436	136694	112489	114331	128628	161436	167084	168550	10	7	10	11	6	8	12	13	10	11	10	13	12	11	11	10	11	1.02e-14	A0A087WYR3;O43399;O43399-5;O43399-7	TPD52L2
94906.2	157392	132747	79204.5	124581	137223	119541	129845	111037	66748	83975	67264.2	53040	218418	183712	227115	5	5	6	6	5	6	6	6	5	5	5	2	6	6	6	6	6	6.46e-16	A0A087WYT3;Q15185;Q15185-4	PTGES3
15044.8	10385.9	NaN	2152.57	NaN	NaN	NaN	17082.9	12999.9	2255.65	4851.63	NaN	NaN	32926.4	29040.1	26918.6	1	NaN	1	1	NaN	NaN	1	1	NaN	1	1	1	1	1	1	NaN	1	1.36e-10	A0A087WYV6;A0A087WZU5;O43657	TSPAN6
9246.61	8059.1	8715.29	9136.14	NaN	5956.44	8528.8	3618.07	5685.08	8275.8	4223.19	8842.43	8633.75	10429.8	10508	9096.5	3	1	2	1	NaN	2	3	3	1	2	1	1	3	3	3	1	3	3.05e-05	A0A087WZ13;E9PAU2;Q8IY67-2	RAVER1
19175	9999.53	22991.5	10419.5	22733.1	22879.8	18884	15164.2	19038.6	11819.5	13913.7	21364.7	10423.1	15363.9	16808	17059.5	1	1	1	1	1	1	1	1	1	1	1	1	1	1	1	1	1	4.62e-07	A0A087WZ32;A0A087X038;A8K727;Q9HB19	PLEKHA2
NaN	NaN	NaN	NaN	NaN	NaN	4740.9	5189.38	5001.58	4859.49	3855.69	3352.57	NaN	8128.82	6669.09	5818.1	NaN	NaN	NaN	NaN	NaN	1	1	1	1	1	1	1	1	1	1	NaN	1	0.000943275	A0A087WZ88;A0A0G2JKR7;A0A5F9ZHH6;P19793;P19793-2;P28702;P28702-3;P48443	RXRG;RXRB;RXRA;RXRA;RXRA;RXRB;RXRB;RXRG
16748.6	15732	13748.3	11103.9	19984.6	13350	13633.7	14387.5	10918.9	21541.2	14407.6	10086.5	19540.5	16779.2	18821.7	18253.7	1	1	1	1	1	1	1	1	1	1	1	1	1	1	1	1	1	3.3e-06	A0A087WZD4;K7EIS6;K7ENL9;Q96DM3	RMC1
107480	98890.4	85207.1	113974	88623.9	144492	46231.5	55311.9	55335	87051.1	59342.6	81831.6	75419.2	92631.8	106024	101800	8	5	6	8	5	7	10	10	9	10	7	8	10	10	10	8	10	4.29e-06	A0A087WZK9;B3KS98;O15372	EIF3H
5218.18	7819.42	7135.56	6022.59	NaN	6894.09	5682.23	9224.17	6898.36	NaN	8907.48	5421.71	12364.9	8686.72	11615.1	12003.4	1	1	1	1	NaN	1	1	1	1	1	1	1	1	1	1	1	1	0.00385334	A0A087WZM2;D6REQ6;D6RHI9;H0YAE9;O00584	RNASET2;RNASET2;RNASET2;;RNASET2
31876.8	32553.1	42731.8	40360.9	61709.3	42734.5	30598.1	29248.8	31175.4	35139.4	33015.9	41946.8	30551.7	22870.1	24408.3	24873.6	6	6	6	6	5	4	6	6	6	6	6	6	6	6	6	5	6	6.12e-08	A0A087WZN1;A0A087X2E5;O43837;O43837-2	IDH3B
7756.83	3752.94	6566.78	7694.22	5268.46	8176.23	7756.12	14786.6	10727	3290.75	6365.05	6917.4	3484.39	11851.5	9641.99	6947.8	2	2	2	1	3	2	3	2	3	2	2	2	2	3	3	2	2	1.06e-08	A0A087WZT0;M0QZ22;Q5PRF9	SAMD4B
4130.54	2299.35	NaN	6014.17	NaN	2540.9	NaN	2833.62	2925.53	NaN	NaN	NaN	NaN	4491.64	5792.73	5740.86	1	NaN	1	1	NaN	NaN	NaN	1	NaN	NaN	1	NaN	1	1	1	1	1	0.0571774	A0A087WZT3;A0A0B4J295;H3BTW0;H3BV85;H3BVE0;Q9H3K6;Q9H3K6-2	BOLA2B;BOLA2-SMG1P6;BOLA2-SMG1P6;BOLA2B;BOLA2-SMG1P6;BOLA2;BOLA2
18888.5	14664.2	8097.67	16687.3	10091.8	18489.1	9533.75	10364.6	14084.2	12170.4	14407.8	12965.6	12561.2	16454.9	17730.5	17008.5	4	2	3	3	4	3	3	4	3	4	4	3	4	4	4	4	4	4.14e-14	A0A087WZV0;O43314;O43314-2	PPIP5K2
NaN	2396.98	NaN	NaN	NaN	NaN	NaN	NaN	NaN	25147.4	NaN	NaN	20932.5	NaN	NaN	NaN	NaN	NaN	1	NaN	NaN	NaN	NaN	NaN	NaN	NaN	1	1	NaN	NaN	NaN	NaN	NaN	9.34e-08	A0A087WZX2;O95139;O95139-2	NDUFB6
130505	157796	207530	166989	222636	205215	134414	124962	133262	175167	149520	218310	153156	118337	112067	128336	10	8	10	10	8	8	10	10	10	10	9	10	10	9	10	10	10	4.51e-16	A0A087X020;Q9Y3A5	SBDS
242117	200142	188953	190438	155441	151802	205208	188886	160714	153037	160334	202997	131141	377836	385847	341381	38	29	32	34	29	35	35	36	33	37	32	32	37	37	37	33	37	1.03e-14	A0A087X054;A0A494C039;Q9Y4L1	HYOU1
2167.57	4388.19	NaN	4226.18	4781.08	3559.21	3227.13	4540.26	3369.88	4333.65	2846.02	NaN	3463.07	10822	11395.4	9970.07	4	NaN	1	3	2	2	3	4	NaN	4	4	3	4	4	4	4	4	1.2e-09	A0A087X0H9;Q5T8P6;Q5T8P6-2;Q5T8P6-3	RBM26
26095.3	23126.9	19340.7	22170.4	20506.5	23961.5	59311.8	58349.6	54243.1	67288.8	53989	28348.5	52070.3	61992.9	59904.1	57823.2	20	9	18	18	9	19	23	23	17	22	23	22	22	23	23	17	23	9.45e-13	A0A087X0K9;G5E9E7;Q07157-2	TJP1
15590.1	12278.4	NaN	7291.53	NaN	7081.85	5967.21	12565.3	14296.9	8476.87	9210.16	7919.66	5359.73	15425	13184.7	11574.1	1	NaN	1	1	NaN	1	1	1	1	1	1	1	1	1	1	1	1	1.61e-06	A0A087X0N2;A0A3B3ISI6;O15243	LEPROT
33395	32309.5	36734	36876.2	37898.5	38220.6	26323.6	21760.3	18274.6	20222.5	19943	28042.6	21233.4	28492.7	31740.8	28725.5	10	5	10	10	7	8	11	11	10	11	10	9	11	11	10	11	11	1.3e-14	A0A087X0Q1;Q7Z739	YTHDF3
25472.5	10011	19306.9	15834.3	21551	21263.2	10709.2	2823.34	16330.5	19265.9	18055.2	27572	21143.2	10823.6	9590	10590.2	1	1	2	2	1	2	2	2	2	2	2	2	2	2	2	2	2	1.4e-05	A0A087X0Q9;Q9BVL4	SELENOO
34581.1	52569	52369.9	38887.5	82243.1	77706.4	93310.8	71039.9	50110.9	94097.2	61205.7	57656.2	97744.4	44114.2	43742	52439.9	6	5	7	7	6	4	7	7	7	7	7	7	7	7	7	7	7	4.17e-10	A0A087X0R6;Q9UMY4;Q9UMY4-1	SNX12
3284.43	NaN	NaN	NaN	6436.73	5690.02	4564.75	3158.88	2680.58	4784.6	2925.56	3422.51	6402.17	9369.16	7792.63	5915.82	1	NaN	NaN	NaN	1	1	1	1	1	1	1	1	1	1	1	1	1	0.00162683	A0A087X0R7;J3QL36;Q9H4L4	SENP3-EIF4A1;SENP3;SENP3
613873	747841	614022	820698	502905	423378	1913060	1699590	1927040	2834140	2580620	2964260	3016340	1518270	1513860	1480560	37	25	36	35	26	39	47	43	43	40	46	44	40	41	42	34	44	6.69e-17	A0A087X0S5;P12109	COL6A1
59138.2	59702.7	96356.2	89647.5	106705	96296.1	61405.1	56127.5	48222	40669.2	54856.6	82775.1	39116.6	76172.6	75649.4	67311.5	7	6	7	7	6	6	8	8	8	8	8	8	8	8	8	8	8	3.45e-14	A0A087X0W8;E9PKH5;Q04206;Q04206-2;Q04206-3;Q04206-4;Q2TAM5	RELA
NaN	NaN	21225.9	25136.3	14544.2	4891.93	NaN	6850.34	10710.4	13042.6	15763.2	NaN	NaN	10770.7	16231.7	14998.8	NaN	1	NaN	1	1	NaN	1	1	NaN	1	NaN	1	1	1	1	1	1	0.118742	A0A087X0W9;Q8N6M0;Q8N6M0-2	OTUD6B
281413	310915	441393	418810	378343	381289	268970	309715	334459	220094	348579	405171	287118	593692	661033	651883	35	31	30	38	24	23	37	37	37	37	30	34	38	34	35	37	38	5.15e-20	A0A087X0X3;P52272;P52272-2	HNRNPM
40912.8	34551.5	11143.8	39405.4	5573.4	40070.9	8183.01	30748.6	28312.6	43551.2	29000.1	27299.4	42587.5	51349.7	48028.4	40583.7	1	1	1	1	1	1	1	1	1	1	1	1	1	1	1	1	1	7.44e-12	A0A087X117;A0A0G2JN29;Q15155	NOMO1
19916.2	16662.2	19143.6	22046.6	19788.4	24409	10008.6	8766.07	11287.9	16156.1	14790.7	14881.8	19167.2	14255.9	15641.3	14816.1	5	4	5	5	4	4	5	5	5	5	5	5	5	5	5	5	5	1.12e-06	A0A087X142;A6NFQ9;A6NMH6;F8W8I8;Q92599;Q92599-2;Q92599-4	SEPTIN8
10699.2	7178.03	7609.9	11018.3	17225.7	17810.3	7954.82	4814.27	8957.33	NaN	7061.13	6712.48	NaN	27311.5	29118.9	29492	1	1	1	1	1	1	1	1	1	1	1	1	1	1	1	1	1	6.89e-05	A0A087X1B2;B9A018;C9JIU2;F8WC91;Q53GS9;Q53GS9-3	USP39
1434	2868.29	NaN	3929.86	NaN	6004.11	NaN	1631.25	1201.84	2999.89	806.65	1583.5	2631.67	4073.17	2785.25	2611	2	NaN	2	2	NaN	NaN	2	2	1	2	2	2	2	2	2	1	2	0.00199248	A0A087X1B7;Q9Y3Y2;Q9Y3Y2-3;Q9Y3Y2-4;X6R700	CHTOP
5117.68	10635.6	20890.4	13858.2	13689.7	9213.02	11281.1	6678.91	5898.42	7929.77	9380.45	8624.84	8750.08	12579.9	12012.1	12994.4	2	1	2	2	1	1	2	2	2	2	2	2	2	2	2	2	2	0.000509304	A0A087X1E4;P53365;P53365-3	ARFIP2
23699.2	20186.5	49394.9	19203.1	38285.9	20173.7	45691	29857	20076.5	24808	24105.4	21978.1	31629.4	12015.5	14634.9	16662.8	1	1	2	2	1	1	2	2	2	2	2	2	2	2	2	2	2	1.81e-12	A0A087X1G1;C9IZN5;F8WAS3;H7BYD0;Q16718;Q16718-2	NDUFA5
27586.7	33976	34931.5	44884.6	62119.8	44345.3	34529.4	30559.3	33786.4	77755.8	25189.5	34673.9	65123.7	27157.1	23250	39055.8	2	2	2	1	1	2	2	1	2	2	2	1	1	2	1	2	2	1.94e-10	A0A087X1K9;E5RGR0;O75608;O75608-2	LYPLA1
NaN	NaN	NaN	NaN	NaN	NaN	7842.13	NaN	450.406	1036.07	1180.3	1755.01	964.633	NaN	NaN	NaN	NaN	NaN	NaN	NaN	NaN	1	1	1	1	NaN	NaN	NaN	NaN	NaN	NaN	NaN	NaN	0.003813	A0A087X1L8;K4DIA0;O75144;O75144-2;O75144-3	LOC102723996;ICOSLG;ICOSLG;ICOSLG;ICOSLG
6426.58	9008.47	2828.88	6774.3	NaN	5793.01	NaN	6188.23	5576.21	11922.9	6948.67	4290.46	8827.04	8718.19	3822.83	8713.8	1	1	1	1	NaN	NaN	1	1	1	1	1	1	1	1	1	1	1	0.000115706	A0A087X1P5;J3KQ34;J3QT73;Q9H9Q2;Q9H9Q2-2	COPS7B
10391.8	6631.89	7579.34	2270.33	24699.7	3589.51	22839.8	35000.6	34660.8	13775.8	29186.7	4845.88	14850.5	10046.1	9643.85	8776.87	5	1	5	2	1	9	9	9	5	9	9	7	8	7	7	2	9	1.72e-12	A0A087X1T7;H0YMF1;P16112;P16112-2	ACAN
48385	43398.6	58621.7	54741.5	74546.5	48520.7	43464.1	41849.1	40377.1	47967.6	37101.4	48799.2	33471.5	48516.1	48750.3	50195	2	2	2	2	2	2	2	2	2	2	2	2	2	2	2	2	2	4.45e-09	A0A087X1X9;Q8IYB5;Q8IYB5-2;Q8IYB5-3	SMAP1
29568.9	33271.7	46536.4	32483.6	28733.1	30903	24464.5	21047.8	22272.4	40337.2	27038.5	19363.5	35735.7	35714.9	34141.8	40145.5	7	6	9	7	4	5	9	8	8	8	7	9	9	7	7	8	8	8.55e-10	A0A087X1Z3;H0YM70;Q9UL46	PSME2
12471.4	15557.8	22285.2	23163.2	26663.7	16225.9	32430.8	33751.9	24691.6	34604.6	23589.3	17805.9	34369.6	29520.4	28638.9	26229.2	9	7	10	8	8	10	12	12	9	11	11	9	12	12	11	10	12	1.33e-12	A0A087X256;Q2M389	WASHC4
40181.3	83522.2	83117.5	74238.9	73865.6	65484.7	49542.3	62806.2	45182.8	86094.5	77901.2	47782.8	101160	30069.6	41321	34739.4	1	1	1	1	1	1	1	1	1	1	1	1	1	1	1	1	1	3.35e-16	A0A087X282;O14907	TAX1BP3
9129.79	9078.65	10035.1	10682.3	14793.3	14053.8	6949.41	5536.99	5879.85	6822.66	5903.25	5681.85	3842.54	17854.9	16990	17610.7	4	3	3	4	4	3	4	4	4	4	4	4	4	4	4	4	3	1.22e-10	A0A087X295;E9PDU5;Q9NNW5	WDR6
15980.6	13021.5	6399.77	13643.2	12013	8672.98	5362.71	5941.25	8101.26	13793.7	10174.4	10302.8	18228.1	23406.4	17169	16709	1	1	1	1	1	1	1	1	1	2	2	2	2	2	2	1	1	0.000536708	A0A087X2B1;A0A0G2JRA5;A0A0G2JSB3;A0A286YEU2;A0A3B3ITL7;A6NFN3;A6NFN3-2;B0QYV1;B0QYY4;B0QYY6;B0QYY7;B7Z1U7;F8VR27;F8VZG9;F8VZY7;I3L1D4;J3KNW3;J3QQZ2;J3QRF4;O43251;O43251-10;O43251-2;O43251-4;O43251-5;O43251-6;O43251-7;O43251-8;O43251-9;Q9NWB1;Q9NWB1-2;Q9NWB1-3;Q9NWB1-4;Q9NWB1-5;S4R469	RBFOX1;RBFOX2;RBFOX2;RBFOX1;RBFOX3;RBFOX3;RBFOX3;RBFOX2;RBFOX2;RBFOX2;RBFOX2;RBFOX1;RBFOX1;RBFOX1;RBFOX1;RBFOX1;RBFOX1;RBFOX3;RBFOX3;RBFOX2;RBFOX2;RBFOX2;RBFOX2;RBFOX2;RBFOX2;RBFOX2;RBFOX2;RBFOX2;RBFOX1;RBFOX1;RBFOX1;RBFOX1;RBFOX1;RBFOX2
23841.6	23756.2	19127.7	13333.8	11183.5	8208.85	NaN	2664.01	3347.87	NaN	NaN	3327.86	8119.91	NaN	NaN	NaN	2	1	2	2	1	NaN	NaN	1	2	1	1	1	NaN	NaN	NaN	1	2	0.0145812	A0A087X2B3;C9JYY6;F8W775;Q92823;Q92823-2;Q92823-3;Q92823-4;Q92823-5;Q92823-6	NRCAM
NaN	8235.87	9328.07	3111.36	NaN	12242.1	72412.9	62689	56467.6	76035.7	32973.3	22462.5	68313.1	60062.8	59127.2	73190.7	NaN	1	2	2	NaN	3	4	4	2	4	3	4	3	3	3	1	4	1.06e-11	A0A087X2D0;P84103;P84103-2	SRSF3
31037.8	31780	16085.5	15718	14058.6	16131.1	37822	31536.8	30608	33605.8	31505.4	33067.5	40250.1	33648.4	32650.7	30938.5	12	8	13	12	8	12	15	14	13	14	14	15	15	15	14	12	14	6.23e-15	A0A087X2H1;Q9ULT8	HECTD1
75715	116032	107652	88964.4	84945.6	72686.1	80903.7	80689	90561	151100	99305.1	79930.9	129438	97758.2	107278	113362	22	21	23	22	18	19	24	24	23	23	22	25	23	21	23	22	22	1.45e-14	A0A087X2I1;P62333	PSMC6
9216.5	7877.26	5217.02	2461.68	8552.9	4391.02	22008.4	24350.9	19810.9	13247.6	21392.8	12458.5	24969.8	15233.5	14837.7	15078.9	6	3	6	4	1	7	9	9	7	9	8	8	8	8	8	3	9	1.63e-08	A0A088AWP5;Q8WUY3;Q8WUY3-2;Q8WUY3-3;Q8WUY3-4	PRUNE2
32155.4	40063.1	12905.6	28964.9	10459	37797.7	12630.6	23988.4	25035.1	49489.7	20868.3	20568.2	44951.8	30763.1	30545.5	26183.2	5	2	6	4	3	2	5	6	4	5	5	6	5	5	6	5	6	6.66e-10	A0A096LNH5;A0A096LPI6;A0A0B4J2D5;P0DPI2	GATD3B;;GATD3B;GATD3A
9176.47	8374.42	10222.5	9743.18	15492.7	18317.6	18059.9	16032.3	12487	18293.2	14630.1	9374.19	16951.3	21691.6	14426.9	14388	3	2	2	2	2	2	3	3	2	2	3	3	3	3	3	2	3	2.98e-10	A0A096LNH6;Q14185	DOCK1
14007.6	21162	18165	21612.3	20074.3	21123.6	14967.2	15152.2	12126.1	14726.6	16172.9	18853.5	16476.6	16899.5	19354.6	17895.1	4	4	4	4	4	4	4	4	4	4	4	4	4	4	4	4	4	2.23e-12	A0A096LP25	AAK1
34428	37374.1	143204	49271.2	108607	59160	209000	30421.9	40859	97393.6	46243.5	44360.2	30354	61507.5	60455.1	55905.5	1	1	2	2	1	1	2	1	2	2	2	2	1	2	2	2	1	3.45e-13	A0A096LP69;P14209;P14209-3	CD99
NaN	NaN	NaN	21768.5	NaN	40258.4	NaN	16752.7	14889.5	22420.8	NaN	19970.4	18570.5	14393.3	14162.5	10708.2	NaN	NaN	NaN	1	NaN	NaN	NaN	1	1	1	1	NaN	1	1	1	1	1	3.08e-05	A0A096LPK7;A0A0U1RQX0;A0A182DWF2;A0A182DWF3;D3YTF8;Q9NNW7;Q9NNW7-2;Q9NNW7-3;Q9NNW7-4	TXNRD2
4183.54	4645.88	NaN	4201.96	NaN	4560.6	3478.46	2728.52	2276.39	4219.53	2299.26	1453.96	4302.77	7568.33	6498.97	6329.68	1	NaN	1	1	NaN	1	2	2	1	2	1	2	2	2	2	2	2	0.000860628	A0A0A0MQR2;A2A2L5;Q9BY42	RTF2
6836.15	7724.75	9333.64	4646.05	10320.5	3043.25	14590.4	11664.6	11460.3	15193.8	13001.1	13539.3	19642.6	13503.6	11231.1	12564.1	5	2	5	5	2	3	6	7	5	7	7	7	6	6	7	5	6	5.2e-07	A0A0A0MQS9;A0A0A0MTC7;Q16363;Q16363-2	LAMA4
59448.6	57659	466126	74921.9	452682	40907.7	20692.3	17385.6	46315.2	46327.8	38696.7	35665.6	39191.7	62244.5	58823.3	61278.2	3	2	3	3	2	1	3	3	3	3	3	3	3	3	3	2	3	4.51e-12	A0A0A0MQU0;Q9BV38;U3KQC1	WDR18
4984.48	2458.98	5136.56	4566.93	8492.21	9565.1	2309.83	2677.51	2379.75	1610.2	1673.52	NaN	3774.34	NaN	NaN	NaN	1	1	2	1	1	2	2	2	NaN	2	1	2	NaN	NaN	NaN	1	2	7.42e-05	A0A0A0MQV1;P28845	HSD11B1
23756.7	29417.1	22083.2	21633.1	18873.7	34909.4	5469.59	10996.9	8533.49	24547	10523.8	10260.6	28524.2	20397.1	19176.3	21072.9	6	4	6	6	5	4	6	6	5	5	5	6	6	6	6	5	6	1.48e-14	A0A0A0MQV6;P09038;P09038-1;P09038-2;P09038-3	FGF2
6215.23	5118.25	5706.33	4733.41	5405.2	6060.74	10108.6	9405.72	10991.1	8411.2	14418.6	13776.2	11363.3	23597	25121.9	26912.2	1	1	1	1	1	1	1	1	1	1	1	1	1	1	1	1	1	0.0155797	A0A0A0MQX7;Q08629	SPOCK1
76868.6	67815.8	68217.4	62448	74354.9	59093.8	72578.1	54133.9	47228.4	76857.9	42281.9	79780.6	64379.1	57546.1	62369.3	65928.6	2	2	2	2	2	2	2	2	2	2	2	2	2	2	2	2	2	1.06e-11	A0A0A0MQX8;C9JP00;Q9NR56;Q9NR56-2;Q9NR56-3;Q9NR56-4;Q9NR56-5;Q9NR56-6;Q9NR56-7	MBNL1
553511	595354	587342	494383	709830	704431	380519	290618	344776	659275	367630	430516	546632	404260	403607	436465	16	14	18	19	15	14	17	20	17	19	18	19	17	18	18	17	17	1.5e-17	A0A0A0MR02;P45880	VDAC2
14042.6	12250	5974.14	11796.7	5106.73	17807.4	2689.38	6062.7	6054.62	17181.5	9454.64	9344.11	14877	7066.05	9598.89	8180.13	1	1	1	1	1	1	1	1	1	1	1	1	1	1	1	1	1	1.13e-08	A0A0A0MR05;H3BM50;H3BN58;H3BPT1;H3BPU5;H3BR25;H3BR38;H3BSZ4;Q9BVC4;Q9BVC4-4	MLST8
55644.2	36889.2	37076.7	15974.8	30021.2	14177.8	68379.7	56385.4	32870.8	69875.6	31952.4	48564.4	51187.2	51367.2	43930.4	50737.6	5	2	5	2	2	2	4	5	4	5	5	5	5	5	5	4	4	1.29e-11	A0A0A0MR06;O15258;Q5T091;Q5T092;Q5T093	RER1
10843.3	9227.88	19334.9	18513.2	26031.1	28102.9	13242.8	14375.7	16670	17106	18861.4	8340.37	5106.1	22033.9	16160.4	19119.9	2	2	1	2	2	2	2	2	1	1	2	2	2	1	2	2	2	4.86e-07	A0A0A0MR09;P43378	PTPN9
9131	14349.6	16332.1	10817.1	22532.2	16475.7	17880.6	15847.6	12769.7	20294.9	17535.3	15455.7	25866.1	14093.2	14045.4	13834.9	2	2	2	2	2	2	2	2	2	2	2	2	2	2	2	2	2	0.00123789	A0A0A0MR33;A0A0C4DFM0;G3V267;G3V4T6;G3V5T0	GSTZ1
14894.6	9645.85	7047.37	3732.86	4709.3	10705.4	18447.2	19940.8	17496.3	21898.1	10417.8	33489.7	20146.6	13483.2	12382.4	10222.8	1	1	1	1	1	1	1	1	1	1	1	1	1	1	1	1	1	4.03e-13	A0A0A0MR93;A0A0C4DH11;K7ELZ7;K7ES91;Q53F39;Q53F39-2;Q53F39-3	MPPE1
34545.3	29150.8	23748.1	37786.7	25240.3	30711.4	31061.5	25824.4	30659	24935.5	25077.2	34964.6	24834.7	64847.2	61794	59246.8	9	8	9	9	7	9	9	10	10	10	9	8	10	9	10	8	10	3.25e-12	A0A0A0MRA5;B7Z4B8;M0R3F1;Q9BUJ2;Q9BUJ2-2;Q9BUJ2-4	HNRNPUL1
6828.3	3386.57	17313.9	20186	16068.4	9857.85	13346.3	8307.89	8487.95	1311.71	8102.83	24779	10281.6	28325.8	29915.1	25879.3	4	1	3	1	1	3	3	5	1	4	2	1	4	4	4	1	3	6.04e-06	A0A0A0MRC3;A0A0A0MRR0;A0A0A0MSE6;A0A1W2PNG1;A0A1W2PNH9;A0A1W2PNQ3;A0A1W2PNW6;A0A1W2PNY7;A0A1W2PNY8;A0A1W2PNY9;A0A1W2PP06;A0A1W2PP26;A0A1W2PP94;A0A1W2PPH9;A0A1W2PPQ3;A0A1W2PPS2;A0A1W2PPX7;A0A1W2PPY5;A0A1W2PPZ1;A0A1W2PQ53;A0A1W2PQ61;A0A1W2PQ93;A0A1W2PQA0;A0A1W2PQK5;A0A1W2PQU4;A0A1W2PR56;A0A1W2PR62;A0A1W2PRA7;A0A1W2PRB0;A0A1W2PRE5;A0A1W2PRG5;A0A1W2PRJ1;A0A1W2PRN5;A0A1W2PRV4;A0A1W2PRX6;A0A1W2PS97;A0A…	KCNMA1
44818.5	37688.9	31953.2	36479	34837.7	35125.9	35589.1	36817.7	35705.9	36157.4	32793.4	28610.6	25597.7	27699	29359.1	28211.2	8	6	8	9	5	6	8	9	8	8	9	9	8	9	6	8	9	1.02e-12	A0A0A0MRE5;Q9ULH1	ASAP1
13856.8	9498.46	11004	13074.7	13133.9	14665.6	9175.86	10396	7841.81	10336.9	10088.5	13967.4	13625.1	11165.6	12102.8	13575.3	1	1	1	1	1	1	1	1	1	1	1	1	1	1	1	1	1	8.58e-09	A0A0A0MRE6;O94967;O94967-2;O94967-3;O94967-4	WDR47
8651.37	7385.85	145573	134417	NaN	223762	21332.3	9224.6	17025.1	12714.3	15697.4	8456.41	9633.92	17623	16996.1	15654.8	1	1	2	1	NaN	1	1	1	1	2	1	1	2	2	2	1	2	2.92e-05	A0A0A0MRE9;A0A0A0MRF6;A0A6I8PUA5;Q99996;Q99996-1;Q99996-3;Q99996-5;Q99996-6	AKAP9
14072.6	24055.4	42474.5	11651.6	26166.5	31013.5	18223.3	22574	13752.3	41493.4	20930.3	11899.6	25559.4	23788.6	22180.9	24364.5	3	1	2	2	3	3	2	3	3	3	3	3	3	3	3	2	3	4.08e-07	A0A0A0MRF4;P49406	MRPL19
60027.7	110909	263702	498484	155469	91338.7	153088	107119	235098	195646	72312.7	148355	115805	68514.9	66832.7	78467.2	1	2	3	1	3	3	3	1	3	2	2	2	3	3	3	3	3	3.29e-05	A0A0A0MRG8;Q16611	BAK1
99149.4	87554.5	102190	111630	71894.3	108913	61061.9	76188.2	76293.2	91320.2	78181.1	86764.4	74331.6	80945.1	82207.8	79103	21	20	22	22	19	20	25	25	23	23	23	24	24	23	24	21	24	6.69e-14	A0A0A0MRI2;Q9UNH7	SNX6
15657.8	15297	13871.9	15932.4	17032	15794.3	26243.5	29991.8	16871.3	15045.3	16617	9702.2	10627.2	22422.4	22550.3	22633.2	5	2	5	4	5	4	5	6	4	6	6	4	6	6	6	4	6	3.44e-07	A0A0A0MRJ0;Q5VT25;Q5VT25-2;Q5VT25-3;Q5VT25-4;Q5VT25-5;Q5VT25-6	CDC42BPA
11063.6	17453.1	NaN	13349.8	NaN	15771.4	19613.6	16732.5	14155.7	19870.4	14900.3	17980.4	15164.6	20369.8	21094.2	18177.3	1	NaN	1	1	NaN	1	1	1	1	1	1	1	1	1	1	1	1	3.93e-09	A0A0A0MRJ3;H0Y6F6;Q8NEY1;Q8NEY1-2;Q8NEY1-3;Q8NEY1-4;Q8NEY1-5;Q8NEY1-6;Q8NEY1-7	NAV1
42740.3	50469.6	59999.4	48641.1	50855	56588.9	61026.2	50404.1	37912.8	57226.4	45239.3	47460.1	55223.2	31596.8	33516.7	31733.9	9	5	8	8	3	6	9	9	9	9	10	9	9	9	9	10	10	1.77e-10	A0A0A0MRJ6;P22061;P22061-2	PCMT1
95533.3	83173.8	69134.5	83207.5	81122.9	91796.3	16389.8	34418.8	26189.6	35782.3	34014.1	63909.3	32087.7	6675.34	9179.14	7566.52	4	3	4	4	3	2	2	2	4	4	4	4	3	1	3	4	4	4.42e-15	A0A0A0MRJ7;P12259	F5
66703.5	69887.1	74393.1	83219.1	97477.2	67416.8	121504	113450	94812.8	137824	98860.7	53962.5	120302	60413.1	69553.2	63693.3	40	27	35	40	29	30	41	42	36	42	39	37	37	37	36	39	41	9.51e-20	A0A0A0MRM8;Q9UM54-6	MYO6
NaN	NaN	NaN	NaN	NaN	NaN	NaN	1	1122.73	NaN	NaN	NaN	NaN	8352.94	9620.47	7668.43	NaN	NaN	NaN	NaN	NaN	NaN	NaN	2	NaN	2	NaN	NaN	3	3	3	NaN	1	0.000324846	A0A0A0MRM9;Q14978;Q14978-2;Q14978-3	NOLC1
14159	12459.1	22655.3	20884.1	29988.8	11849.7	19065.7	13274.8	13135.6	9202.26	18908.5	17071.8	14571.1	21883.6	21869	18606.6	6	3	6	5	2	2	6	6	5	6	5	6	6	6	6	4	5	1.28e-05	A0A0A0MRN5;Q9NZT2;Q9NZT2-2	OGFR
8987.34	7996.81	3781.64	7203.72	5238.31	5674.68	5765.02	8381.08	6815.82	9227.81	6066.06	7110.57	7963.38	19193.8	16158.7	12391.7	4	2	2	3	2	2	4	4	3	3	3	4	4	4	4	1	3	1.22e-11	A0A0A0MRP6;B7ZLQ5;P28370;P28370-2	SMARCA1
5531.98	14171.1	6971.71	5507.52	NaN	NaN	9670.63	5098.49	2516.84	NaN	4649.65	NaN	4118.88	10523.1	12311	12399.7	1	1	1	1	NaN	1	1	1	NaN	1	NaN	1	1	1	1	NaN	1	0.00649025	A0A0A0MRR7;P09234	SNRPC
67873.2	57245.1	79042	83686.1	74668.8	70274.8	51794.1	51815.5	58135.6	50533.5	63956.7	81976.1	51472.5	63631	68948.9	62139.4	6	6	6	6	6	5	6	6	6	6	6	6	6	6	6	6	5	1.33e-08	A0A0A0MRT6;B6VEX4;Q8IZP0;Q8IZP0-10;Q8IZP0-2;Q8IZP0-3;Q8IZP0-4;Q8IZP0-5;Q8IZP0-6;Q8IZP0-7;Q8IZP0-8;Q8IZP0-9	ABI1
1809.09	843.62	3302.05	2382.95	4245.62	4006.16	NaN	1006.4	NaN	NaN	1369.57	2247.38	NaN	1191.7	1425.88	1465.39	1	1	1	1	1	NaN	1	NaN	1	NaN	NaN	NaN	1	1	1	1	1	0.0171664	A0A0A0MRU0;A0A0C4DH75;A0A0D9SFF8;B4DZ84;D3DX48;D3DX49;Q14168;Q14168-2;Q14168-3;Q14168-4;Q14168-6	MPP2
NaN	6280.65	3431.37	NaN	3655.32	1171.11	3292.73	3260.35	1871.49	5530.47	2254.65	NaN	6171.29	NaN	NaN	NaN	NaN	1	1	NaN	1	1	1	1	NaN	1	1	1	NaN	NaN	NaN	1	1	4.95e-05	A0A0A0MRV4;A0A0A0MT35;A0A0G2JRR6;A0A0G2JSF1;A0A2P0CTB1;A0A2P0CTH9;A0A2P0CU24;J3KPF5;J3KPF6;J3KRV9;J3QKK8;Q8TBF2;Q8TBF2-2;Q8TBF2-3;Q8TBF2-4;Q8TBF2-6;Q8TBF2-7	PRXL2B
48148.8	43890.3	28073	46243.8	16779.4	48311.8	20420.4	31036.9	32431.8	67416.4	38973.6	18821.7	56061.2	39034.4	57289.8	46467.7	6	4	6	5	4	4	6	6	6	6	6	6	6	6	6	6	6	2.68e-07	A0A0A0MRX2;Q96HY6;Q96HY6-2	DDRGK1
10395.1	8964.16	13108.3	10915.3	13147.2	16303.5	8142.38	8206.79	8920.91	11868.3	10239.9	8915.47	15597	13305.1	10936.3	10530.7	3	3	3	3	3	3	3	3	3	3	3	3	3	3	3	3	3	0.00139132	A0A0A0MRY0;B0QYI1;Q8WUA7;Q8WUA7-2;Q8WUA7-4	TBC1D22A
920.023	454.208	NaN	1084.38	NaN	638.859	NaN	773.637	795.753	NaN	1342.39	1777.48	NaN	1306.77	1076.46	1109.66	1	NaN	1	1	NaN	NaN	1	1	1	1	NaN	NaN	1	1	1	1	1	0.0141423	A0A0A0MRZ4;E7EMV7;E7EW15;Q15025;Q15025-2;Q15025-3;Q15025-4;Q15025-5;Q15025-6;Q15025-7;Q15025-8	TNIP1
152337	82747.7	139496	91565.2	181098	115197	135382	69601.8	72851.4	101074	82008.5	147965	86974.5	101254	101858	93834.1	2	2	3	3	2	2	3	3	2	3	3	3	3	3	3	2	3	5.13e-06	A0A0A0MS45;A0A6I8PIQ6;J3KNI1;Q9H9E3;Q9H9E3-2	COG4
36955.5	23298.9	37319.8	30292.6	27959.9	44505.4	21550.3	28805.6	20988.2	22356.4	17815.7	16489.4	24585	16153.7	16343	15256.4	3	3	4	3	4	4	4	4	4	4	3	4	4	4	4	4	4	3.41e-13	A0A0A0MS54;P22694;P22694-2;P22694-3;P22694-4;P22694-5;P22694-6;P22694-7;P22694-9	PRKACB
NaN	NaN	NaN	NaN	NaN	NaN	1235.9	NaN	1242.9	NaN	NaN	NaN	1509.76	4648.16	4552.65	4787.48	NaN	NaN	NaN	NaN	NaN	1	NaN	1	NaN	1	1	NaN	1	1	1	NaN	NaN	0.0031873	A0A0A0MS59;A0A0C4DFX4;Q6ZRS2;Q6ZRS2-2;Q6ZRS2-3	SRCAP;;SRCAP;SRCAP;SRCAP
9766.89	7502.99	8859.63	8748.19	16916.6	12958	13692	14947.8	11125.2	5239.67	7463.39	7417.8	4704.85	8756.87	6612.74	6132.62	2	1	2	2	1	1	2	2	2	2	2	2	2	2	1	2	2	4.5e-10	A0A0A0MS69;Q14123;Q14123-2;Q14123-3	PDE1C
NaN	17024.6	NaN	NaN	NaN	3693.2	16374.6	NaN	7284.74	18037	10866.9	NaN	19586.4	6295.13	NaN	4978.26	NaN	NaN	1	NaN	NaN	1	1	1	NaN	1	1	1	1	NaN	1	1	NaN	0.122643	A0A0A0MSA0;A0A0A0MTS5;A0A0A6YYF2;A0A3B3ITG1;Q16787;Q16787-1;Q16787-3;Q16787-4	LAMA3
27321.9	21731.5	23825.5	20207.5	19062.1	20696	17079.8	17340.7	18598.9	17381.6	18692.1	21952.2	17530.2	20847.6	25052.7	22340.3	6	6	7	5	7	7	7	7	6	7	7	7	7	7	7	7	7	1.5e-09	A0A0A0MSB8;Q9UPT5;Q9UPT5-1;Q9UPT5-2;Q9UPT5-5;Q9UPT5-6	EXOC7
NaN	NaN	NaN	NaN	NaN	NaN	NaN	NaN	NaN	NaN	NaN	NaN	NaN	5250.96	5423.23	5612.38	NaN	NaN	NaN	NaN	NaN	NaN	NaN	NaN	NaN	NaN	NaN	1	2	2	2	NaN	NaN	0.00550247	A0A0A0MSC8;O75094;O75094-2;O75094-3;O75094-4	SLIT3
NaN	NaN	NaN	NaN	NaN	NaN	4771.85	4643.27	3031.26	2859.62	1778.73	1347.48	NaN	NaN	NaN	NaN	NaN	NaN	NaN	NaN	NaN	1	1	1	1	1	1	NaN	NaN	NaN	NaN	NaN	1	0.00381241	A0A0A0MSD0;Q4LDE5;Q4LDE5-2;Q4LDE5-4	SVEP1
58816.6	58264.7	55646.4	52449.2	60137.6	82955.5	62697.3	77988.8	68871.1	115271	55768.8	76477.5	101735	49699.8	44363.8	46201.1	5	5	5	5	5	5	7	7	6	7	6	7	6	5	6	6	7	9.01e-12	A0A0A0MSE2;A0A0D9SFP2;A0A1W2PQV5;E9PF18;Q16836;Q16836-2;Q16836-3	HADH
35792.8	34386.2	38570	26606.2	43191.5	44418.1	33926.5	31419.6	37067.7	49192.2	30655.2	20075.1	46290.2	36787.2	36995.4	39586.7	1	1	1	1	1	1	1	1	1	1	1	1	1	1	1	1	1	7.8e-14	A0A0A0MSH6;B5MCU4;B5MDU6;C9JHU6;C9JUM0;Q9H6V9;Q9H6V9-2;Q9H6V9-3;Q9H6V9-4	LDAH
32925.7	28213.4	42344.9	25412.6	35332.5	31353.5	26215.9	31975.1	34916.3	33422.8	25587.2	17997.8	21108	35783.1	36845.2	35816.9	5	4	5	5	4	5	5	5	5	5	5	4	5	5	5	5	5	4.33e-06	A0A0A0MSI8;O00471	EXOC5
9307.79	14954.9	12897.1	15014.8	16241.9	23718.1	8952.25	17977.9	18899.6	45295.7	19370.6	24150.2	30304.5	13712.6	14373.5	15363.5	1	1	1	1	1	1	1	1	1	1	1	1	1	1	1	1	1	5.71e-05	A0A0A0MSI9;A0A3B3ITY3;A0A3F2YP85;A0A494C0J8;H0Y4G9;Q99836;Q99836-2;Q99836-3;Q99836-4;Q99836-5;Q99836-6	MYD88
15452.7	12997.3	11507.1	12178.6	14113.3	13323.2	16500.4	20070	15763.5	24612.5	15536.3	21048.7	13743.7	17561.5	17243.7	15837.8	3	3	3	3	3	5	4	5	5	5	5	3	5	5	5	5	5	5.84e-13	A0A0A0MSJ2;E7EU13;Q96P48;Q96P48-1;Q96P48-2;Q96P48-3;Q96P48-4;Q96P48-5;Q96P48-7	ARAP1
23373.6	10422.7	56809.1	40232.8	21506.2	36147.3	7301.38	55415.9	51972.8	25637.4	33926.6	39275.8	21017.2	42283.8	36826.4	36780.8	4	2	3	3	4	2	4	4	3	4	4	3	4	4	4	4	4	0.000218074	A0A0A0MSK6;Q13017;Q13017-2	ARHGAP5
19168.3	8757.78	22862.2	10510.1	33500.5	28739.8	48031.2	57953.7	52926.2	5997.98	37236.2	21204.6	3854.28	26101.1	26291.1	28471.9	3	3	3	3	3	3	3	3	3	3	3	3	3	3	3	3	3	1.31e-05	A0A0A0MSQ0	PLS3
37292.7	37947.3	34658.7	25483.7	32835	28506.7	64675	73621.1	53964.9	62952.8	53702.4	34253.1	42982.1	32932.4	29842.1	30649.3	5	2	4	4	3	5	5	5	5	5	5	5	5	5	4	5	5	3.15e-11	A0A0A0MSS8;P42330;S4R3Z2	AKR1C3
1033.55	NaN	NaN	NaN	NaN	NaN	1791.41	NaN	1804.05	NaN	NaN	NaN	NaN	8867.18	7538.52	8298.32	1	NaN	NaN	NaN	NaN	1	NaN	1	NaN	1	1	NaN	1	1	1	NaN	NaN	1.45e-06	A0A0A0MST8;C9JRP1;E9PFN4;Q9Y6M7;Q9Y6M7-10;Q9Y6M7-11;Q9Y6M7-12;Q9Y6M7-13;Q9Y6M7-14;Q9Y6M7-2;Q9Y6M7-3;Q9Y6M7-4;Q9Y6M7-6;Q9Y6M7-7;Q9Y6M7-8;Q9Y6M7-9	SLC4A7
280705	NaN	38532.7	58145.7	20348.2	6187.93	NaN	10288	14480.5	NaN	14607.9	53612.4	11418.2	21521.8	16490.8	9703.18	1	1	NaN	1	1	NaN	1	1	1	1	NaN	NaN	1	1	1	1	1	0.000740663	A0A0A0MSV9;A0A0A0MT98;A0A0G2JH37;A0A0G2JKZ1;A2AB90;O15533;O15533-2;O15533-3;O15533-4	TAPBP
59033	68878.5	64261.8	66937.6	59627.6	37999.3	33741	35519.5	27650.4	47485.5	42290.9	44508.3	55179.2	48283.8	54959.6	54647.8	7	7	8	7	7	6	9	9	7	9	7	8	9	9	9	9	8	3.03e-10	A0A0A0MSW4;P48739;P48739-2;P48739-3	PITPNB
44714.4	52282.5	48239	31706.5	58609.8	55126.2	59355.8	44847.8	55526.3	48480	NaN	45418.6	68277.2	36451.3	30572.1	45030.1	1	1	1	1	1	1	NaN	1	1	1	NaN	1	1	1	1	1	1	1.78e-06	A0A0A0MSY7;H3BP77;J3KS73;J3QL12;J3QRP0;O00142;O00142-2;O00142-3;O00142-4;O00142-5;O00142-6	TK2
53531.3	43325	50923.9	37941.3	48469.7	38828.7	57664.3	48410.4	48930.3	61136.3	35631.7	41002.3	38511	51403.6	48776.4	50952	6	5	6	6	4	5	6	6	6	6	5	5	6	6	6	4	5	3.45e-11	A0A0A0MSZ4;A0A0A0MT64;A0A0A0MTN9;A0A0C4DFN8;A0A0C4DGN7;J3QQX3;P22570;P22570-2;P22570-3;P22570-4;P22570-7	FDXR
2268.08	1133.93	NaN	1514.4	4103.4	NaN	6525.1	3977.11	3220.59	2290.58	3627.28	NaN	2712.14	9904.96	7980.15	7811.75	1	NaN	1	1	1	1	1	1	NaN	1	1	1	1	1	1	NaN	1	2.65e-06	A0A0A0MT00;E9PI99;E9PL11;Q13952;Q13952-2;Q13952-3;Q13952-5;Q13952-6;Q13952-7;Q5T6K5;Q5T6K7	NFYC
28397.5	32718.3	52635.7	45732.8	49178.3	52491.4	34417.7	38371.8	40830.4	31710.5	28482.5	27941.7	18534.1	43120.3	42540	43232.8	2	2	2	2	2	2	2	2	2	2	2	2	2	2	2	2	2	7.97e-11	A0A0A0MT32;P38571;P38571-2	LIPA
8537.98	5702.34	8047.27	9038.92	11481.4	8680.83	18921.3	15661.7	13950.1	NaN	9742.53	3847.77	4711.09	52640.4	48421	46964.4	1	1	1	1	1	1	1	1	1	1	1	1	1	1	1	1	1	0.000735653	A0A0A0MT33;O95104;O95104-2;O95104-3;Q9UPN6;Q9UPN6-2	SCAF8;SCAF4;SCAF4;SCAF4;SCAF8;SCAF8
5143.85	4072.23	NaN	36494.2	NaN	45088.2	7319.92	5028.13	25612.5	12471.7	29403.7	30463.2	8586.59	17987.3	22695.7	22326.5	1	NaN	2	2	NaN	3	3	4	3	4	4	3	5	5	5	2	4	0.000118601	A0A0A0MT49;A0A2R8Y4P4;A0A2R8Y7S2;A0A2R8YGG3;P51532;P51532-2;P51532-3;P51532-4;P51532-5;Q9HBD4	SMARCA4
10148.8	9325.02	NaN	10120.6	NaN	5856.59	NaN	6556.37	7936.47	NaN	6946	6545.95	4639.15	14434	15488.4	14976.2	1	NaN	1	1	NaN	NaN	1	1	1	1	1	1	1	1	1	1	1	0.00721034	A0A0A0MT56;E7EWR4;E9PID8;P33240;P33240-2	CSTF2
1896.72	NaN	NaN	NaN	2865.07	3612.11	8416.81	5186.79	6355.64	NaN	2704.53	5480.31	NaN	7397.81	5562.63	4202.99	2	NaN	NaN	NaN	2	2	2	2	2	2	2	1	2	2	2	1	2	0.000122845	A0A0A0MT72;C9JUH3;Q9BSQ5;Q9BSQ5-2;Q9BSQ5-3;Q9BSQ5-4	CCM2
68766.5	87425.5	106273	69400.7	112692	81141.2	90819.8	72086.1	89581.7	166494	85462.2	63855.4	119640	51379.4	50023	52679.8	8	6	8	8	7	7	8	8	7	8	7	7	8	8	8	8	8	6.93e-13	A0A0A0MT83;A0A0S2Z4K7;P26440;P26440-2	IVD
4390.46	3566.33	8911.32	5062.58	9321.81	6067.29	6819.24	2021.51	3396.04	3941.73	2243.14	2971.05	4005.57	12318.5	11632.6	11371.9	3	3	5	5	3	3	6	4	6	5	5	5	6	6	5	5	5	1.29e-13	A0A0A0MTB8;Q8NI36	WDR36
18825.4	14363.4	39173.7	9635.63	16040.9	3267.46	21346	16390.8	18079.6	21913	16717.8	6657.31	29985.9	27647.3	30211.1	30278.8	10	1	13	3	2	13	15	17	8	17	15	14	17	17	17	3	17	6.89e-12	A0A0A0MTC1;A0A0A0MTR7;Q63HN8;Q63HN8-4	RNF213
42448.5	32303.9	14145.4	20259.7	15611.6	17385.4	39086.6	39405.6	32166.6	55873.2	20906.6	25967.7	33257.1	61549.6	60195.3	61849.1	1	1	1	1	1	1	1	1	1	1	1	1	1	1	1	1	1	0.00569654	A0A0A0MTC2;D6RA37;D6RDV0;D6RIY7;Q13454;Q13454-2	TUSC3
118288	156790	224450	177737	182898	141450	158741	141081	159330	126552	151412	156579	110550	120145	120258	134520	31	25	29	33	23	22	32	33	32	32	30	31	31	30	30	29	30	7.24e-18	A0A0A0MTH3;Q13418	ILK
8692.82	9470.74	8290.42	NaN	NaN	9197.67	40314.5	58376.4	34783.4	72224.9	19245	15384.7	57860.3	57626.7	51801.5	50997.6	4	1	2	NaN	NaN	3	3	4	3	4	3	3	4	4	4	3	4	5.42e-06	A0A0A0MTI1;Q15392;Q15392-2	DHCR24
31399.3	25178.5	26485.4	32141.4	28134.1	20083	21192.6	16422.5	20356.9	20038.4	20027.1	21124.9	13046.2	24986.7	28018.7	29076.2	5	4	5	5	4	4	3	5	4	5	4	3	5	5	5	3	5	2.25e-09	A0A0A0MTL6;Q6ZS17;Q6ZS17-2;Q6ZS17-3;Q6ZS17-4	RIPOR1
41747	33431.5	34200.8	35706	45015	52218.8	45380.9	35475.3	39819.4	39756.1	33869.4	37236.6	37923.2	53810	50346	45171.5	10	9	5	12	9	9	11	11	12	12	9	9	11	13	10	12	10	1.38e-11	A0A0A0MTN0;Q13617;Q13617-2	CUL2
33468.4	71242.3	30629	38066.9	38811.2	15540.9	41303.6	51235.3	13248.3	53055.9	27846.6	25304	61124.6	40474.6	43593.1	60649.3	1	1	1	1	1	1	1	1	1	1	1	1	1	1	1	1	1	4.08e-13	A0A0A0MTN7;H0Y5V0;Q99665;Q99665-2;Q99665-3	IL12RB2
59000.4	50292.7	46483.8	47302.1	72963.7	61615	52238.9	43387.3	29858.1	58043.7	25836.4	35628.1	49396.9	73249.4	68905.9	66808.9	8	8	9	8	8	7	7	9	8	9	6	8	9	9	9	9	9	1.65e-13	A0A0A6YYA0;Q86XR7-2;Q9Y3B3;Q9Y3B3-2	TMED7-TICAM2;TICAM2;TMED7;TMED7
25740.4	19888.8	15643.2	19114	14702.4	22205	17591.1	25736.3	23622.2	39216.9	23543.3	20519	25314.7	8770.66	10311.6	9093.31	8	7	9	9	8	8	8	9	8	9	9	8	7	8	7	8	9	5.57e-07	A0A0A6YYG5;Q53S48;Q9Y6Q2;Q9Y6Q2-2;Q9Y6Q2-3	STON1-GTF2A1L;STON1-GTF2A1L;STON1;STON1;STON1
NaN	NaN	NaN	NaN	NaN	NaN	3719.74	2354.25	4518.42	2321.28	NaN	NaN	1651.6	8453.44	12025.8	13593.9	NaN	NaN	NaN	NaN	NaN	1	NaN	1	NaN	1	NaN	1	1	1	1	NaN	1	0.000216988	A0A0A6YYJ8;Q96HJ9-2;Q9Y383;Q9Y383-2;Q9Y383-3	LUC7L2;FMC1;LUC7L2;LUC7L2;LUC7L2
95499.3	37748	33980.7	292284	NaN	102777	NaN	20215.1	19911.1	NaN	15582.2	71025.6	NaN	54270.4	63185.1	10544.5	1	1	1	1	NaN	NaN	1	1	1	1	1	NaN	1	1	1	1	1	9.11e-05	A0A0A6YYK5;Q9BT81;Q9BT81-2	;SOX7;SOX7
14431.2	13741	NaN	12673.2	8091.87	23393.7	NaN	17800.4	14527.7	29289.2	20281.2	10932.2	26375.8	10355.5	11784.2	9832.17	1	NaN	1	1	1	NaN	1	1	1	1	1	1	1	1	1	1	1	0.00726679	A0A0A6YYL4;P57737;P57737-2;P57737-3;P57737-4	CORO7-PAM16;CORO7;CORO7;CORO7;CORO7
14642.5	9656.78	15707.5	9656.9	17023.7	17466	16737	15434.2	14968.6	11960.4	16160.6	20620.1	17110.4	9325.07	12000.2	9350.15	1	1	1	2	2	2	2	2	2	2	2	2	2	1	2	2	2	2.04e-06	A0A0B4J1R2;Q9H6R3	ACSS3
NaN	NaN	NaN	NaN	NaN	NaN	1033.48	NaN	838.67	NaN	NaN	NaN	NaN	2939.14	1610.17	1824.2	NaN	NaN	NaN	NaN	NaN	1	NaN	1	NaN	1	NaN	1	1	1	1	NaN	NaN	0.0137143	A0A0B4J1W0;B9TX62;F5GY88;O75448;O75448-2	MED24
25422.9	19679.7	17025.9	24542.7	20954.3	21687.1	29218.7	27809.7	30158	25812.4	45912.5	35818.4	33922.2	6278.55	4827.44	5127.39	1	1	1	1	1	1	1	1	1	1	1	1	1	1	1	1	1	8.45e-13	A0A0B4J1Z0;A0A0D9SG04;A0A0X1KG75;A0A590PXD8;H7C1G2;Q53SF7;Q53SF7-2;Q53SF7-3	COBLL1
34979	8786.63	10524.3	23628.3	12652	14747.5	10208.3	8110.11	11722	3588.5	6623.12	10496.8	5466.98	11893.5	11115	8416.37	3	3	3	3	2	1	1	2	1	3	1	2	3	3	3	3	2	7.54e-06	A0A0B4J216;E9PNF5;Q6IA69;Q6IA69-2	NADSYN1
55022.9	43726.7	NaN	58108.3	NaN	23888.3	NaN	3391.93	1729.63	79521.7	10263.9	69022.5	53558.3	NaN	NaN	NaN	1	NaN	1	1	NaN	NaN	1	1	1	1	1	1	NaN	NaN	NaN	1	1	8.25e-10	A0A0B4J231;B9A064	IGLL5
21047.1	9329.56	27110.9	82459.1	NaN	6962.62	44078.1	41207.3	7870.38	28204.8	7395.2	29299.3	14594.5	NaN	11028	5727.12	1	1	1	1	NaN	1	1	1	1	1	1	1	NaN	1	1	1	1	3.49e-08	A0A0B4J259;F8VV32;P61626	LYZ
87379.6	65706	112622	117931	80302.9	99863.9	32326.4	38461	48249.2	38170.9	64750.5	81598.9	70021	175502	170604	160366	14	14	14	15	14	14	14	14	14	14	15	16	15	15	15	14	14	6.1e-17	A0A0B4J269;Q13509	;TUBB3
22446.6	18265.6	5068.19	23853.4	29409.9	30223.7	17640.7	16494.4	16800.3	16631.7	20469.1	19057.3	32015.5	21650.5	24302.7	23546.7	2	1	2	2	2	2	2	2	2	2	2	2	2	2	2	2	2	1.74e-13	A0A0B4J2A0;Q9UHJ6	;SHPK
30922.9	24455.3	28968.8	25791.3	24937.2	21874.6	19962.6	18969.6	22455.5	24534.8	25088.8	19212.5	20840.3	22587.1	23843.5	26321.4	2	2	2	2	2	2	2	2	2	2	2	2	2	2	2	2	2	1.17e-14	A0A0B4J2C2;F8WF49;Q9Y2H0;Q9Y2H0-1;Q9Y2H0-3	DLGAP4
120004	170024	117702	131209	86358.2	179283	71959.6	134618	86360.6	145255	103589	121807	111087	121890	106208	108052	12	12	12	12	12	11	12	12	12	12	10	12	12	12	12	12	12	1.1e-13	A0A0B4J2C3;P13693;Q5W0H4	TPT1
4008.83	2639.96	NaN	2670.64	NaN	4219.37	1125.03	NaN	NaN	NaN	6528.59	NaN	NaN	7042.38	8913.51	7528.13	2	NaN	2	2	NaN	1	1	NaN	NaN	1	2	1	2	2	2	1	NaN	0.000336381	A0A0B4J2E5;Q15269	LOC102724159;PWP2
8251.05	7056.33	41713.8	27921.6	50823.3	37776.7	28990.8	19500.2	17671.9	32789.5	31865.1	15228.6	42469.8	39810.3	42287.8	39968.3	3	4	3	4	4	2	5	4	3	4	4	4	4	4	4	5	4	5.42e-12	A0A0C4DFL7;Q16850	CYP51A1
13474.8	17293.1	10689.9	10200.6	12340	458398	35051.4	42142	13789.5	14632.6	11206.6	10072.3	8420.34	79938.7	89998.4	107560	3	2	3	1	1	3	1	3	2	4	2	2	4	4	4	2	4	1.63e-10	A0A0C4DFM1;Q92544	TM9SF4
7330.74	8044.62	13133	10330.7	13617.4	18798.4	9205.42	13916.7	11025.8	11197.9	17831.7	15982	24063.7	9336.56	7695.71	7853.22	7	5	7	6	4	7	8	7	7	7	8	8	7	7	7	7	7	5.87e-06	A0A0C4DFN3;A0A3B3ITT3;Q99685;Q99685-2	MGLL
44986.6	29168.9	27476.9	14352.7	48041.4	40377.5	48579.8	37960.4	26528.4	38447.7	30401.8	17930.1	27731.2	33461.7	34879.3	33896.1	1	2	2	2	2	2	2	2	2	2	2	2	2	2	2	2	2	3.91e-07	A0A0C4DFP4;H0Y2P2;Q96IV0;Q96IV0-2;Q96IV0-3	NGLY1
135085	100459	99586.5	107008	105264	93140.3	56312	54042.5	64146.8	55093.5	57527.1	62978.3	58109.1	75237	82126.2	79965.2	8	7	8	7	8	7	8	8	8	8	8	8	8	8	8	7	7	2.26e-13	A0A0C4DFS8;P43490	NAMPT
69681.3	59061.8	60363.4	64357.9	76092	34761.2	71940.5	57173.2	52275.7	74608.2	45337.3	76036.9	60236.3	56577.6	54733	53844.9	7	7	8	7	7	7	9	9	8	8	9	9	8	9	9	7	8	2.78e-10	A0A0C4DFT3;A0A590UJ08;A0A590UJ18;A0A590UJ29;A0A590UJ68;A0A590UJ81;A0A590UJC5;A0A590UJD9;A0A590UJR4;A0A590UJR5;A0A590UJS9;A0A590UJX2;A0A590UK48;A0A590UK81;A0A590UKA8;Q12959;Q12959-2;Q12959-3;Q12959-4;Q12959-5;Q12959-6;Q12959-7;Q12959-8;Q12959-9	DLG1
NaN	NaN	NaN	NaN	933.154	2527.23	5480.48	13045.1	7953.14	NaN	4908.69	2258.23	838.992	4132.65	3191.33	2606.69	NaN	NaN	NaN	NaN	1	1	1	1	1	1	1	1	1	1	1	1	1	7.48e-06	A0A0C4DFX2;A0A286YFA9;A0A2R8Y5V8;A0A2R8YCY2;Q5TBA9	FRY
26853.8	13628	54070.6	40904.7	15952.4	22644.1	17801.2	24928	28294.2	14323.7	15242.5	54206.7	11074.1	10794.1	8172.51	16541.8	6	4	5	5	4	5	5	6	5	6	5	5	5	5	3	5	6	1.53e-10	A0A0C4DFZ2;P15289;P15289-2	ARSA
543.917	2093.4	NaN	1831.86	1553.45	1554.23	16819.6	13356.1	22426.5	29495.5	12287.5	6404.88	14901.6	NaN	NaN	NaN	1	NaN	1	1	1	1	1	1	1	1	1	1	NaN	NaN	NaN	1	1	8.54e-12	A0A0C4DG09;Q8N126;Q8N126-2;Q8N126-3	CADM3
965639	904172	1191610	953708	981313	1022070	709768	631513	729580	1078670	764459	876367	993011	1142790	1214000	1235160	26	25	27	26	25	27	27	28	27	28	25	27	29	29	29	25	28	2.75e-17	A0A0C4DG17;C9J9K3;P08865	RPSA
13503.6	9179.04	253916	5375.81	141636	17604.8	43770.8	20376.1	17539.2	16466.7	15848.8	14870.5	17205.8	8500.24	8328.32	8093.3	6	3	6	5	4	5	5	6	6	5	5	5	5	5	5	4	6	8.22e-13	A0A0C4DG34;O95081;O95081-2	AGFG2
4852.71	5191.15	7369.23	4812.26	8946.35	NaN	5807.78	2075.58	6200.8	11948.8	8914.74	11008.8	9801.67	3998.55	6081.77	6853.55	1	1	1	1	1	2	1	1	1	1	2	2	2	1	1	NaN	1	1.93e-06	A0A0C4DG44;O43464;O43464-2;O43464-3;O43464-4	HTRA2
18165.8	19712.7	55484.9	32293.3	29971.3	17945.4	15968.6	13013.9	14180.2	28156.1	15127.3	10993.4	22545.3	29803.5	27122.3	23513.2	4	1	4	4	2	2	4	4	4	4	3	4	4	4	4	4	4	9.95e-13	A0A0C4DG49;P15151;P15151-2;P15151-3	PVR
2037.3	NaN	2650.76	1958.45	5498.95	9184.86	5157.87	4601.28	3437.78	2846.05	3200.62	3503.95	2892.74	5052.37	2143.14	2085.69	1	1	NaN	1	2	2	2	2	1	2	1	1	1	2	2	1	2	1.59e-05	A0A0C4DG51;Q9NP80;Q9NP80-2;Q9NP80-3	PNPLA8
12103.2	9293.22	10297	11961.1	13058.2	12128.7	11367	9412.07	12191	12034.1	12559.7	6273.14	8457.08	24497	17513.3	15490.2	2	1	2	2	1	2	2	2	2	2	2	2	2	2	2	2	2	0.00230264	A0A0C4DG54;A0A0U1RRM5;Q5R372;Q5R372-2;Q5R372-3;Q5R372-4	RABGAP1L
NaN	NaN	NaN	NaN	NaN	24508.2	6298.79	11049.8	14939.2	19895.8	18613.9	NaN	16790.4	27203.4	29933.1	26602.8	NaN	NaN	NaN	NaN	NaN	1	2	2	NaN	2	2	2	2	2	2	1	1	9.91e-05	A0A0C4DG89;Q7L014	DDX46
10548	11350.9	11136.5	14213.8	11315.3	16145.1	6409.08	7557.53	10386.2	6978.83	12986	11260.8	8519.17	14633	14382.8	16244.4	5	5	5	4	4	4	5	4	4	5	4	5	5	5	5	4	4	1.11e-06	A0A0C4DGA2;O75521;O75521-2	ECI2
11210	9264.71	10648.4	8377.26	11595.6	18061.1	9711.05	13489.1	8686.58	5612.14	10236.5	10489.6	6553.81	1806.85	NaN	6145.98	4	3	4	4	4	4	5	5	5	5	5	5	3	NaN	1	5	5	1.41e-08	A0A0C4DGA7;O94929;O94929-2;O94929-3	ABLIM3
24786.2	19900.7	NaN	24169.8	NaN	NaN	22118.2	NaN	11059.6	11335.5	10337.9	6688.59	8881.13	11332.8	13042.4	10704.1	1	NaN	1	1	NaN	1	1	1	1	1	1	1	1	1	1	NaN	NaN	0.00198723	A0A0C4DGG1;E9PIY1;Q9UKS6	PACSIN3
3666.96	6436.45	7087.11	3496.37	9745.25	2206.26	21126.9	12518.9	10836.7	21518.7	12200.7	NaN	19791	30084	31091.2	29622.8	3	1	4	3	1	5	7	7	NaN	10	9	6	11	11	11	3	10	3.32e-10	A0A0C4DGG9;A0A2R8Y212;A0A2R8Y425;A0A2R8Y521;A0A2R8Y5J0;A0A2R8YFD8;A0A2R8YFK9;A0A2U3TZM0;F5GWX5;Q14839;Q14839-2	CHD4
23562.5	21635.9	27107.3	15021.6	25131	16636.5	29444.8	10010.9	29754.1	16568	25248.6	14687.4	26062	30468.6	34058.2	39798.5	2	2	2	3	2	2	2	2	2	3	2	2	3	3	3	2	3	2.39e-08	A0A0C4DGH0;H0YL10;Q5ZPR3;Q5ZPR3-2;Q5ZPR3-4	CD276
79829	54455.5	86090.6	73376.9	57160.8	60596.2	47168.8	47870.2	50035.4	26530.8	50538.6	71214.2	35101.4	30676.7	31016.8	30344.7	5	4	5	5	4	4	5	5	5	5	5	5	5	5	5	5	5	1.32e-11	A0A0C4DGH3;Q9Y6R0	NUMBL
4736.11	3749.33	2632.27	2103.2	3588.9	4703.16	8513.43	7571.44	7709.65	6716.52	7130.15	4771.92	6394.14	10084.8	9560.59	8716.08	1	1	1	1	1	1	1	1	1	1	1	1	1	1	1	1	1	0.00315338	A0A0C4DGL1;H0YKM7;H0YKT0;H0YLB9;H0YNG5;P49641;P49641-1;P49641-2	MAN2A2
11865.1	10096.4	NaN	8597.6	8586.91	11312.6	18841.3	15504.7	12645.3	11450	84850.1	11663.8	9621.12	17000.7	15661.9	17325.5	2	NaN	3	3	2	3	3	3	3	3	3	3	3	3	3	3	3	4.07e-06	A0A0C4DGL3;H0YKC5;H0YNW5;P33316;P33316-2	DUT
15671.6	7806.9	22164.7	18931.2	11942	19538.1	6292.97	8704.56	8999.85	5378.87	14599.7	33066.4	4331.16	NaN	NaN	NaN	2	1	2	2	1	1	1	1	2	1	2	2	NaN	NaN	NaN	1	1	7.73e-14	A0A0C4DGN2;B4DYU0;I3L145;I3L1J1;P04278;P04278-2;P04278-3;P04278-4;P04278-5	SHBG
405806	553197	692941	471305	539322	488021	615899	627583	437489	343074	542477	463045	366847	309470	365880	405763	13	9	13	11	10	11	14	12	13	12	10	16	11	10	12	11	14	3.87e-15	A0A0C4DGQ5;P04632	CAPNS1
NaN	5895.3	8718.03	5979.16	5156.71	6328.89	3066.09	4227.16	4540.22	2950.83	5180.17	3989.1	2002.21	10048.9	9040.25	10420.7	NaN	1	1	1	2	1	2	2	2	2	1	1	2	2	2	1	1	1.71e-07	A0A0C4DGQ6;Q96P16;Q96P16-3	RPRD1A
14404.4	12623.3	19804.2	13470.1	30158.7	46110.3	13650.5	28746.7	8906.61	16991.4	12328.5	6357.06	27014.8	9953.89	10568.3	12876.3	8	7	7	7	8	5	7	6	6	8	6	7	6	6	6	8	8	1.25e-11	A0A0C4DGQ8;Q6IAN0	DHRS7B
822023	744516	849439	789860	1040280	1045460	555502	526472	599904	1035730	570218	781492	758130	1009220	999294	978872	11	12	10	11	12	13	12	12	13	13	12	11	13	12	12	12	12	1.32e-16	A0A0C4DGS1;P39656;P39656-3	DDOST
2127920	953753	317688	1062160	198015	1713890	NaN	25803.6	NaN	12759.7	NaN	NaN	NaN	NaN	NaN	NaN	1	1	1	1	1	NaN	NaN	NaN	NaN	NaN	NaN	NaN	NaN	NaN	NaN	1	1	5.79e-14	A0A0C4DGS3;H7C3F8;Q5T025;Q96M02;Q96M02-2	C10orf90
89011.7	74405.4	16746.9	18265.7	22658.4	34118.9	138222	132488	109069	135358	68210.1	47377.3	73110.6	79507.7	83224.1	100051	1	1	1	1	1	1	1	1	1	1	1	1	1	1	1	1	1	9.36e-13	A0A0C4DGS9;Q9Y6K0	CEPT1
33321	28039.7	23351.5	33895.4	51714.2	53494.6	29086.3	43493.6	24098.4	9910.37	20982.9	26897.3	20641.2	34647	35095.9	33995.1	15	12	12	13	13	12	14	13	13	14	12	15	15	14	14	13	13	1.53e-13	A0A0C4DGX4;Q13616	CUL1
27198.9	25489.4	30386.7	26095.8	18200.5	20118.7	18229.8	11313.5	10592.5	17840.3	8448.23	15004.6	9433.57	16343.7	14690.1	14315.8	1	1	1	1	2	2	2	2	2	2	2	2	2	2	2	2	2	0.00269295	A0A0C4DGZ6;H0YAV1;Q7LG56;Q7LG56-2;Q7LG56-6	RRM2B
4092.29	3730.45	NaN	7633.12	NaN	8104	NaN	3939.41	5519.82	6206.11	6329.11	8892.4	6883.55	1908.4	1900.96	1444.32	1	NaN	1	1	NaN	NaN	1	1	1	1	1	1	1	1	1	1	1	1.77e-05	A0A0C4DH22;A0A1B0GTW6;Q9H4G0	EPB41L1
5977.1	5347.06	NaN	NaN	42428.4	12953.6	5910.84	4595.46	6160.47	5686.6	4480.93	NaN	3723.1	22911.7	23816.2	23001.8	1	NaN	3	NaN	1	2	2	4	NaN	4	2	1	4	4	4	1	2	1.4e-08	A0A0D9SEI3;A0A0D9SEN2;A0A0D9SER5;P21127;P21127-10;P21127-12;P21127-2;P21127-3;P21127-4;P21127-5;P21127-6;P21127-8;P21127-9;Q5QPR3;Q5QPR4;Q9UQ88;Q9UQ88-10;Q9UQ88-2;Q9UQ88-3;Q9UQ88-4;Q9UQ88-5	CDK11B;CDK11B;CDK11B;CDK11B;CDK11B;CDK11B;CDK11B;CDK11B;CDK11B;CDK11B;CDK11B;CDK11B;CDK11B;CDK11A;CDK11A;CDK11A;CDK11A;CDK11A;CDK11A;CDK11A;CDK11A
25276.8	18726	23434.4	26057.4	27861.4	19385.3	18983.7	26281.2	22087.8	23060.5	17211.2	13873.7	13256.2	21747.6	21404.8	22841.1	2	1	2	1	1	2	2	2	2	2	2	2	2	2	2	2	2	2.77e-08	A0A0D9SEJ5;F5GY05;Q96EK7	FAM120B
243093	200496	221994	249833	289882	334509	213770	243616	214057	164204	244317	362026	204072	260064	241742	239988	39	35	37	38	36	38	40	41	41	40	38	41	40	38	39	40	39	7.05e-16	A0A0D9SEN1;Q12884	FAP
NaN	NaN	NaN	NaN	NaN	NaN	NaN	11539.4	12511	NaN	15007.4	NaN	NaN	28312	29948.5	29968.9	NaN	NaN	NaN	NaN	NaN	NaN	1	1	NaN	1	1	1	1	1	1	NaN	1	0.000521578	A0A0D9SEP7;A0A1B0GTU9;O14647;O14647-2	CHD2
3638.6	1505.04	NaN	2200.75	NaN	7026.67	NaN	4329.64	4124.13	3397.95	1723.98	NaN	2160.88	11936.7	15830.5	12343.1	1	NaN	1	1	NaN	NaN	1	1	NaN	1	1	1	1	1	1	1	1	3.55e-08	A0A0D9SES8;H0YKH0;H0YKN8;H0YKT5;H0YL70;H0YLI3;H0YLW9;H0YNT2;Q04726;Q04726-2;Q04726-3;Q04726-4;Q04726-5;Q04726-6;Q04726-7	TLE3
262520	215114	265740	274552	303877	226294	240759	190820	203310	135880	211164	250359	145652	240776	257545	255650	38	28	39	37	28	30	40	38	38	40	32	37	40	42	38	38	36	2.16e-17	A0A0D9SF53;A0A0D9SFB3;A0A0D9SG12;A0A2R8Y4A4;A0A2R8Y645;A0A2R8YCW1;A0A2R8YF78;A0A2R8YFR4;A0A2R8YFS5;A0A2U3TZJ9;O00571	DDX3X
22234	16368.7	15531.6	18557.8	11796.1	23728.9	12662.2	12197.5	13384.9	8458.59	11000.9	15658.9	7423.1	29829.2	30480.3	28479.7	7	4	6	7	5	5	7	7	6	6	6	7	7	7	7	5	6	4.74e-08	A0A0D9SF63;Q9BZK7	TBL1XR1
14242.6	15441.1	25776	12022	30293.2	21071.9	23582.6	13782.4	13244	10606.5	13298.8	19109	14298.3	12855	11824.1	11792.6	5	3	4	5	3	3	5	5	5	4	4	5	5	5	5	5	5	9.53e-05	A0A0D9SF70;G5E9L0;Q8N6H7;Q8N6H7-2	ARFGAP2
6540.23	2475.07	5046.57	NaN	9864.25	3262.7	14098.5	12029.8	13588.5	7311.68	7040.69	5417.76	9516.15	49431.4	49651.3	40911.4	1	1	1	NaN	1	1	1	1	1	1	1	1	1	1	1	1	1	0.00400516	A0A0D9SFH9;A0A1B0GV71;A0A1B0GW34;A0A1B0GWD3;B4DFF3;H3BNK7;H3BR00;O95086;Q13286;Q13286-2;Q13286-3;Q13286-4;Q13286-5;Q13286-7;Q2TA70;Q9UBD8	CLN3;CLN3;CLN3;;CLN3;CLN3;CLN3;CLN3;CLN3;CLN3;CLN3;CLN3;CLN3;CLN3;CLN3;CLN3
12194.5	9594.95	9446.68	16871.9	21569.1	12809.6	13015	14393	14774.6	18287.7	18577.1	10732.1	15141.7	25511.2	26572.2	22999.8	4	2	4	4	1	3	5	5	1	5	4	5	5	5	5	4	4	0.000337366	A0A0D9SFK2;Q92614;Q92614-2;Q92614-3;Q92614-4	MYO18A
58168	85225.5	113374	113496	69548	60459.6	68471.4	77694.5	71080.4	120891	81580.6	90571.6	101335	111562	134248	114127	3	4	4	4	3	4	4	4	3	4	4	3	4	4	4	3	4	1.03e-12	A0A0D9SFL3;B0QYK0;C9JGE3;Q01844;Q01844-2;Q01844-3;Q01844-5;Q01844-6	EWSR1
97276.7	103536	NaN	31464.5	NaN	NaN	47896.7	25288.2	35707.5	55073.6	35241.7	20312.5	72966	107380	85960.6	90722.1	1	NaN	1	1	NaN	1	1	1	1	1	1	1	1	1	1	NaN	1	0.000587079	A0A0D9SFM0;Q149N8;Q149N8-2;Q149N8-4	SHPRH
34527.6	53614.9	59810.5	64629.8	72838	47675.6	55219.8	46910	54836.4	65469.2	48109.3	54540.2	61292.4	55806.6	60801.9	58306.8	12	8	10	11	10	11	13	13	12	13	10	10	13	13	12	13	13	8.25e-10	A0A0D9SG72;A0A1B0GTP9;A0A1B0GVQ5;A0A1B0GWF2;A0A2R8Y5D4;P61764;P61764-2	STXBP1
29610.3	59976.5	NaN	85459	NaN	35210.3	NaN	9216.61	15009.6	37290.5	22648.9	21762.1	24643.1	38666	45747.8	48189.3	1	NaN	1	1	NaN	NaN	1	1	1	NaN	1	NaN	1	1	1	1	1	1.82e-05	A0A0D9SGE8;Q5JRC6;Q8IWS0;Q8IWS0-2;Q8IWS0-3;Q8IWS0-4;Q8IWS0-5	PHF6
18877.1	17671.5	NaN	9890.29	10198.8	NaN	18438.6	17073	15732.5	19523.4	12016.6	12730.1	11431.2	23322.1	24323.7	23107	1	NaN	1	1	1	1	1	1	1	1	1	NaN	1	1	1	NaN	1	0.0147944	A0A0D9SGH0;A0A1B0GV11;A0A1B0GW29;Q92581;Q92581-2;Q92581-3	SLC9A6
13415.6	24339.2	32144.4	16466	22218	19865	19666.9	17281	14503.9	21374	16845.5	11508.1	21911.8	17618.2	17838.3	20202.6	1	1	1	1	1	1	1	1	1	1	1	1	1	1	1	1	1	9.73e-11	A0A0D9SGK2;A0A3B3ISR8;E9PJC0;E9PML8;E9PMY3;E9PRR9;Q12974;Q12974-2;Q12974-3;Q12974-4;Q93096	PTP4A1;PTP4A1;PTP4A2;PTP4A2;PTP4A2;PTP4A2;PTP4A2;PTP4A2;PTP4A2;PTP4A2;PTP4A1
90451.3	95812.6	115547	85563.6	95637.2	15048.4	298350	30285.8	225118	303874	208585	55630.5	266628	183342	187158	162316	19	12	16	14	12	18	22	22	19	22	20	18	21	21	20	15	22	1.74e-11	A0A0G2JH68;A0A140T8Z0;O60610;O60610-2;O60610-3	DIAPH1
77957.3	74450.8	63591.2	78467.8	44437.6	63925.4	55758.3	49811.1	54562.7	68132.5	66453.1	65016.1	84683.4	54952.9	66373	63486.8	11	9	10	11	8	9	10	11	10	10	10	10	11	11	11	11	11	2.72e-13	A0A0G2JHC2;Q6NYC8	PPP1R18
600965	481575	611251	592334	570552	580056	458431	442307	643786	442025	622638	718989	532746	549515	609631	590433	37	34	37	38	33	35	44	43	42	40	44	45	41	38	39	39	39	7.77e-16	A0A0G2JIW1;P0DMV8;P0DMV9	HSPA1B;HSPA1A;HSPA1B
NaN	9506.19	NaN	5683.87	NaN	7882.62	105950	8873.83	3790.91	13035.7	4688.97	6070.21	5663.1	8725.53	7025.65	8095.91	NaN	NaN	1	1	NaN	1	1	2	1	2	1	2	2	2	2	1	1	0.00266715	A0A0G2JJA7;A2ACR1;P28065;P28065-2	PSMB9
27996.2	26914.3	12489.9	20259.4	22918.9	24079.3	49720.2	24271.1	25678.6	30429.4	18058	20811.4	19806	36814.2	36914.7	41256	2	1	2	2	2	2	2	2	2	2	1	1	2	2	2	2	2	3.37e-09	A0A0G2JJD3;O95870	ABHD16A
214147	184461	187733	196744	218064	249158	165646	174778	202725	204067	150997	190720	163385	248373	251846	228976	12	10	13	14	12	12	16	18	13	16	15	14	17	19	17	14	16	5.01e-18	A0A0G2JLB3;A0A0G2JNZ5;P04062;P04062-2;P04062-4	GBA
54135	81373.6	85387.3	87377.2	74997.5	103546	39881.5	65479.8	46728	83010	66965.9	69441.9	92668.7	51026	51787.3	49199.7	2	1	2	2	1	2	2	2	2	2	2	2	2	2	2	2	2	1.16e-09	A0A0G2JLD8;C9K0U8;E7EUY5;Q04837	SSBP1
25607.4	43125.7	22525.3	23193.6	27147.7	34853.9	21858.7	14307.6	18747.8	26173.9	21338.1	12102.5	23342.5	29890.9	29967.5	32826	1	1	1	1	1	1	1	1	1	1	1	1	1	1	1	1	1	2.43e-09	A0A0G2JM12;N0E472;P67870;Q5SRQ3;Q5SRQ6	CSNK2B
2577	NaN	NaN	NaN	NaN	NaN	7055.25	8220.06	3889.65	4087.55	NaN	NaN	NaN	9066.36	8804.26	9140.08	1	NaN	NaN	NaN	NaN	1	NaN	1	NaN	1	1	NaN	1	1	1	NaN	1	2.49e-05	A0A0G2JNW7;A0A0U1RR18;Q9H2X9;Q9H2X9-2;Q9Y666	SLC12A7;SLC12A7;SLC12A5;SLC12A5;SLC12A7
19850	16097.7	14856.7	16982.9	13009.4	8021.03	24370.9	16063.8	23057.4	22374.5	23845.8	21139.9	26867.1	32934.2	33874.6	35631.6	5	5	4	5	4	5	5	5	5	5	5	5	5	5	5	4	5	1.18e-09	A0A0G2JNZ2;A0A0G2JPP5;A0A669KB89;Q14160;Q14160-3	SCRIB
724086	395837	406560	713127	204299	189915	152980	126389	159926	304314	264180	1049090	241209	29760.9	28730.6	28783.1	2	2	2	2	2	2	2	2	2	2	2	2	2	2	2	2	2	7.8e-18	A0A0G2JPA8;A0A0J9YY65;C9JMH6;P08697;P08697-2	SERPINF2
81310.8	85049.2	76803.1	112958	82209.3	145038	38404.7	74312.2	53875.5	71377.2	84112.2	80759.5	86222.3	73420.7	74661.3	78870.2	20	12	18	20	10	10	19	20	18	20	19	19	19	19	19	19	20	1.98e-12	A0A0G2JPD3;A0A140T8W8;A0A140T8Y4;A0A1W2PPF8;A0A1W2PR61;Q5SPM2	HLA-A
17443.5	38491.8	53074.2	54404.1	64234	30001	43707	40947.2	26016.3	38248.8	45863.5	66931.8	55989.6	43634.2	48288.4	57349.3	2	2	2	2	2	2	2	2	2	2	2	2	2	2	2	2	2	2.62e-06	A0A0G2JPQ3;P17693;P17693-4;P17693-5;Q5RJ85;Q8MH48	HLA-G
379767	243270	199376	377590	220326	258790	133729	143116	143143	400019	173827	494800	316752	720215	733848	728241	11	7	13	13	8	8	11	11	13	13	13	14	13	12	13	13	12	2.62e-15	A0A0G2JPR0;A0A140TA32;A0A140TA44;A0A140TA49;P0C0L4;P0C0L4-2	C4A
34460.9	28067.6	36361.3	35973.2	30282.6	45881.9	22811.3	23855.3	31322.6	31548.6	30408.7	31935	19513	29958	28273	28243	1	1	1	1	1	1	1	1	1	1	1	1	1	1	1	1	1	2.58e-10	A0A0G2JQW1;A0A0J9YXQ9;H0Y550;H7C0K3;H7C0T3;Q53QD4;Q8WVT3	TRAPPC12
4136.71	4370.48	NaN	NaN	11734.6	8859.59	18819.1	21655.5	9110.2	9279.05	10614.1	6874.66	11353.8	11904.3	13133.6	13542.6	1	NaN	1	NaN	1	1	1	1	1	1	1	1	1	1	1	1	1	0.000517952	A0A0G2JRQ5;P30711;P30711-2	GSTT1
NaN	735.179	NaN	NaN	NaN	NaN	2595.48	3477.82	1313.22	1077.24	1572.95	843.808	2169.1	3725.59	3642.07	4007.25	NaN	NaN	1	NaN	NaN	1	1	1	1	1	1	1	1	1	1	NaN	1	0.00425287	A0A0J9YVP0;A0A3B3IRP6;O95714	HERC2
76892.9	61056.1	78344.4	99317.1	87546.3	92215.1	52456.5	56790	54174.4	48572.2	55947.1	90004.8	60362.9	137279	132101	125505	11	10	9	12	8	7	10	12	10	12	9	10	12	12	12	12	11	6.02e-13	A0A0J9YVP6;A0A0J9YXJ8;A0A0J9YXX5;A0A0J9YYL3;Q9UHX1;Q9UHX1-2;Q9UHX1-3;Q9UHX1-4;Q9UHX1-5;Q9UHX1-6	PUF60
4809.3	NaN	4325.94	522.052	3005.69	3689.75	9497.15	9520.26	6843.6	NaN	4512.71	5258.06	2956.69	5249.79	5903.41	3931.28	1	1	NaN	1	1	1	1	1	1	1	1	1	1	1	1	1	1	0.00273667	A0A0J9YW54;A2A2F0;Q86X10;Q86X10-2;Q86X10-3	RALGAPB
22135.6	29706.9	104401	24136.9	107826	59192	5794.11	29052.6	26616.9	26995.5	20702.1	31201.4	22702.8	22168.5	21754.9	22570.1	3	1	2	1	1	1	3	3	3	3	2	3	3	3	3	2	3	0.00702088	A0A0J9YW64;A6NIW2;Q5JSL3	DOCK11
NaN	NaN	NaN	NaN	NaN	NaN	6049.58	3635.45	3727.21	9418.51	4483.79	4855.59	6749.87	7972.85	9569.83	8475.1	NaN	NaN	NaN	NaN	NaN	1	1	2	2	2	2	1	2	2	2	NaN	1	4.03e-05	A0A0J9YWL0;Q9Y4K1	CRYBG1
NaN	NaN	NaN	NaN	5579.73	3748.31	9169.26	7953.67	7142.14	NaN	2860.11	4698.46	3024.97	6444.92	6376.35	7543.71	NaN	NaN	NaN	NaN	1	1	1	1	1	1	1	NaN	1	1	1	1	1	0.0281357	A0A0J9YX34;Q9C040;Q9C040-2	TRIM2
5347.45	6395.02	7694.27	3910.41	9286.03	5596.83	5777.3	10063.5	5098.27	11538.4	7508.11	5261.74	10580.2	4606.83	5765.31	5942.07	2	1	2	2	1	1	1	2	1	2	1	1	2	2	2	2	1	0.00386394	A0A0J9YX62;E9PH18;O75190;O75190-3	DNAJB6
7783.05	14558.9	13543.3	15606.3	17963.2	11856.9	15005.2	9174.66	14399.1	9215.18	11991.6	14823	NaN	23195.6	24651.2	24615.9	1	1	1	1	1	1	1	1	1	1	1	1	1	1	1	1	1	2.77e-05	A0A0J9YX66;A0A0J9YXJ0;A0A1B0GU44;A0A1B0GUN8;E9PC62;E9PKU1;E9PQK4;E9PSH0;F5H0D8;F5H4Y5;G5EA30;O95319;O95319-2;O95319-3;O95319-4;O95319-5;Q5VZZ6;Q92879;Q92879-2;Q92879-3;Q92879-4;Q92879-5;Q92879-6;V9GYD9	CELF2;CELF2;CELF2;CELF2;CELF2;CELF1;CELF1;CELF1;CELF1;CELF1;CELF1;CELF2;CELF2;CELF2;CELF2;CELF2;CELF2;CELF1;CELF1;CELF1;CELF1;CELF1;CELF1;CELF2
101368	55427.3	41879.8	62228.7	40614	27225.6	NaN	NaN	NaN	NaN	NaN	NaN	NaN	NaN	NaN	NaN	1	1	1	1	1	NaN	NaN	NaN	NaN	NaN	NaN	NaN	NaN	NaN	NaN	1	NaN	0.000102317	A0A0J9YX86;A0A1B0GV12;A6NC78;A6NCC3;F8WBI6;H3BV12;I6L899	GOLGA8Q;GOLGA8N;GOLGA8IP;GOLGA8O;GOLGA8N;GOLGA8Q;GOLGA8R
35216	28635.8	28454	30306.3	42639	40760.5	30971.8	26489.9	22312.1	41247.5	24536.6	31831.6	33883.9	45587.5	45641.1	42741.6	3	3	3	3	3	3	3	3	3	3	3	3	3	3	3	3	3	1.69e-11	A0A0J9YXM6;Q562E7	WDR81
12452.9	11085.2	18386	23042.4	15040.4	19460.3	16033	15880.5	13455.7	12766.8	18229.8	15956.8	12017.3	7435.26	12340.3	11519.1	2	2	2	1	2	3	2	3	1	3	3	2	3	2	2	2	3	0.0054413	A0A0J9YYF7;Q86T65;Q86T65-4	DAAM2
82643.1	144274	162973	183414	111210	103117	130498	147908	131623	153926	93221	117863	141149	288709	315109	288772	23	20	23	23	21	21	25	26	25	25	22	21	26	26	26	26	25	1.04e-14	A0A0R4J2E8;A8MXP9;P43243	MATR3
20603.8	19629.8	30311.9	39582.3	29153	14302.1	10649.9	7953.51	11993.7	26687.1	14767.9	48052.7	15776.2	3456.02	3464.17	3186.32	1	1	1	1	1	1	1	1	1	1	1	1	1	1	1	1	1	2.61e-05	A0A0S2Z4L3;A0A3B3IRK9;A0A3B3ISJ1;G5E9F8;P07225	PROS1
16442.8	14227.8	NaN	16286.9	NaN	17760.4	5468.94	9267.06	12241.9	15167.5	12263.4	17215.3	15105.9	9281.5	9565.83	9029.42	1	NaN	1	1	NaN	1	1	1	1	1	1	1	1	1	1	1	1	6.72e-06	A0A0S2Z5G5;A0A3B3ITY2;Q9H2C0	GAN
11033.2	10807.4	11885.9	6334.63	12347.1	9021.58	31077.6	19792.7	16932.4	20674.8	11197.8	12997.7	11405.3	8815.41	8987.28	8643.78	6	3	6	5	4	4	6	6	6	6	6	5	6	6	6	6	6	1.79e-06	A0A0U1RQE4;A0A494C1M0;Q5HYK7;Q5HYK7-2;Q5HYK7-3	SH3D19
18224.7	11949.4	14964.5	8021.77	14169.2	15393	18440.4	18910.4	19258.8	19575.3	11495	7851.65	17107.4	15977.6	18441	15956.6	7	7	8	8	6	9	10	10	8	10	10	9	10	10	10	10	10	4.02e-12	A0A0U1RQI6;E3W994;E7ERI8;E7EW49;J3KR49;O75122;O75122-3	CLASP2
27143.6	22523.3	12533.9	17757.5	10422.2	17958.2	21531.7	24746.9	21137.6	23904.6	23592.9	21559.6	21214.3	22702	22763.2	20861.9	14	6	14	14	8	12	15	15	15	14	12	15	15	15	15	15	15	1.67e-08	A0A0U1RQK7	EIF4G3
27268.6	16694.4	32812.7	17567.8	23545.1	27366.4	18252.8	21525.7	21690.9	11536.7	16506.7	17828.6	13683.5	27470.8	31017.3	26287.9	4	1	3	3	2	3	3	4	3	4	3	2	4	4	4	3	4	1.35e-15	A0A0U1RQQ9;F8VSC5;Q6P3W7	SCYL2
25745.9	20801	20810.9	25073.6	23956.5	34353.2	27863	25618	21357.7	27640.7	21887.9	31183.1	24925	22200.6	23621.6	21365.2	6	3	5	5	4	4	6	6	5	6	6	5	6	6	6	5	6	2.66e-12	A0A0U1RQT1;Q15057	ACAP2
16146.6	17045.5	7242.16	21052	4990.98	18462.1	10179.3	27661.6	30638.6	14906.3	27078.1	24149.4	13989.8	6072.22	6300.77	6622.14	1	1	1	1	1	1	1	1	1	1	1	1	1	1	1	1	1	4.06e-10	A0A0U1RQT8;Q8TCZ2;Q8TCZ2-2;Q8TCZ2-3;Q8TCZ2-5;Q8TCZ2-6	CD99L2
119032	103061	137836	122946	78328	118104	69817.6	75393.4	93946.7	68682.6	90309.3	111881	74592	81166.7	78893.9	78625.8	10	9	10	11	7	8	10	10	9	10	8	9	10	10	10	8	9	1.02e-15	A0A0U1RR22;Q9UNF0;Q9UNF0-2	PACSIN2
841435	1173940	1406310	905378	1735090	1278410	1420530	1491590	1030940	1772230	974583	1019760	1830410	2370500	2371140	2686130	6	7	9	6	6	9	9	8	8	8	9	9	9	10	9	7	10	1.28e-19	A0A0U1RR32;A0A0U1RRH7;P0C0S8;P20671;Q16777;Q6FI13;Q96KK5;Q99878;Q9BTM1	hCG_2039566;;H2AC11;H2AC7;H2AC20;H2AC18;H2AC12;H2AC14;H2AJ
46678.7	38221.9	43975.6	44485.6	36090.7	37932.5	47551.6	51376.2	57132.4	56962.3	44818.1	30316.6	46752.3	44138.5	47542.6	48894.2	2	2	2	2	2	2	2	2	2	2	2	2	2	2	2	2	2	1.68e-11	A0A0U1RRB6;Q9Y2D4	EXOC6B
8532.09	11620	24487.9	34778.9	33646.9	20166.4	34360.8	29543.8	26484.5	33531.1	32520.9	33229.2	47339.3	17220.8	17046.3	12197.5	1	3	2	2	1	2	3	3	3	3	2	2	2	2	3	3	2	0.000777655	A0A0U1RRL8;Q8TB22;Q8TB22-2;Q8TB22-3;Q8TB22-4	SPATA20
94459.2	77133.7	58478.6	98121.6	48932.8	85142.4	66815.2	83409.2	82751.9	86826	66860.2	64638.4	65155.5	77843.8	78349.8	72828.1	30	24	30	29	21	25	29	30	29	29	30	30	29	29	29	29	30	7.17e-15	A0A0U1RRM6;Q8N8S7-2;Q8N8S7-3	ENAH
524020	1067900	912660	1053470	1078510	753274	1217070	1250900	1010330	2013270	1349170	1516170	1675670	907291	977320	904849	1	1	1	1	1	1	1	1	1	1	1	1	1	1	1	1	1	2.55e-20	A0A140T8Y7;H0Y941;Q9P2K1;Q9P2K1-2	CC2D2A
26862	42154.7	20593.1	37073.9	21111.2	26636.8	19623.4	25802.2	28005.9	83469	45252.2	27010.4	101228	31404.6	32715.6	35224.2	10	10	11	11	8	10	11	11	10	10	11	11	11	11	11	8	11	2.78e-12	A0A140T962;A0A140T9B3;A0A140T9J9;A0A1W2PR11;Q5QT33	HLA-C
36923.7	33964.5	77540.3	36787.2	130657	68776.6	45960.6	29528.1	33742.7	14994.1	27700.2	29055.4	29525.7	43608.4	37687.9	38865.9	2	2	2	2	2	2	2	2	2	2	2	2	2	2	2	2	2	1.03e-11	A0A140T963;Q9Y3E7;Q9Y3E7-3	RNF103-CHMP3;CHMP3;CHMP3
4568.97	4993.26	5696.63	5852.8	10678.8	9200.61	4268.96	2534.57	2814.2	NaN	3031.72	2101.38	NaN	3729.01	4209.91	5326.33	1	1	1	1	1	1	1	1	1	1	1	NaN	1	1	1	1	1	0.00700925	A0A140T9D0;Q8NBI6;Q8NBI6-2;Q8NBI6-3	XXYLT1
17461.5	41235.3	57390.2	59224.5	70639	33077.3	48389.3	45163	28424	40176.7	50534.4	72187	61613.1	49025.3	53511.7	64235.5	1	1	1	1	1	1	1	1	1	1	1	1	1	1	1	1	1	5.76e-05	A0A140T9D4	HLA-B
16496.7	10068.3	62755.9	7504.67	11456.9	11111.8	24479.7	16804.6	13698.2	20184.8	12824.1	10547.7	13599.9	22133.9	32513.3	30251.8	2	1	2	2	1	1	2	2	2	2	2	2	3	2	2	2	2	5.64e-10	A0A140T9T7;Q03518	TAP1
42169.6	18400.3	36130.1	25774.5	42438.4	28229.3	NaN	22407.3	3475.83	NaN	9301.14	4725.96	3703.43	17611.4	27524.5	25057.2	3	1	3	3	1	NaN	3	2	3	2	NaN	2	2	1	1	3	1	5.73e-10	A0A140TA69	KRT34
8301.55	8870.6	56588.8	8456.49	60188.4	70128.7	56705.4	35547.6	37948.9	27988.7	6471.02	28994	22688	16192.8	13976.5	15729.4	3	2	3	3	2	2	3	3	3	3	2	2	3	3	3	2	3	2.52e-06	A0A1B0GTB0;A0A1B0GTU8;A0A1B0GUT7;A0A1B0GVB9;A0A1B0GVW0;A0A1B0GWJ8;A0A1C7CYW4;B7Z1I9;H7C3E1;O75787;O75787-2	ATP6AP2
22430.3	24158.9	25133.2	27031.7	26912.4	17383.6	30244.7	23179.6	28607.2	22751.8	22580.6	28178.5	18419.5	22115.6	21394	21215.3	4	3	3	4	3	2	3	4	4	3	3	3	4	3	3	3	3	7.87e-05	A0A1B0GTB8;A0A1B0GV75;A0A1B0GVF3;A0A1B0GWC0;P23786	CPT2
30390.8	26602.3	35472.8	34567.4	28345.2	32834.5	22177.5	20801.1	30593.2	34747.3	31250.9	33934.5	44143.9	34043.8	33819.2	31559.6	3	2	3	3	3	3	3	4	4	4	3	3	4	3	3	3	3	2.64e-16	A0A1B0GTC3;A0A1B0GTC5;A0A1B0GU26;A0A1B0GUC3;A0A1B0GV98;A0A1B0GVH5;Q9C0B1	FTO
135699	141882	230048	183535	218131	161143	142114	153549	182257	163526	161948	169975	154908	177434	177779	180788	25	21	25	25	23	24	27	28	25	28	27	27	27	27	26	25	25	5.82e-16	A0A1B0GTG2;A0A1B0GW77;P49419;P49419-2	ALDH7A1
78994	59958.4	93184.7	81968.6	92792.4	76505.7	59503.5	49510.2	58952.5	59304.8	61684.4	56062	56890.3	68088.5	73307.4	71897.9	9	9	9	9	8	10	11	11	9	10	11	11	11	11	11	9	11	2.44e-15	A0A1B0GTJ7;A0A1B0GWJ0;P30566	ADSL
33682	25958.6	15517.5	29261.7	13086.5	30435	12982.6	27950.7	29520.4	27632.2	30036.7	32155.7	24503	25319.4	24105.7	20548.3	12	5	11	11	6	9	12	12	11	13	12	12	13	13	13	10	13	3.54e-13	A0A1B0GTL5;Q9BXF6	RAB11FIP5
297008	416641	393414	315332	290675	258102	505526	516191	606978	553814	473720	541587	316707	137586	153363	153750	10	9	9	8	7	12	12	12	10	11	12	11	10	11	10	10	12	5.19e-17	A0A1B0GTM3;A0A1B0GTP7;A0A1B0GTZ5;A0A1B0GUA4;A0A1B0GUG1;A0A1B0GUH5;A0A1B0GW68;E7EMM4;Q13510;Q13510-2;Q13510-3	ASAH1
147488	107339	57661.2	123066	15920.2	83745	44431	44017	51944.1	80503.6	43933.8	120191	59718.9	150410	146402	144753	1	1	1	1	1	1	1	1	1	1	1	1	1	1	1	1	1	2.01e-14	A0A1B0GTR8;A0A590UK59;H3BM45;I3L0N6;Q8N957	ANKFN1
64875.1	68662.1	54977.2	65931.6	29274.2	54856	44514.9	56602.8	47694.6	42901.5	62879.2	63489.4	60626.5	32456.7	36348	32245.3	12	9	11	12	6	8	12	12	11	12	11	11	11	12	12	12	12	3.11e-10	A0A1B0GTU4;F5GZ78;P49023;P49023-2;P49023-3	PXN
13030.2	225481	272809	21354.7	32503.6	16087.8	66678.5	36494.6	41366.4	50566.1	31307.8	18862	40075.7	33428	32405.7	30310.3	13	7	10	14	7	11	15	15	12	15	14	13	15	14	15	12	15	1.77e-15	A0A1B0GTW1;A0A2R8YDH4;A0A3B3ITE1;Q9UDY2;Q9UDY2-3;Q9UDY2-6;Q9UDY2-7	TJP2;;TJP2;TJP2;TJP2;TJP2;TJP2
NaN	NaN	NaN	1246.95	NaN	NaN	NaN	NaN	NaN	NaN	NaN	NaN	NaN	2701.37	968.194	2262.76	NaN	NaN	NaN	1	NaN	NaN	NaN	NaN	NaN	1	NaN	1	1	1	1	NaN	NaN	0.0578496	A0A1B0GTX1;A0A1C7CYY6;Q6XZF7;Q6XZF7-2	DNMBP
9418.5	13739.9	25590.5	19930.7	35910.7	12137.8	11742	10256.5	7167.35	21837.7	9022.43	13514.3	13547	9383.86	8899.59	9445	3	2	3	3	1	1	3	3	3	3	3	3	3	3	3	3	3	2.62e-05	A0A1B0GTY3;O95450;O95450-2	ADAMTS2
42480.1	36440.6	52951.1	38554.6	51501.6	60676.2	35836.7	48494	47508.7	59164.1	41225.5	66654.9	76321	33430	41114.3	41918.7	7	6	7	7	5	6	7	7	6	7	7	7	7	6	6	6	7	8.83e-16	A0A1B0GU86;Q03154;Q03154-2	ACY1
27134.9	30827.3	40100.5	42524.3	43197	34765.2	30583.1	30032.3	24696.2	21417.9	23948.6	36879.5	12919.6	43966.1	44281.4	41042.9	4	4	5	4	5	5	5	5	4	5	4	3	5	5	5	5	5	2.6e-10	A0A1B0GUA3;Q96EK5	KIFBP
14172.9	17679.8	12095.7	16128.9	12621.9	14795	15426.1	11719	13595.1	20990	15400.9	17662.4	18946.3	14928	16286	14308.8	4	3	3	4	3	3	4	4	4	4	3	3	4	4	3	4	4	9.6e-09	A0A1B0GUA8;Q9H1H9;Q9H1H9-2;Q9H1H9-3;Q9H1H9-4	KIF13A
NaN	NaN	NaN	NaN	NaN	2682.8	NaN	15280.7	8690.57	16605.5	9390.24	4499.77	15047.6	NaN	4880.96	7023.14	NaN	NaN	NaN	NaN	NaN	NaN	1	1	1	1	1	1	NaN	1	1	1	1	0.043365	A0A1B0GUN5;A0A5F9ZH45;Q5VTI5;Q9Y2H5	PLEKHA6
11491	15065.6	10450.6	20604.7	22190.1	17172.3	13773.5	12219.5	9674.66	23632.8	16447.7	14017.7	38767	15113.5	17616.1	13832.9	2	3	2	2	2	2	2	2	2	2	2	2	2	2	3	2	2	5.04e-06	A0A1B0GUZ7;Q14156;Q14156-2;Q14156-3	EFR3A
7276.88	6251.69	NaN	5951.76	NaN	968.262	NaN	6090.65	6334.72	6274.72	7130.54	8846.33	7272.72	1732.02	4794.27	4037.85	1	NaN	1	1	NaN	NaN	1	1	1	1	1	1	1	1	1	1	1	0.0114086	A0A1B0GV73;E7ESW5;Q5T5U3;Q5T5U3-3	ARHGAP21
2654570	4739820	4498430	3296690	4977760	2695190	4093340	3352880	3390980	5907080	3841160	4180340	5347260	1718070	1789710	2111180	33	33	33	32	32	34	37	36	35	36	35	37	33	33	32	34	35	2.45e-19	A0A1B0GVD5;A0A1B0GWE8;P07339	CTSD
11522.9	10080.7	16091	11689.6	19788.8	17595.2	11553.9	9849.07	10216.4	13114.5	11600.5	11957.4	11597.5	10686.2	11866.7	10252.7	7	4	7	7	6	6	7	7	7	7	6	5	7	7	7	7	7	7.27e-11	A0A1B0GVL3;Q05086;Q05086-2;Q05086-3	UBE3A
115490	120638	146631	130090	118231	113079	76925	78339.2	80619.3	91857.2	97295	100737	80289.3	139554	151416	161315	6	6	6	6	6	5	5	6	4	5	6	6	6	6	6	6	6	2.48e-12	A0A1B0GVN9;A0A494C085;A0A494C0Q8;A0A494C0S8;H0Y5R6;P06132	UROD
28185.9	16874.7	NaN	6817.11	NaN	13340.6	19437.7	27836.8	21697.2	34164.6	14874.2	7289.77	18829.7	34712.8	38481.8	39033.6	1	NaN	2	2	NaN	2	2	2	2	2	2	1	2	2	2	1	2	1.36e-14	A0A1B0GW05	DPY19L1
30446.8	26342.8	36488.9	32507.5	31021.6	19691.9	31570.2	32726.2	39885.1	39236.1	41446.5	32817.5	27811	19572	22671.3	23061.7	4	4	4	4	3	4	4	4	4	4	4	4	4	4	4	4	4	9.8e-06	A0A1B0GWI2;O75503	CLN5
4597240	2754800	3058850	3715250	2110380	2833070	1944480	2282290	2136660	4329850	2712030	6488090	3588700	1044060	1142020	1155320	46	44	49	48	46	48	51	52	51	52	50	48	50	50	47	49	49	2.55e-20	A0A1C7CYX9	DPYSL2
NaN	5596.13	5858.21	6231.32	NaN	7857.95	NaN	1051.25	NaN	NaN	13178.5	3193.48	NaN	NaN	10577.1	13062.3	NaN	1	1	1	NaN	NaN	1	NaN	1	1	1	1	NaN	1	1	1	1	0.00525966	A0A1P0B7D2;A0A1W2PRF2;A0A286YEN5;A0A286YEQ0;A0A286YEQ7;A0A286YES0;A0A286YES9;A0A286YEV3;A0A286YEW9;A0A286YEX7;A0A286YEY0;A0A286YF02;A0A286YF19;A0A286YF35;A0A286YF62;A0A286YF83;A0A286YF85;A0A286YF97;A0A286YFA6;A0A286YFB6;A0A286YFC0;A0A286YFD7;A0A286YFE2;A0A286YFI3;A0A286YFJ4;A0A286YFJ6;A0A286YFK3;A0A286YFM6;A0A286YFN2;D6R9C1;D6RCB1;D6RJF9;D7R525;E5RJ57;F8W9R5;J3KNK1;P45984;P45984-2;P45984-3;P45984…	MAPK10;MAPK10;MAPK10;MAPK10;MAPK10;MAPK10;MAPK10;MAPK10;MAPK10;MAPK10;MAPK10;MAPK10;MAPK10;MAPK10;MAPK10;MAPK10;MAPK10;MAPK10;MAPK10;MAPK10;MAPK10;MAPK10;MAPK10;MAPK10;MAPK10;MAPK10;MAPK10;MAPK10;MAPK10;MAPK10;MAPK10;MAPK10;MAPK9;MAPK9;MAPK10;MAPK9;MAPK9;MAPK9;MAPK9;MAPK9;MAPK9;MAPK10;MAPK10;MAPK10
13048.7	19012.8	21596	16609.1	20074.3	13732.2	11739.5	13435.9	12921.7	14689.8	13292.9	8082.85	9594.61	26692.5	28376.7	26228.1	5	3	4	4	4	4	5	5	4	5	5	5	5	5	5	5	5	0.0001111	A0A1W2PNP0;A0A1W2PP57;A0A1W2PPC3;A0A1W2PPS0;Q969N2;Q969N2-5	PIGT
455702	507108	466677	473725	707395	769309	430413	430792	379671	686680	437371	550343	551545	449936	405726	430237	36	27	35	33	30	31	35	34	35	36	35	36	36	36	36	35	36	4.56e-16	A0A1W2PNV4	a0a1w2pnv4
79415.8	88896.9	98330.8	94287.2	106343	82154.9	118699	102902	110089	109748	84852.1	88368.2	80490.8	110750	101606	100996	10	10	10	11	8	9	11	11	11	10	9	10	11	11	11	11	12	2.74e-14	A0A1W2PNW1;A0A494C0T4;P42226	STAT6
8372.21	5700.04	2506.71	2702.8	NaN	NaN	7530.62	6338.26	7092.3	7034.74	7265.54	6463.64	9379.15	13173	11949.6	12343.4	2	1	2	1	NaN	3	3	3	2	3	3	3	3	3	3	NaN	3	9.25e-08	A0A1W2PPB7;E9PH70;H0Y8E4;Q9ULH0;Q9ULH0-2;Q9ULH0-3;Q9ULH0-4	KIDINS220
17098.8	13483.6	NaN	7367.64	NaN	8136.21	NaN	27182.4	15780.2	14785	8350.16	6897.17	6960.47	22582.9	19769.8	17875	1	NaN	1	1	NaN	NaN	1	1	1	1	1	1	1	1	1	1	1	0.000378541	A0A1W2PPC6;A0A1W2PQD1;A0A1W2PRR6;F8W681;F8WE55;Q9H3H5;Q9H3H5-2	DPAGT1
47359.4	51920.4	49974.2	45797.6	62273.4	51976	38426.9	32294.7	37330.3	29002.1	39708.6	38253.6	32112.2	49802.9	48217.9	47282.5	9	8	7	8	7	7	10	10	10	9	9	9	10	10	8	9	9	1.88e-10	A0A1W2PPH1;A0A1W2PQH3;P23368	ME2
10744.7	9569.38	14527.2	12134.6	13944.3	19698.3	9429.57	14072.8	11118.1	5018.28	13059.6	15145.9	3781	19358.9	17934.6	16952.4	1	1	1	1	1	1	1	1	1	1	1	1	1	1	1	1	1	0.0266626	A0A1W2PPR8;P01889	HLA-B
20130.2	17816.2	NaN	18535.3	NaN	18023.1	6774.44	13149.2	11855	30168.9	10524.6	12610.1	22242.9	26331.2	25661.1	21752.5	2	NaN	2	2	NaN	1	2	2	1	2	2	2	2	2	2	2	2	2.3e-07	A0A1W2PPS8;H0Y5K5;H0Y621;Q9Y282;Q9Y282-3	ERGIC3
10970.5	18908.7	45415.1	28906.4	25219.8	17866.4	30735.4	15799.5	17761.4	10995.2	14929.4	20129.7	18343.6	42755.7	40365.1	42300.7	3	1	3	3	2	1	3	4	4	3	2	2	4	4	4	3	3	4.29e-08	A0A1W2PPZ5;P23193	TCEA1
7174.23	NaN	NaN	4922.39	NaN	8514.57	1572.24	3472.12	3467.91	NaN	2272.72	1699.77	NaN	12972	12938	12188.9	1	NaN	NaN	3	NaN	1	3	3	2	3	1	2	3	3	3	1	3	2.08e-05	A0A1W2PQ47;E9PNM1;P37268;P37268-2;P37268-3;P37268-4;P37268-5	FDFT1
21524.5	15822.2	23945.1	23763.6	27171.5	24858.1	24644.2	23756.1	22789.3	18047.4	25489.1	18806.8	14465.9	28404.7	32263.9	29682.4	6	5	8	8	5	5	8	9	8	9	7	8	9	9	9	9	9	3.27e-11	A0A1W2PQ90;Q92878;Q92878-2;Q92878-3	;RAD50;RAD50;RAD50
21928.7	18898	25387	24208.5	22356.9	24004.9	17385.8	11448.4	22986	20280.7	22084.5	13971.5	19369.6	36135	38773	43400	9	8	8	8	9	7	9	9	6	8	6	7	9	9	9	9	8	1.1e-14	A0A1W2PQD2;Q9UBB4;Q9UBB4-2	ATXN10
17531.5	12334	16851.9	14465.7	14044.4	12727.8	16938.7	13632.6	17515.4	15897.5	18934.2	16682.6	24443.6	18376.3	18399.8	21161.2	1	1	1	1	1	1	1	1	1	1	1	1	1	1	1	1	1	5.47e-09	A0A1W2PQP5;Q5JSZ5;Q5JSZ5-5	PRRC2B
209347	168216	48399.5	245202	43487.3	344457	41062.3	189698	190683	168371	174597	247899	158800	276467	244034	225386	2	1	2	2	1	1	2	2	2	2	2	2	2	2	2	2	2	4.34e-14	A0A1W2PR46;A0A1W2PRT3;A0A1X7SBR3;P14136;P14136-2;P14136-3	GFAP
14864.4	9931.68	5440.5	13356.5	9970.98	20598.8	5213.49	1051.82	2783.92	4487.23	4986.92	4174.09	3434.07	12116.4	13087.3	12164.3	5	2	6	5	1	1	3	2	4	3	3	3	5	5	5	3	2	1.99e-08	A0A1W2PR85;O15056;O15056-2;O15056-3	SYNJ2
110982	88969	64055.6	69013.3	68885.9	66262.1	179776	170406	137583	199726	97136.3	60670.4	115424	274665	296370	281532	15	10	13	14	9	16	18	17	13	18	17	18	19	20	20	11	18	2.12e-17	A0A1W2PRS1;A0A1W2PS43;Q14108	SCARB2
17644.7	12458	20629	26281.3	15912.3	20328.1	5964.77	15392.2	12939	16297.8	9163.68	22412.8	12345.3	14376.1	13199.4	12503.7	2	2	2	2	2	2	3	3	2	2	2	3	3	2	2	2	2	0.00111946	A0A1W2PS05;A8MYT4;Q8NEB9	PIK3C3
8323.92	5755.06	17848.6	15295.4	15831.7	13582.6	9789.61	9299.59	12937.6	4960.1	14512.9	21118.9	8074.37	13527.2	18549.7	16036.9	1	1	1	1	1	1	1	1	1	1	1	1	1	1	1	1	1	5.36e-06	A0A1W2PS16;F5GXC0;F5H092;F5H163;F5H368;F5H8H2;Q03426	MVK
90201.3	97992.7	155112	105575	171100	160145	66701.9	45468.2	58588.3	97566.9	97275.1	92486	117034	62404.7	61060.6	73864.6	2	2	2	2	2	2	2	2	2	2	2	2	2	2	2	2	2	1.11e-13	A0A1W2PS24;P04439;P04439-2;Q5SRN5;Q5SRN7	HLA-A
149264	130590	129484	135819	114405	171448	90197.4	113956	120828	124382	104545	107572	101519	233937	230306	230167	17	15	16	17	15	14	19	19	18	19	17	17	18	17	17	18	18	3.12e-16	A0A1X7SBZ2;A0A5H1ZRQ2;Q92841	DDX17
10735.7	20976.5	31729.7	15612	25970.5	13705.6	38802.5	16356.1	13164.9	40364.1	10185.5	14348.8	27211.1	19869.3	20457.4	22439	3	2	3	3	2	2	3	3	2	3	2	3	3	3	3	3	3	3.16e-14	A0A1X7SC65;O14558	HSPB6
1193.39	602.428	1079.71	NaN	3247.8	1882.69	3675.86	3226.78	1737.79	1423.32	NaN	2183.33	530.146	2705.59	1907.24	1389.9	1	1	1	NaN	1	1	NaN	1	1	1	1	1	1	1	1	1	1	0.00291356	A0A286YET3;H0YN11;Q6ZNW5	;GDPGP1;GDPGP1
4248.7	2677.95	5691.93	4858.36	6877.02	5113.83	6277.85	3931.16	5315.76	NaN	2921	7210.84	NaN	13172	12856.2	12995.1	1	1	1	1	1	1	1	1	1	1	1	1	1	1	1	1	1	0.00158027	A0A286YEX4;P08651;P08651-2;P08651-3;P08651-4;P08651-5;P08651-6	NFIC
231239	245166	329170	294030	290766	185461	26190.3	21116.9	41062.3	54103.3	46412.6	40220.6	43471.1	579950	606687	591745	18	14	17	17	15	9	10	16	9	13	11	12	19	19	19	18	10	1.24e-17	A0A286YF22;A0A2C9F2M7;O43175	PHGDH
50044.7	43815.1	23051.1	51960.6	10851.6	17246.6	10785	19070.3	41515.8	31555.7	9401.86	37867.6	33829.1	84034.8	73057.7	66788.2	4	3	4	4	4	3	4	4	3	4	4	4	5	5	4	1	5	0.00224904	A0A286YFF7;A0A2C9F2P4;P50897	PPT1
31117.2	29027.5	27230.7	24311.7	27018.4	18619.9	35154.5	30566.8	31969.4	51343.2	38666.3	22779.7	45809.6	59495.8	60366.8	59193.5	9	9	11	11	8	13	13	13	9	13	13	10	13	13	13	10	13	1e-12	A0A286YFF8;Q7Z3U7;Q7Z3U7-2;Q7Z3U7-5;Q7Z3U7-6	MON2
56647.3	42198.7	43943.8	42566.7	42514	53140.9	41393.2	32052.6	35773.6	42823.1	49964.8	40706.1	52538.6	82516.4	75350.1	66465.1	7	7	7	7	7	6	7	7	7	7	7	7	7	7	7	7	6	8.05e-12	A0A2Q3DP09;Q7Z3E5;Q7Z3E5-2	ARMC9
22853.6	9946.04	26566.2	30136	18316.3	41213.6	22578.3	36793.4	17228.3	13922.4	14806.3	32611.1	42211.1	15988.3	15644.1	15374.8	3	3	4	3	4	3	4	4	3	4	4	4	3	3	3	3	3	2.91e-14	A0A2Q3DQE3;Q13555;Q13555-10;Q13555-11;Q13555-2;Q13555-3;Q13555-4;Q13555-5;Q13555-6;Q13555-7;Q13555-8;Q13555-9;Q5SWX3;Q8WU40	CAMK2G
17611.3	6675.89	12190.8	11397.1	12960.4	16573.5	12492.6	12004.4	10434.2	6133.91	12796.3	12575.3	5189.61	21487.5	11008.9	17875.3	1	1	1	1	1	2	1	2	1	2	2	2	1	2	1	1	2	2.09e-07	A0A2R8Y2F6;P42336	PIK3CA
49123.6	31019.7	23039.7	108142	15171.8	84563.6	NaN	37950.4	39519.7	13001.2	36853.5	97588.5	15076.7	35990.7	24815.9	28675.2	2	1	2	1	1	NaN	2	2	2	1	2	2	1	2	1	1	2	8.66e-05	A0A2R8Y3M9;E7ETH0;G3XAM2;P05156	;CFI;CFI;CFI
38796.1	56898.8	65436.8	60448.3	72070.9	41407.6	58314.3	32133.7	42131.6	139039	51286.1	67863	29002.5	42762.4	38738.7	38973.3	3	3	3	3	2	2	3	3	3	3	3	2	2	2	2	2	2	7.52e-10	A0A2R8Y3N3;A0A2R8Y5P7;A0A2R8Y6I1;P49590;P49590-2	HARS2
20760.2	15298.4	19144.3	19564.7	21936.4	24531.6	11668.7	11502.3	12438.5	7970.3	12860	14550.6	10337.3	7938.9	7555.77	8583.03	2	2	2	2	2	2	2	2	2	2	2	2	2	2	2	2	2	0.00367817	A0A2R8Y3S0;A0A2R8Y511;A0A2R8YCL0;A0A2R8YFH3;Q96JX3	SERAC1
215045	263922	280626	273777	331272	286165	279859	245175	259734	301309	231261	260484	231925	231912	240373	251192	14	12	15	13	11	10	14	15	14	15	15	16	15	14	14	14	13	1.97e-16	A0A2R8Y430;P48637	GSS
16173.4	10363.8	16702.3	15057.8	27889.9	12295.3	17346.7	19957.6	18951.8	26302.6	19462.1	15013.8	29785.8	20441.1	21982.4	21211.3	2	2	2	2	2	1	2	2	2	2	2	2	2	2	2	2	2	9.69e-06	A0A2R8Y473;A0A590UJS8;A0A5F9ZA98;B4DGL8;E9PJR8;O75027;O75027-2	ABCB7
27616.8	19118.4	11756.3	12779.2	21698.3	6399.28	35697.3	26410	22584.1	20443.5	17738.2	24172.4	20350	22444.5	16869.5	16222.3	1	1	3	1	1	3	3	3	1	2	4	4	2	3	2	2	3	1.21e-05	A0A2R8Y478;A6NNI4;G8JLH6;P21926	CD9
102047	112038	54675	59108	71819.7	56406.2	253017	248872	175526	278305	135409	101337	127763	209178	219952	215625	3	3	3	3	3	3	3	3	3	3	3	3	3	3	3	3	3	9.69e-16	A0A2R8Y484;Q08722;Q08722-2;Q08722-3;Q08722-4	CD47
7910.33	4843.18	14887.8	7112.08	13927.2	7747.61	18185.6	9650.34	8332.53	2605.42	8776.63	5325.35	4168.04	13390	11082.9	13452.9	2	1	2	2	2	1	2	2	2	2	2	2	2	2	2	2	2	0.000433654	A0A2R8Y4C2;A0A2R8Y596;A0A2R8Y5C9;A0A2R8Y5E4;A0A2R8Y6M6;A0A2R8Y8C4;A0A2R8YFK2;A0A2R8YFS8;P56945;P56945-2;P56945-3;P56945-4;P56945-5;P56945-6;P56945-7;P56945-8	BCAR1
34176.6	30574.8	39854.5	37342.5	44120.1	31939.1	20967.6	24611.7	26363.2	45686.9	26333.9	38746.8	31094.1	11217.9	10787	11512.8	3	3	3	3	3	2	3	3	3	3	3	3	2	2	2	3	3	0.00384014	A0A2R8Y4K2;Q9Y2S2;Q9Y2S2-2	CRYL1
2036.48	1428.48	NaN	3017.53	NaN	2375.35	NaN	1745.07	2335.71	NaN	1373.62	NaN	NaN	3729.39	3442.6	2919.13	1	NaN	1	1	NaN	NaN	1	1	NaN	1	1	1	1	1	1	1	1	0.00304806	A0A2R8Y4Q0;A0A2R8Y534;Q5F1R6;Q5F1R6-2;Q5F1R6-3	DNAJC21
179135	207194	163271	207265	170799	190307	261446	252517	228380	303081	293603	308337	282512	91719.2	95396.8	87616.7	45	34	44	42	29	40	47	46	44	45	47	46	44	43	40	41	46	1.45e-16	A0A2R8Y4T1	TNS1
2171.29	2081.33	NaN	3192.15	NaN	NaN	NaN	1845.14	2178.16	NaN	1994.06	1331.08	NaN	5032.06	4812.68	5020.43	1	NaN	1	1	NaN	NaN	1	1	1	1	1	1	1	1	1	NaN	1	0.00442592	A0A2R8Y4W8;A0A2R8Y4X4;A0A2R8Y7B1;A0A2R8Y7D4;A0A2R8Y820;A0A2R8Y885;A0A2R8YCU9;A0A2R8YDS8;A0A2R8YG73;A0A2R8YGU1;A0A2U3TZV9;H0Y470;H0Y7U8;H7C2C6;Q3V6T2;Q3V6T2-2;Q3V6T2-3;Q3V6T2-4;Q3V6T2-5	CCDC88A
20420.4	14286.2	15003	18601.8	21824.1	30912.7	10597	20755.6	15769	9240	14149.2	10431.2	8495.76	15379.6	13756.1	12435.6	4	3	4	4	3	4	4	4	4	4	4	4	4	4	4	4	4	1.05e-09	A0A2R8Y518;H3BV07;Q9ULP9;Q9ULP9-2	TBC1D24
207601	171334	191884	180174	251006	193471	217479	213729	203883	282761	220331	160219	251884	239014	226540	232797	30	26	28	30	23	25	32	32	31	31	30	28	32	31	31	30	31	9.19e-17	A0A2R8Y543;A0A2R8Y5A3;A0A2R8Y7Z0;A0A2R8Y804;A0A2R8YCH5;B4DGU4;P35222	CTNNB1
6875.42	3843.11	3049.32	11114.4	6714.32	NaN	9459.61	11107.8	25221.7	15855.7	7307.73	6735.26	37675.3	8105.87	8238.6	8225.88	2	1	2	2	1	3	2	4	2	2	3	1	4	3	3	NaN	2	0.00363689	A0A2R8Y566;Q9P260;Q9P260-2	RELCH
NaN	7039.61	NaN	NaN	8044.22	1	6335.7	6550.31	4956.83	8899.63	6293.31	10783.3	6460.41	6915.42	5746.64	5652.84	NaN	NaN	1	NaN	1	1	1	1	1	1	1	1	1	1	1	1	1	0.00445012	A0A2R8Y575;Q5VVD7;Q8IWE5	PLEKHM2
29472	24165.6	17443.2	26635.6	16631.1	22632.3	11618.8	16724.4	12720.3	22013.4	16728.6	20005.9	21131.9	23683	25111.9	21970	6	4	7	7	5	7	7	7	7	7	6	6	7	7	7	7	6	1.36e-07	A0A2R8Y5A6;A0A2R8Y7E6;A0A2R8Y7P6;A0A2R8YDM9;A0A5F9ZHH4;A0A5F9ZHW5;A0A5F9ZHX3;A0A5F9ZI57;F8VQP2;F8WB06;H0YH87;Q99700;Q99700-2;Q99700-4;V9GY86	ATXN2
19562.1	13852.2	12555.2	17644.8	14331.8	7011.05	11230.5	9233.89	16778.3	13977.8	13253.2	14384.4	10547.7	21830.3	21193.8	17863.6	2	2	2	2	2	3	2	2	2	2	2	2	3	3	3	2	3	3.61e-06	A0A2R8Y5E1;A0A2R8Y8D8;A0A2R8YFD4;Q13191;Q13191-2;Q13191-3	CBLB
3580.71	2437.5	NaN	4020.86	NaN	NaN	NaN	1701.34	2321.16	1790.81	4917.69	2840.35	NaN	5419.62	5620.23	5051.44	2	NaN	2	1	NaN	NaN	1	2	1	2	1	2	2	2	2	NaN	1	0.00035946	A0A2R8Y5F1;A0A2R8Y6C9;A0A2R8Y7C8;A0A2R8Y7X5;A0A2R8YDR3;A0A2R8YDZ2;A0A2R8YGD6;A0A2R8YGU4;H3BMQ0;P49815;P49815-2;P49815-3;P49815-4;P49815-5;P49815-6;P49815-7;X5D2U8	TSC2
289211	197702	20813.3	12370.1	19591.4	47386.1	404360	375820	8380.25	426737	403450	83822.9	10674	4195.81	408904	243295	2	2	3	1	2	3	2	2	3	2	1	3	2	2	3	2	3	1.9e-08	A0A2R8Y5N2;A0A2R8Y5S3;A0A2R8YFV7;Q92574	TSC1
13191.8	7569.97	14074.4	12891.8	16652.2	19296.1	11003.6	8584.45	13569.7	8644.32	11216.6	12091.9	9988.84	17717.9	18208.1	18903.7	4	4	4	4	4	4	4	4	4	4	4	3	4	4	4	3	4	3.63e-06	A0A2R8Y5Q8;A0A2R8YHI9;A0A2U3TZJ6;Q15813;Q15813-2	TBCE
3028400	2203380	3273410	3430570	4175690	4376800	2901140	3187570	3540330	2912920	3266110	2873210	3602090	3044540	2833260	3108180	48	29	48	47	28	35	47	50	40	49	45	47	48	48	48	46	50	2.55e-20	A0A2R8Y5S7;P35241;P35241-5	RDX
13839.6	10062.1	9085.75	13853.8	10608.9	15335.6	17310.2	16426.8	18042.8	19351	18943.9	15954.9	23249.7	13610.7	13619.9	12030.5	6	3	6	7	2	4	7	7	6	7	6	5	7	7	7	5	7	8.25e-05	A0A2R8Y5S9;A0A2R8Y7Q9;A0A2R8YEK8;Q9Y5P4;Q9Y5P4-2;Q9Y5P4-3	CERT1
3993.76	NaN	2672.87	2947.89	3134.39	NaN	3578.92	7807.01	4820.6	5435.49	2986.45	5192.52	4079.63	6021.7	7616.05	8881.07	1	1	NaN	1	1	1	1	1	1	1	1	1	1	1	1	NaN	1	0.000753356	A0A2R8Y661;A0A2R8YGD3;H0Y8N8;Q9Y4G8	RAPGEF2
7196.25	4904.35	3883.82	5114.5	5310.02	6912.75	2990.59	3120.03	2881.96	1443.84	4102.59	2812.02	3388.61	6884.2	3958.98	3515.1	1	1	1	1	1	1	1	1	1	1	1	1	1	1	1	1	1	1.82e-06	A0A2R8Y6F3;A0A2R8YE75;Q9P2P5	HECW2
5110.99	4442.62	9565.35	5268.22	11848.2	6170.4	10318.9	5900.89	11150.6	NaN	8835.51	NaN	7429.21	26907.5	26675.4	25406.6	1	1	1	1	1	1	1	1	NaN	1	1	1	1	1	1	1	1	7.42e-05	A0A2R8Y6P0;A0A2R8Y713;A0A2R8YFH0;A0A2R8YG02;E9PHA6;P43246;P43246-2	MSH2
18930.5	16430.9	NaN	10951	NaN	22738.2	NaN	14452.7	13060.1	14353.1	11791.3	5078.21	10508.1	14010.8	13306.4	11568.1	1	NaN	1	1	NaN	NaN	1	1	1	1	1	1	1	1	1	1	1	0.00328381	A0A2R8Y6X0;A0A669KBJ7;Q9H2P0	ADNP
81542	82892.3	100568	84714	91183.4	101314	58817.9	59127.5	76813.1	89367.8	69020.4	74217.3	67406.3	70236.3	70588.2	72759.5	11	11	12	12	12	11	13	13	12	12	13	13	13	12	12	12	12	2.36e-15	A0A2R8Y6Y7;A0A2R8YDQ9;Q9P2R7;Q9P2R7-2	SUCLA2
419062	462630	622941	683095	370219	345240	240140	229023	279080	400892	406472	594724	412337	53051.8	54565.7	53319.9	8	8	8	8	8	8	8	8	8	8	8	8	8	8	8	8	8	1.31e-16	A0A2R8Y7C0;P69905	HBA2;HBA1
2803.52	NaN	NaN	2577.67	NaN	NaN	NaN	1891.73	2385.4	NaN	1327.98	NaN	NaN	4667.98	3452.96	3205.13	1	NaN	NaN	1	NaN	NaN	1	1	NaN	1	NaN	1	1	1	1	NaN	1	0.0938978	A0A2R8Y7M0;F8WF45;P82094;P82094-2	TMF1
712984	668018	602744	769674	528121	410199	230356	218442	247172	879121	501503	608991	1152390	111807	114943	111276	3	3	3	3	3	3	3	4	4	4	2	3	3	3	3	4	4	8.59e-19	A0A2R8Y7R2;E9PFT6;P02042;P68871	HBB;HBD;HBD;HBB
22956.9	16218.3	20016.4	16333.2	23974.9	14809.7	30658.7	23073.1	28674.8	22134.8	27770.2	16257.9	22209.6	28024.8	29369.2	22743.8	5	3	5	7	2	4	6	7	8	8	6	6	8	8	8	7	7	1.9e-11	A0A2R8Y7R9;Q13136;Q13136-2	PPFIA1
151704	217052	134860	190023	153483	304074	127828	153399	121956	230505	137684	136877	253786	236943	264215	280629	9	8	10	10	8	9	11	11	8	9	10	10	10	11	11	9	10	4.81e-15	A0A2R8Y811;P62263	RPS14
14059.3	14843.8	28378.6	26770.4	38725.9	26042.7	4050.76	13131.5	25464.5	85308.8	20862.9	21814.3	20296.2	55544.2	20855.7	35647.4	4	2	4	4	4	3	4	4	3	5	4	5	5	4	5	5	5	4.64e-10	A0A2R8Y849;A0A2R8YD14;E7ETK0;P62847;P62847-2;P62847-3;P62847-4	RPS24
4350.69	1989.39	7874.36	5549.37	6640.55	5385.69	5881.72	4756.72	5953.16	2114.82	7773.91	5728.26	4617.88	12936.1	12467.3	14318.2	2	2	2	2	2	2	3	2	2	3	3	2	3	3	3	2	2	9.75e-08	A0A2R8Y852;A0A2R8YDI1;P39880;P39880-2;P39880-3;P39880-4;P39880-5;P39880-6;P39880-9;Q13948;Q13948-10	CUX1
6060.16	6847.55	9269.59	5709.96	5506.33	6599.99	3742.43	4313.85	6351.57	9730.7	7525.61	6352.38	7230.12	11194.2	13298.2	12400	3	1	3	3	1	2	4	4	4	4	3	2	4	4	4	2	3	0.000172993	A0A2R8Y855;B4DGM3;J3QKS7;Q969G3;Q969G3-2	SMARCE1
101633	79224.8	72193.7	104995	87074.8	116883	68134.6	70442.8	76683.1	100705	73779	107323	95966.3	73978.5	73184.6	67568.9	19	18	18	20	18	18	20	22	21	21	20	19	23	22	23	19	23	3.91e-12	A0A2R8Y891;P08237;P08237-3	PFKM
330666	319096	356678	286486	255994	294505	352696	346194	285039	365916	241041	337955	263423	144466	160903	164221	6	6	6	6	6	6	6	6	6	6	6	6	6	6	6	5	6	7.09e-15	A0A2R8YD45;A0A2R8YGD1;O14773;O14773-2	TPP1
345794	308288	325656	308199	425741	324137	303772	253161	222663	283051	210415	297204	251277	282535	289519	278359	35	29	38	35	31	30	37	38	35	39	36	37	38	38	36	36	38	5.58e-15	A0A2R8YD50;P51659	HSD17B4
63343.7	66216.1	102111	80560.1	95706.6	73727.5	68843.4	54920.4	61423.2	70380.7	58920.8	58940	72422.6	91097.1	97485.5	105590	6	6	6	6	6	6	6	6	6	6	6	6	6	6	6	5	6	1.3e-14	A0A2R8YD58;A0A2R8YF43;E7EU96;P68400;Q8NEV1	CSNK2A1;CSNK2A1;CSNK2A1;CSNK2A1;CSNK2A3
NaN	6689.66	10276.6	5588.89	NaN	4323.8	10406.7	9063.54	5519.42	11495.8	9457.77	7475.06	15170.4	4177.4	5089.25	5888.84	NaN	1	1	1	NaN	1	1	1	1	1	1	1	1	1	1	1	1	0.00774066	A0A2R8YDJ1;A0A5K1VW60;Q99766	DMAC2L
54195.1	50997.1	64980.6	64541.5	48355.8	48530.1	84268	82059.8	86207.3	83696.4	77234.7	82726.6	63173.9	30807.3	36954.5	32857.5	14	10	14	14	9	14	14	14	13	14	13	14	14	14	14	13	14	3.26e-15	A0A2R8YE63;Q12929	EPS8
34358.5	29641.9	32434.7	35560.3	36431.5	33917.6	34241.9	37368	43159.9	47805.8	37342.1	34746.1	28619	33983.8	34100.6	31323.4	5	5	5	4	5	5	5	5	5	5	5	5	4	5	5	5	5	8.26e-09	A0A2R8YE77;A0A2U3TZM1;O14936;O14936-3	CASK
2535.62	1934.67	1683.42	2444.85	5292.35	6723.17	10473.3	10949	13700.9	7146.85	7265.21	6558.34	7565.76	8793.18	9167.25	9431.43	1	1	1	1	1	1	1	1	1	1	1	1	1	1	1	1	1	8.87e-07	A0A2R8YEZ7;A0A2U3TZT9;C9J1D1;H7BZY9;Q8WTS1	ABHD5
9313.73	6814.86	4929.15	3027.52	6668.31	9603.92	7695.93	11658.4	8487.3	9499.99	12927.6	9135.81	11787.1	6107.33	6776.94	7125.76	1	1	1	1	1	1	1	1	1	1	1	1	1	1	1	1	1	4.58e-07	A0A2R8YF49;A0A2R8YFR7;H0Y895;Q12774;Q12774-2	ARHGEF5;;ARHGEF5;ARHGEF5;ARHGEF5
17654.9	13222.7	7786.7	8867.4	25457.4	16384.6	23628.2	19265	16980.8	14153	21717.8	17254.4	11936.4	23879.9	21462.8	15323.2	2	1	3	2	1	2	1	3	2	3	2	2	3	2	3	1	2	9.96e-05	A0A2R8YF57;O00400	SLC33A1
29861.2	27206.7	26581.9	31957.3	31917.3	30002.4	26696.9	26114.1	27126.8	28933	25811.6	34623	32346.1	32397.2	31279.1	30118.4	7	5	8	6	7	9	9	9	7	9	7	8	9	9	9	8	9	1.05e-12	A0A2R8YF87;H3BMM5;Q96AX1	VPS33A;;VPS33A
1241	962.404	NaN	1338.08	NaN	853.905	NaN	1224.45	1189.97	NaN	1617.34	1385.49	1198.56	930.635	572.417	753.368	1	NaN	1	1	NaN	NaN	1	1	1	1	1	1	1	1	1	1	1	0.00910981	A0A2R8YFX5;H0YHA8;H0YI14;Q8IVL0;Q8IVL0-2;Q8IVL0-3	NAV3
41475	32786	39023.9	38973.1	37396.5	46309	29083.8	25758.6	33072.1	26909.8	33511.2	36553.8	26717.8	31910.7	28958.5	26997.3	10	7	10	8	7	7	10	7	10	9	9	8	10	10	10	9	10	2.03e-05	A0A2R8YG42;B1ALK7;Q14155-1;Q14155-5	ARHGEF7
13390.4	11330.7	18896.5	21151.1	26534.7	35739.2	14167.7	14878.7	9786.43	7976.71	12165.7	13953.6	22910.1	17943.1	10308.5	10819.3	2	2	2	2	2	2	2	2	2	2	1	2	2	2	2	2	2	1.25e-11	A0A2R8YGH5;H7C1E4;P61966;P61966-2	AP1S1
110805	131291	74518.6	124830	73255.7	137676	64912.5	113619	99766.3	102583	112637	37846.5	99343.2	246724	234652	249460	7	5	8	8	5	6	8	8	5	8	8	6	8	8	8	8	8	9.68e-15	A0A2U3TZL5;E9PNW4;P13987;P13987-2	CD59;;CD59;CD59
NaN	NaN	NaN	7550.39	13735.6	NaN	NaN	NaN	NaN	NaN	NaN	11753.3	NaN	13051.7	15084.8	15207.5	NaN	NaN	NaN	1	1	NaN	NaN	NaN	1	NaN	1	1	1	1	1	NaN	NaN	3.9e-07	A0A2U3TZL8;H7BYN4;Q02241;Q02241-2;Q02241-3	KIF23
22542.2	25302.6	21235.5	21287	31021.8	42529.7	24963.5	28683.7	29172.5	57801.6	38973.7	28930	59004.5	12447.7	13846	13550.8	1	1	1	1	1	1	1	1	1	1	1	1	1	1	1	1	1	6.36e-12	A0A2U3U043;E9PJJ5;E9PK99;E9PMS5;E9PRT1;J3KSG1;J3QRK1;Q4G0X4;Q719H9	KCTD1;KCTD21;KCTD21;KCTD21;KCTD21;KCTD1;KCTD1;KCTD21;KCTD1
26972.3	49829.5	55884.1	39887.4	57362.5	35219.2	47979	41184.8	43971.3	66080.1	56763.6	38552.6	59652.7	32399.9	30312.9	32093.8	1	1	1	1	1	1	1	1	1	1	1	1	1	1	1	1	1	2.23e-13	A0A2Y9D025;P56556;R4GN43	NDUFA6
4024.06	2667.12	2998.85	2537.59	NaN	2919.81	4224.93	3586.49	4345.06	3559.89	4109.94	3682.63	4844.64	3606.1	4030.04	4164.32	1	1	1	1	NaN	1	1	1	1	1	1	1	1	1	1	1	1	0.000206393	A0A384DVK7;Q5VXI4;Q9HCE6;Q9HCE6-2;Q9HCE6-3;Q9HCE6-4;Q9HCE6-5	ARHGEF10L
3524	2847.27	2002.18	2346.77	1971.95	5590.53	2295.66	4361.85	3699.1	4061.94	1602.18	2245.41	2153.81	4729.44	5612.68	5441.37	1	1	1	1	1	1	1	1	1	1	1	1	1	1	1	1	1	1.92e-09	A0A384DVP2;P49662;P49662-2;Q6UXS9;Q6UXS9-3	CASP12;CASP4;CASP4;CASP12;CASP12
20805.7	19622.6	13332.6	15320	16853.8	16965	27226.9	20915.3	16636	27425.4	18734.7	13350.6	26283	22625.1	25428	23413.7	9	6	8	7	9	10	10	11	9	11	9	8	11	10	10	7	11	6.17e-09	A0A384DVU0;Q8IY17;Q8IY17-2;Q8IY17-3	PNPLA6
328306	274584	291270	307154	315273	276908	404390	382929	407713	540481	416003	477437	442418	377446	416583	411603	36	19	36	33	21	31	38	39	36	38	39	38	39	41	40	33	40	1.34e-19	A0A384N5Y3;F5H2F4;P11586;V9GYY3	MTHFD1
5619.17	4909.51	7023.87	7134.44	9770.39	3777.44	9963.41	1522.4	10694.3	5944.9	9543.65	5981.54	NaN	5723.85	7007.99	5135.72	2	2	2	2	2	1	1	1	1	2	2	NaN	2	2	2	2	1	0.00610998	A0A3B3IRG3;A0A3B3ITP4;D6RIS5;Q495G5;Q8IVH4	MMAA
212029	189130	262531	277474	310915	190164	116499	106858	113419	85702.1	158840	172418	128071	92515.3	92313.1	90726.7	22	21	24	23	22	22	24	26	22	24	24	25	23	25	25	24	24	5.83e-15	A0A3B3IRI2;P17812	CTPS1
156879	145350	171584	151771	203658	204245	130015	126806	132988	120643	99885	90922.6	102303	161414	180468	164402	18	18	19	17	19	22	22	23	21	23	21	21	23	22	23	20	22	5.74e-16	A0A3B3IRK6;Q13724;Q13724-2	MOGS
9521.25	7139.25	7194.44	5180.84	13893.5	23833.6	22924.9	73853.8	32936	28591.1	16060.3	19439.1	28781.4	32348.2	20930.4	21467.5	1	1	1	1	1	1	1	1	1	1	1	1	1	1	1	1	1	1.79e-13	A0A3B3IRL2;O75629	CREG1
NaN	NaN	NaN	NaN	NaN	NaN	10729.2	5453.55	4199.73	3249.98	5067.1	5244	4999.52	NaN	NaN	NaN	NaN	NaN	NaN	NaN	NaN	1	1	1	1	1	1	1	NaN	NaN	NaN	NaN	1	2.21e-06	A0A3B3IRN5;Q06828	FMOD
6518.37	5301.48	11429.9	4948.48	10091.1	11238.5	8359.79	10330.2	8209.19	9508.33	4736.6	11813.4	6012.6	20323.2	17069.6	15629.2	3	1	2	1	2	3	3	3	2	3	3	2	3	3	3	3	3	2.95e-11	A0A3B3IRP5;Q6P1J9	CDC73
36110.9	49841.3	181136	28730.6	148470	NaN	181859	29002.9	30560	26756.3	29127.3	26036.5	30272.4	34901.3	32940.8	35345.8	1	1	1	1	1	1	1	1	1	1	1	1	1	1	1	NaN	1	0.000388453	A0A3B3IRS7;A0A3B3IT31;A0A3B3ITP2;A0A3B3IU68;A0A3F2YP66;Q9NUN5;Q9NUN5-2;Q9NUN5-3;Q9NUN5-4	LMBRD1
180325	366246	368409	273018	305063	240637	312633	276617	271468	416893	314102	324102	355754	552237	599070	636918	3	3	3	3	3	3	3	3	3	3	3	3	3	3	3	3	3	4.9e-18	A0A3B3IRT8;C9IZQ1;C9J3L8;C9J5W0;E9PAL7;P43307	SSR1
7358.02	3664.93	20224.7	5873.56	13688	23164.5	12273.4	7439.04	9066.9	10685.9	13161.3	13272.1	17377	13503.8	14505.1	12429.3	2	1	2	2	2	1	1	1	1	2	1	2	2	2	2	1	2	5.17e-05	A0A3B3IRX8;E7EV01;O15484	CAPN5
15559	11051.7	11683.9	10546.2	14067.3	14086.6	18475.5	22491.8	27230	19433.4	15897.3	21059.3	15262.8	26516.8	28530.5	28428.8	2	2	2	2	2	2	2	2	2	2	2	2	2	2	2	2	2	6.72e-11	A0A3B3IS01;A0A3B3ISK7;A0A3B3IT01;Q6PI48	DARS2
18102	14767.3	18666.8	17906.5	24135.2	8253.21	18345.2	14339.7	16192.3	25443.4	16455.2	15795.5	25251	8811.34	11199	10482.8	1	1	1	1	1	1	1	1	1	1	1	1	1	1	1	1	1	7.29e-05	A0A3B3IS24;B8ZZF0;C9JIR6;O75688;O75688-2;O75688-4;O75688-5	;PPM1B;PPM1B;PPM1B;PPM1B;PPM1B;PPM1B
7725.27	7914.45	NaN	3026.1	NaN	5195.62	12509.8	16019.6	9814.11	15944.7	5734.07	1871.97	7393.19	13299.7	12112.5	11924.5	2	NaN	2	1	NaN	2	2	2	1	2	2	2	2	2	2	1	2	0.00711358	A0A3B3IS62;A0A3B3ITD6;A0A3B3ITI5;Q9Y672;S4R350	ALG6
7856.09	7282.68	7697.31	8700.37	9903.45	10550.5	8173.37	7214.78	12623.9	13237.7	12842.7	5307.97	12285.3	9434.62	11420.4	10759.9	1	1	1	1	1	1	1	1	1	1	1	1	1	1	1	1	1	5.25e-09	A0A3B3IS81;O43299	AP5Z1
24437.2	13830.6	NaN	27630.4	19487.7	21248.2	6270.68	8575.06	13776.5	11183.2	11618.6	17118.4	11219.6	22184.1	14526.9	14665	2	NaN	3	2	1	2	3	2	2	2	2	3	2	3	3	2	1	0.00145674	A0A3B3ISD2;Q13042;Q13042-2;Q13042-3;Q13042-4;Q5T8C6	CDC16
5473.9	2121.8	NaN	4935.38	NaN	NaN	3831.93	5083.87	3003.49	NaN	3614.58	4583.64	3682.03	8279.44	8304.67	7771.57	1	NaN	2	1	NaN	1	2	2	1	1	2	2	2	2	2	NaN	2	2.23e-06	A0A3B3ISF9;B4DKB2;P42892;P42892-2;P42892-3;P42892-4	ECE1
41800.1	32592.7	56831.6	51063.9	58667	37140.8	43522	33073.1	42306.3	29685.9	40620.9	39746.1	29002.2	52619.9	55025.9	51124.2	10	10	10	10	9	9	10	10	10	9	10	9	10	10	10	9	10	9.09e-11	A0A3B3ISG5;P14735	IDE
7285.24	8388.06	10316	10794.1	12874.2	16412.3	9858.3	15769.8	14557	10455.4	11044.8	13328.9	9351.69	11943.5	9225.18	10978.6	1	1	1	1	1	1	1	1	1	1	1	1	1	1	1	1	1	2.49e-05	A0A3B3ISK9;F5H362;F5H5A1;F5H755;Q4G176	ACSF3
8592.78	8743.29	2318.18	13337.5	NaN	7644.8	NaN	6782.53	5698.67	6676.47	8338.76	9090.87	7841.12	7467.45	6723.61	7250.1	1	1	1	1	NaN	NaN	1	1	1	1	1	1	1	1	1	1	1	0.00155467	A0A3B3ISP1;Q92625	ANKS1A
63310	90396.9	144434	129575	126428	70325.9	69649	55618	61362	80063.1	96732.7	99470	101786	41517.6	48599.9	43988.5	7	7	6	7	6	6	7	7	7	7	7	7	7	6	6	7	7	1.64e-13	A0A3B3ISQ4;Q9H6S3	EPS8L2
161816	177017	170458	109068	88355.8	181911	647964	591436	569151	711086	255688	377715	532079	207361	201658	214286	1	1	1	1	3	2	3	2	2	3	3	3	3	4	3	1	3	3.77e-17	A0A3B3ISS6;Q14956;Q14956-2	GPNMB
21124.7	18043.2	12683	13761.4	19942.5	18273.3	29305.1	23259.7	21085.8	26664.4	26071.8	17585.4	20956.8	26255.5	26447.6	26099.8	1	1	1	1	1	2	1	2	1	2	2	2	2	2	2	1	2	1.17e-12	A0A3B3ISU2;Q2TAA5	ALG11
68369.8	73102.7	30935.8	53970.8	45874.4	43497.2	101703	102686	103740	74980.8	78850	110976	67406.1	26463.5	26777.7	25403.8	7	5	7	6	5	5	7	6	6	6	6	6	5	6	7	5	6	6.4e-14	A0A3B3ISV3;P02462	COL4A1
22597.6	25082.9	17630.3	7636.89	14682	19926.9	48604.2	56917.7	31724.7	21304.8	20092.9	28900.4	10850.8	23932.8	23854.5	24306.5	3	2	4	3	3	3	4	4	2	4	4	4	4	4	4	4	4	2.84e-07	A0A3B3ISV4	VKORC1L1
11432.5	10024.2	12557.8	13718.6	13906.2	23361.6	16421	16362.6	15242.9	20230.2	14918.2	14852.4	19442.8	10185.5	11730.8	11671.9	2	3	3	2	3	3	3	3	3	3	3	3	3	3	3	2	3	1.51e-05	A0A3B3ISV5;H3BSW0;Q8N9N7	;LRRC57;LRRC57
NaN	5279.11	22779.2	5921.53	NaN	NaN	NaN	NaN	570.603	NaN	793.177	824.215	2661.52	11500.3	13986.2	11711.5	NaN	1	1	1	NaN	NaN	3	3	1	NaN	3	2	5	5	5	NaN	NaN	6.48e-07	A0A3B3IT92;A0A3B3IU45;P33991	MCM4
97535.5	90631.8	104820	108586	124344	145775	90314.5	77193.8	89121.1	112324	139577	126004	151324	72060	67022.2	64549.1	5	6	6	7	5	7	7	8	7	8	8	7	7	7	7	8	8	7.8e-14	A0A3B3ITC2;Q13884	SNTB1
3146.14	2959.8	NaN	4271.99	NaN	4070.14	NaN	4054.96	3475.78	4108.82	2651.48	3413.45	3274.01	8086.72	7163.72	5645.95	1	NaN	1	1	NaN	NaN	1	1	1	1	1	1	1	1	1	1	1	0.00250701	A0A3B3ITC6;I3L0M7;I3L2N2;I3L2W9;O14641;Q92997;Q92997-2	DVL3;DVL2;DVL2;DVL2;DVL2;DVL3;DVL3
12864.8	11785.1	13887.2	11286.1	1589.81	17253.7	6415.19	6378.39	12296.9	13801.8	6544.5	5425.92	12340	15759.6	6488.35	13319.6	1	1	1	1	1	2	2	1	2	2	1	1	1	2	1	1	2	0.00414585	A0A3B3ITH3;Q9P2X3;Q9P2X3-2	IMPACT
9652.27	7693.04	6265.88	7329.43	4841.81	8611.36	14671.3	18293.2	13570.9	18254.8	14195.8	15225	17586.6	39262	40325.2	33225.6	8	2	5	8	1	3	8	8	8	8	7	7	10	10	10	5	10	9.84e-13	A0A3B3ITK0;P35442	THBS2
74474.1	101026	108187	75245.1	NaN	NaN	24059.1	5767.24	27465.3	84196.4	60698.1	NaN	135041	20834.1	22389.9	27109	1	1	1	1	NaN	1	1	1	NaN	1	1	1	1	1	1	NaN	1	0.000621582	A0A3B3ITS0;P40225;P40225-2;P40225-3	THPO
5706.44	6931.6	8665.85	6530.19	12106.1	10909.3	10935.8	8875.5	6121.88	11629.8	8764.87	5205.72	11676	12168.8	10914.9	10820	3	2	3	3	2	2	2	3	2	3	3	3	3	3	3	3	3	1.37e-05	A0A3B3ITT1;Q6IQ22	RAB12
149990	86019.4	373690	106612	553322	248249	111206	62254.7	71500.7	188776	70360.6	74780.8	195293	233211	281698	279008	3	1	4	3	1	2	4	4	3	3	4	4	3	3	3	3	3	4.68e-17	A0A3B3ITT5;P47914	RPL29
13723	11376.2	17155.7	2736.97	NaN	3310.86	27298	31016.2	26530.4	41288.9	17082.6	7987.55	15615.6	23037.5	23023.9	22415.1	8	1	7	1	NaN	7	7	8	4	9	8	7	8	7	8	1	9	2.05e-07	A0A3B3ITU8;A0A3B3IU04;A0A3F2YNW8;Q14643;Q14643-2;Q14643-3;Q14643-4;Q14643-5;Q14643-6;Q14643-7;Q14643-8	ITPR1
18354.4	21840.1	21880	18751.9	28507	13691.7	21328.9	16974.3	15318.6	15943.1	16417.3	9684.16	13190.4	33660.6	33702.4	35892.3	8	7	8	9	7	7	7	9	7	9	9	8	8	9	8	9	8	1.41e-08	A0A3B3ITW3;P28288	ABCD3
28423.6	52265.7	63486.6	49191.3	58511.4	56851.8	58820.7	46449	48578.5	43637.7	60452	48522.8	36971.7	42288.2	47140.4	31514.8	2	1	2	2	2	2	2	3	2	3	2	3	2	2	3	3	3	4.03e-08	A0A3B3ITX4;E9PN17;O75964	;ATP5MG;ATP5MG
1	NaN	NaN	NaN	NaN	NaN	6568.12	8314.33	9046.98	10638.4	7231.94	1609.64	9631.16	42414	46185.5	38134.9	1	NaN	NaN	NaN	NaN	5	8	9	1	10	2	4	11	11	11	NaN	10	1.02e-12	A0A3B3ITZ9;Q9Y2W1	THRAP3
14580.5	19063.5	22993.3	22415.9	30815.2	22565.3	52348	44574.1	53249.1	73391.4	47292.6	48102.9	63209.1	23144.9	24680.2	29082.7	4	4	4	4	4	4	5	4	4	4	5	5	4	4	4	4	4	9.89e-13	A0A3B3IU33;Q9Y303;Q9Y303-2;Q9Y303-3	AMDHD2
153209	522205	268998	127635	310515	100327	NaN	NaN	NaN	8288.57	4523.47	NaN	NaN	NaN	NaN	NaN	1	1	1	1	1	NaN	1	NaN	NaN	NaN	NaN	NaN	NaN	NaN	NaN	1	NaN	3.22e-13	A0A3B3IU55;Q8WXE9;Q8WXE9-3	STON2
20208	16465	19274.1	23179.7	22328.6	23708.4	13930.3	11937.5	9507.59	12153.4	12055.6	15626.3	10022.3	22368.2	23755.5	21852.7	2	1	2	2	2	2	2	2	2	2	2	2	2	2	2	2	2	0.000233234	A0A3B3IU69;F8W717;G3V3N9;G3V500;O00423;O00423-3	EML1
5353.44	8675.81	15776.6	9068.23	14837.9	7758.15	8100.43	8517.8	8949.58	NaN	9161.52	5496.01	4601.41	17969	21457.1	22212.7	2	1	2	2	1	1	2	2	2	2	1	1	2	2	2	2	1	9.68e-06	A0A3B3IUA2;B1AHD1;P55769	SNU13
39230.9	23275.5	58121.7	34133.3	54471.6	36517.9	33012.5	32722.4	39275	33250.9	30220.6	21220.8	35552.6	48610.9	52952.9	46881.7	6	5	5	6	5	6	6	6	5	6	6	6	6	6	6	5	6	3.52e-14	A0A3B3IUB1;Q13144	EIF2B5
6736.38	8975.27	NaN	NaN	10314.2	15843.5	13181.4	7930.87	9705.69	7305.11	10176.2	7866.9	9350.67	13975.3	14413.6	15684.2	2	NaN	3	NaN	2	5	4	5	3	4	5	5	5	5	5	1	5	8.26e-06	A0A3B3IUB9;Q9NR09	BIRC6
14829.7	14363.7	14476.2	12879.4	16096	15031.1	11287.8	12452	18418.8	20590.7	19404.4	17590.9	19068	4067.75	5412.6	6809.65	5	5	5	5	5	3	4	5	5	5	5	5	4	4	2	3	5	3.22e-14	A0A3B3IUC4;P06280	GLA
21377.3	19131.2	32484.8	25434.6	25549.9	31435.1	13835.6	15113.6	18580.2	23748	18325.1	20817	20725.9	24627.3	27173.3	26231.6	2	2	2	2	2	2	2	2	2	2	2	2	2	2	2	2	2	5.39e-10	A0A3B3IUD2;Q9BUK6;Q9BUK6-2;Q9BUK6-3;Q9BUK6-7	MSTO1
9646.1	8370.08	5370.67	24851.8	10302.1	10432.2	6381.88	8401.5	4593.85	11510	5802.4	6497.38	14412	20373.4	21516.2	21273.6	2	2	2	3	2	3	2	3	2	4	2	2	4	4	4	2	2	1.01e-12	A0A3B3IUD7;Q14690	PDCD11
28168.3	21731.6	14353.5	13526.7	25565.8	10936.5	36322.5	27694.7	28449.3	41787.8	31245.5	24214.7	42661.2	45684.5	50314.4	42982.4	12	2	12	8	1	9	11	13	9	13	12	11	13	13	13	7	13	2.97e-10	A0A3F2YNX0;A0A3F2YNZ0;F1T0I1;O15027;O15027-2;O15027-3;O15027-4;O15027-5	SEC16A
6454.9	NaN	6108.03	NaN	7078.45	9284.02	15589.2	13637.5	11861.7	10172.3	9344.48	14307.2	9988.63	21080.2	18508.4	17262.6	1	1	NaN	NaN	1	1	1	1	1	1	1	1	1	1	1	1	1	1.73e-07	A0A494BZU0;D6RH03;P40189;P40189-2;P40189-3;Q5FC05	IL6ST
11698.5	1417.25	15999.7	5088.64	18620.8	15418.8	13824.7	13992.6	17451	15175.3	14341.3	3392.04	24188.8	53705.3	53091.5	53648.5	2	1	1	1	1	3	3	3	2	3	3	3	3	3	3	1	3	2.59e-08	A0A494C028;D6RDA2;H0Y8X0;H0Y993;P35659	DEK
23709.2	19659	10451.5	20895.8	13504.8	29463.4	10604.6	16304.7	15407.8	26501.2	15298.5	14049.6	20887.6	23729.2	25175.9	22358.3	4	3	3	4	3	3	4	4	4	4	4	4	4	4	4	3	4	9.52e-05	A0A494C045;A0A494C079;A0A494C0A8;A0A494C0R4;A0A494C0X2;A0A494C148;A0A494C167;A0A494C1M6;Q9UHD2	TBK1
NaN	NaN	NaN	NaN	NaN	1359.18	2719.86	3547.58	1639.36	NaN	634.902	NaN	NaN	1175.91	172.079	372.565	NaN	NaN	NaN	NaN	NaN	1	1	1	NaN	1	NaN	NaN	1	1	1	1	1	0.117746	A0A494C068;A0A494C1K7;E9PGP6;Q9UGJ0;Q9UGJ0-2;Q9UGJ0-3	PRKAG2
119905	74988.8	150224	115420	122522	44352.9	67992.1	84294.4	100287	NaN	72537.7	136836	NaN	110920	101744	98141.5	1	1	1	1	1	1	1	1	1	1	1	1	1	1	1	1	1	3.31e-05	A0A494C0B4;K7ELW1;K7ENJ0;P54725;P54725-2;P54725-3	RAD23A
102407	115248	114487	109834	116076	148717	102526	123021	87560.6	113679	78294.9	103719	79910.7	77478.4	72690.6	76239.1	3	3	4	4	3	3	4	4	4	4	4	4	4	4	4	3	3	3.63e-13	A0A494C0D1;P53597	SUCLG1
116554	91376.9	389239	128808	193335	160911	166555	104038	92791.5	109377	102387	86379.7	131924	68787.3	79199.3	73905.1	5	1	5	4	1	1	5	5	4	5	5	4	5	5	4	4	4	1.48e-14	A0A494C0P6	TPM3
14144.2	16690.3	14853.9	14182.1	17612	11615.6	14863.2	14189.2	11312.2	19821.5	15524.4	10185.8	11482.8	27009.1	28295.8	26609.8	6	5	5	5	3	6	6	7	7	7	6	6	7	7	7	3	7	1.15e-07	A0A494C0R8;K7EIG1;O75153	CLUH
491.21	NaN	NaN	NaN	1080.18	NaN	1530.42	2891.71	1329.39	NaN	NaN	NaN	NaN	3565.18	2529.74	1612.64	1	NaN	NaN	NaN	1	1	NaN	1	NaN	1	NaN	NaN	1	1	1	NaN	1	0.00383458	A0A494C0S0;Q9H3E2;Q9H3E2-2	SNX25
NaN	NaN	NaN	NaN	NaN	1473.91	2908.81	3069.2	1076.18	NaN	NaN	NaN	NaN	2486.38	NaN	1029.15	NaN	NaN	NaN	NaN	NaN	1	NaN	1	NaN	1	NaN	1	1	NaN	1	1	1	0.000593303	A0A494C0S1;Q92963;Q92963-2;Q92963-3	RIT1
32967.2	36031.3	44099	29180.8	64461.9	49824.8	33548.3	35907	28859.1	59063.5	43234.5	36006.3	57060	59014	58013.5	56948.2	4	3	4	3	2	3	6	6	5	6	5	6	6	6	5	5	5	1.1e-16	A0A494C0W5;Q86WV6	STING1
10916.3	9362.8	NaN	15024.5	NaN	14243.2	NaN	8994.1	8435.44	4908.99	11596.3	9485.16	NaN	15863	15649.1	12964.9	1	NaN	1	1	NaN	NaN	1	1	1	1	1	1	1	1	1	1	1	1.1e-05	A0A494C0Y9	FAM120A
17337.5	14197.9	NaN	3159.58	NaN	7787.75	24751.7	24952.3	19148.6	23659	9169.19	9578.46	5825.82	61388.9	58025.5	57280.5	2	NaN	2	1	NaN	1	2	2	1	2	2	2	2	2	2	1	2	2.03e-10	A0A494C105;Q9H3U5;Q9H3U5-3;Q9H3U5-5;Q9H3U5-6	MFSD1
5838.42	5703.33	6972.6	6807.7	14721.4	11221.2	11538.2	8351.78	8473.26	7635.55	9096.23	8634.74	7089.58	6393.01	4366.68	4635.39	3	2	3	3	2	2	3	3	3	3	3	3	2	3	3	3	3	1.68e-10	A0A494C146;P50336	PPOX
28389.6	19142.3	13111.6	14412.2	16226.2	22092.5	31408.3	38201	31522.5	38549.6	26050.2	19773.9	32472.2	30643.1	31717.5	31596.2	12	9	13	12	10	15	15	15	14	15	15	14	15	15	15	13	15	2.51e-17	A0A494C164;P52630;P52630-4	STAT2
323162	287057	372735	366773	441647	472677	378943	365180	387329	467189	397328	477671	442860	335164	329363	366383	17	12	15	15	13	17	18	20	17	19	17	16	18	18	18	16	17	8.74e-16	A0A494C165;K7ES25;P12955	PEPD
NaN	NaN	139830	NaN	126008	93482.4	109726	74145	NaN	NaN	NaN	NaN	NaN	NaN	NaN	NaN	NaN	1	NaN	NaN	1	1	NaN	NaN	NaN	1	NaN	NaN	NaN	NaN	NaN	2	2	0.00021725	A0A494C1A0;P35609;P35609-2	ACTN2
12160	11323.6	16486.5	12964.7	15627.7	10484.6	15581	17170.1	9543.99	9672.87	10510.4	17262	14826	19243	21010.3	19894.4	4	3	5	5	2	4	5	4	5	5	5	5	5	5	5	5	5	3.42e-08	A0A494C1F2;P35658;P35658-2;P35658-3;P35658-4;P35658-5	NUP214
166987	63997.1	288485	181405	73817.1	127878	57901.9	111852	108159	22178.2	96932.8	189210	73337.9	177590	120218	93735.4	11	9	12	12	10	10	12	12	10	12	11	11	12	12	11	7	12	1.15e-08	A0A494C1J1;Q69YQ0;Q69YQ0-2	SPECC1L
24538.3	28838.6	26887.3	28429.5	29300.7	21544	42106.5	41139.5	43782.9	52551	39829.5	47140.3	39270.4	72228.3	66727.9	62797.5	14	12	15	15	12	13	14	15	15	15	13	13	15	15	15	14	15	1.8e-12	A0A494C1K3;P78347;P78347-2;P78347-3;P78347-4	GTF2I
7548.75	15344.3	13789.9	11922.2	18773.1	21188.3	15191.5	6897.67	14783.7	128895	17350.6	NaN	96134	23493.3	23959.5	26141.4	3	1	3	1	1	2	2	1	NaN	2	2	2	4	4	4	1	4	0.00105264	A0A494C1L1;Q14739	LBR
6656.8	5943.38	NaN	2358.48	NaN	NaN	13877.4	12137.5	9757.11	15510.4	12587.7	5806.47	18374.4	16386.2	14547.6	16851.6	3	NaN	4	1	NaN	4	4	4	2	5	5	5	5	6	5	NaN	4	0.00273398	A0A494C1L5;E9PEM5;P50851-2	LRBA
453176	412064	328416	374885	358030	418778	459977	500335	467191	694094	398704	507511	468849	212365	226387	208071	52	46	53	48	47	56	52	57	53	56	51	56	52	50	49	52	56	1.85e-19	A0A494C1M4;Q3SY69	ALDH1L2
26248.1	51316.1	49333.7	39428.8	57173.6	48775.7	69580.5	62021.4	41325.6	72157.1	38552.8	42068.5	62570.6	42683.6	45263.6	46728.3	2	2	2	2	2	2	2	2	2	2	2	2	2	2	2	2	2	8.95e-11	A0A494C1N0;P26885	FKBP2
31588.1	24749	28068	27402.9	32849.9	36201.8	30091.7	34547.1	33341.2	43526.6	28592	31699.7	39216	38432.2	39074.4	32080.5	9	6	10	8	5	8	10	10	9	10	10	8	10	10	10	7	9	3.73e-13	A0A499FI31;Q15020;Q15020-4	SART3
73155.4	84544.6	103099	103887	123599	92439.1	90478.3	92756.7	65074.8	99794.9	84550.7	77281.3	99004.2	82513.2	97947.2	91013	17	14	16	16	14	15	16	17	15	18	17	20	18	19	19	15	17	2.11e-19	A0A499FIX8;A0FGR8-2;H7BXI1	ESYT2
28669	23469.8	25627	29190	73371.7	51759.9	20952.6	44696.1	24470.9	19550.1	24598.2	27802.6	16390	32011.3	30577.2	27490	8	5	7	6	6	7	9	9	8	9	7	5	9	8	9	9	9	5.35e-10	A0A499FIZ0	WDR26
5638.59	4352	NaN	2764.83	1287.68	2252.94	14655.6	8239.26	5579.84	9223.99	4597.57	3952.17	11539.1	7919.11	5022.34	4768.31	4	NaN	5	2	1	6	9	10	3	9	9	7	8	9	9	1	9	2.87e-08	A0A499FJI4;O75592;O75592-2	MYCBP2
11565.4	11526.3	14595.7	11834.1	8766.04	13980.5	11154.6	8623.43	9793.85	7513.11	9416.03	5930.71	9163.65	11000	9400.27	9513.95	2	2	2	2	2	2	2	2	2	2	2	2	2	2	2	2	2	0.000326158	A0A499FJN5;P22830;P22830-2	FECH
NaN	NaN	4560.81	5695.09	6764.77	71146.6	9805.87	12742.5	10416.8	18652.8	10391.8	NaN	17258.8	13834.8	15370.2	13049.4	NaN	1	NaN	1	1	1	1	1	NaN	1	1	1	1	1	1	1	1	2.09e-05	A0A4W8VX11;A0A5H1ZRS1;H0YBA1;Q15154;Q15154-2;Q15154-4;Q15154-5	PCM1
15725.9	35331.7	40210.8	30788.1	50381.1	38655.9	24166.3	24832	20007	43390	24858.5	25365	35664.6	42357.5	34739.9	40375.2	5	3	5	5	3	3	5	5	4	5	4	5	5	5	5	4	4	2.08e-14	A0A590UJ43;P48729;U3KPX3	CSNK1A1
179676	214380	231249	238616	219607	160735	141536	135167	155960	236757	188464	104397	197108	164645	185967	182383	17	15	17	15	13	12	17	17	14	17	17	18	17	17	16	15	16	2.17e-15	A0A590UJ58;B0AZR9;P63092;P63092-4;Q5JWF2	GNAS
22008.8	19342.6	38604.6	11909.6	NaN	21116.4	9847.92	20986.8	16248.4	24939.2	17371.3	9093.09	22781.2	19368.3	18904.6	16371.1	1	1	1	1	NaN	1	2	2	1	2	2	2	2	2	2	2	2	0.00110214	A0A590UJA9;C9JCW7;C9JE12;Q9BVT8	TMUB1
4735.21	9698.71	14986.7	14112.4	12551	7493.29	4538.38	4504.33	2762.56	5242.61	7356.43	7740.79	5166.63	2813.41	4120.12	2345.07	2	1	1	1	2	2	1	2	1	2	2	1	2	1	2	2	2	4.19e-08	A0A590UJB6;A0A5F9UN28;Q13303;Q13303-2;Q13303-3;Q13303-4	KCNAB2
148263	197072	88931.3	203564	234415	365065	99745.3	205783	161198	348101	133155	171597	378733	483644	447003	453921	4	4	4	3	4	4	4	4	3	4	4	4	4	4	4	4	4	1.04e-14	A0A590UJJ6;B4DEB1;K7EK07;K7EMV3;K7ES00;P68431;P84243;Q16695;Q71DI3	H3-3A;H3-3A;H3-3B;H3-3B;H3-3B;H3C1;H3-3A;H3-4;H3C15
8468.16	15682.6	18958.7	14221.6	24033.8	5825.74	18555.6	5226.38	7045.25	29927.5	11510.1	9061.44	32489.1	6812.09	7887.96	9982.39	2	2	1	2	1	1	2	2	2	2	1	2	2	2	2	1	1	0.000394994	A0A590UJK3;A0A590UJS6;A0A5F9VB99;H7BZK0;H7BZW9;H7C3M8;Q14BN4;Q14BN4-2;Q14BN4-3;Q14BN4-4;Q14BN4-5;Q14BN4-8	SLMAP
NaN	NaN	41196.7	5832.1	NaN	66056	108531	67886.5	41890.2	111414	119370	42940.6	117995	156392	152204	151143	NaN	1	NaN	1	NaN	1	1	3	2	3	1	2	4	4	4	1	2	5.79e-11	A0A590UJK4;A0A590UJP7;A0A590UK01;A0A590UK80;Q13247;Q13247-3	SRSF6;SRSF6;SRSF6;;SRSF6;SRSF6
13944	9962.27	21094.9	12483.8	15066.9	16982.9	10411.8	8784.3	9612.43	7515.51	10519	16040.8	8370.13	15891.4	14492.8	14481.4	5	2	5	5	4	4	5	5	5	5	4	4	5	5	5	4	5	9.39e-10	A0A590UJQ1;A0A590UJW8;A0A590UK44;Q96J02;Q96J02-2;Q96J02-3	ITCH
147270	114654	161279	122333	132638	118282	133342	99724.4	100527	144326	98213.3	109677	109956	98949.9	94076.1	95792.9	11	10	11	11	9	10	12	12	12	12	11	12	12	12	12	12	12	5.83e-14	A0A5F9UK94;H0Y360;Q01433;Q01433-2	AMPD2
28717.3	30641.4	34687.8	38222.4	22553.5	30265.2	17289.3	21713	25094.6	30025.6	29736.2	36129.5	33639.8	52471	57884.9	59590.9	4	3	4	5	3	3	4	4	5	4	4	4	5	4	4	3	4	2.41e-08	A0A5F9UP49;Q9BRK5	SDF4
13201.4	11366.6	10648.2	19561.1	2611.9	12844.6	6200.15	13755.1	15518.3	17411.6	17827.3	21775.1	21895.7	27899.9	27064.8	23370.1	7	3	6	7	2	4	8	8	8	7	8	7	8	8	8	4	8	1.25e-11	A0A5F9UY30;A0A5H1ZRP2;O43493;O43493-3;O43493-5;O43493-7	TGOLN2
34282.4	26857.2	29110.4	24544.3	31920.9	42162.2	29691.7	39765.7	36603.4	32228.4	37422.7	39922	29184.7	43871.4	40170.8	38334.6	6	3	5	7	3	7	8	8	8	7	6	5	8	7	8	6	7	9.52e-09	A0A5F9ZGS5;A0A5F9ZGS7;A0A5F9ZGX3;A0A5F9ZGX8;A0A5F9ZGY1;A0A5F9ZGY3;A0A5F9ZGY4;A0A5F9ZGZ1;A0A5F9ZGZ5;A0A5F9ZH19;A0A5F9ZH30;A0A5F9ZH34;A0A5F9ZH35;A0A5F9ZH38;A0A5F9ZH39;A0A5F9ZH58;A0A5F9ZH70;A0A5F9ZHA1;A0A5F9ZHC9;A0A5F9ZHD2;A0A5F9ZHE4;A0A5F9ZHG3;A0A5F9ZHJ4;A0A5F9ZHJ6;A0A5F9ZHL5;A0A5F9ZHL9;A0A5F9ZHN5;A0A5F9ZHQ5;A0A5F9ZHR2;A0A5F9ZHR8;A0A5F9ZHS1;A0A5F9ZHY6;A0A5F9ZI15;A0A5F9ZI18;A0A5F9ZI30;A0A5F9ZI40;A0A…	ANK2
9040.17	NaN	15265.5	NaN	14103	11523.7	15685.9	10541.6	9615.44	3996.44	5291.14	10917.4	3675.42	13187.1	14377.1	11355.3	1	1	NaN	NaN	1	1	1	1	1	1	1	1	1	1	1	1	1	0.00665645	A0A5F9ZGY0;A0A5F9ZHU3;A0A5K1VW74;Q9Y243;Q9Y243-2	AKT3
17249.3	11086.9	21350.3	24946.5	15728.1	NaN	9771.89	697.223	11318.5	NaN	27676.3	20429.6	12484.1	NaN	NaN	8711.51	2	1	1	2	1	1	2	1	2	1	1	1	NaN	NaN	1	NaN	1	0.000176426	A0A5F9ZH78;P05089;P05089-2;P05089-3	ARG1
12110	9791.23	11831.7	17411.2	14475.4	17023.3	5465.36	9853.69	10903.5	14722.3	9205.77	12284.8	12085.8	11675.3	10769.8	10558.2	3	1	3	2	1	1	3	3	3	3	3	2	3	3	3	3	3	6.71e-09	A0A5F9ZH79;A0A5F9ZHP1;Q8N9N2-2	ASCC1
281732	208835	340140	318870	314414	227220	265928	130113	362050	104244	315887	392834	68130.3	213584	216636	176887	1	1	1	1	1	1	1	1	1	1	1	1	1	1	1	1	1	6.54e-14	A0A5F9ZH98;C9J8Q5;P51649;P51649-2	ALDH5A1
NaN	NaN	NaN	NaN	NaN	NaN	3227.62	1945.89	2787.98	NaN	2128.9	NaN	NaN	6769.18	7168.12	6940.22	NaN	NaN	NaN	NaN	NaN	1	1	1	NaN	1	NaN	NaN	1	1	1	NaN	1	0.00131793	A0A5F9ZHN2;E7EWD6;Q76L83;Q76L83-2	ASXL2
68558.3	53760.9	53286.6	40404.4	67082.9	63845.8	106471	96194.1	73070.1	96000.2	73492.6	51257.8	75569.6	103091	112327	105954	14	8	13	13	8	13	16	16	16	16	16	15	15	15	16	14	14	1.84e-15	A0A5F9ZHN7;Q9NTJ5	SACM1L
8317.32	15348.3	10249.1	9993.96	13544.1	5953.18	NaN	7774.6	7133.58	NaN	3544.62	NaN	NaN	13405.5	12996.3	11304.3	2	1	1	2	1	NaN	1	2	NaN	3	1	1	3	3	3	1	1	0.00125188	A0A5F9ZHN8;P23458	JAK1
37798.7	35273.7	35205.9	34852.2	37139.2	24122.8	39351.3	26264.8	42047.1	54361.2	27108.6	22960.1	31750.9	44867	46132.7	44019.4	12	9	11	12	11	11	9	12	10	12	10	10	12	12	12	10	11	1.01e-12	A0A5F9ZHN9;P51648;P51648-2	ALDH3A2
146224	146413	186426	173031	171179	167337	112352	116031	129587	136319	148209	136346	124132	87637.2	89313.9	81013.2	6	6	7	7	7	7	7	7	6	7	7	7	7	7	7	5	7	6.36e-14	A0A5F9ZHR7;P11117	ACP2
196.527	NaN	NaN	NaN	NaN	3709.08	7752.35	5968.27	7562.04	NaN	NaN	17322.3	NaN	2527.89	NaN	1888.34	1	NaN	NaN	NaN	NaN	1	NaN	1	1	1	1	1	1	NaN	1	1	1	0.0336115	A0A5F9ZHW8;O94827;O94827-2;O94827-3;O94827-4;O94827-5;O94827-6;O94827-7;Q5SY18	PLEKHG5
NaN	8361.96	NaN	6932.72	NaN	NaN	13385.8	15652.2	13960.6	6747.76	NaN	NaN	NaN	NaN	1661.56	NaN	NaN	NaN	1	1	NaN	1	NaN	1	NaN	NaN	1	NaN	NaN	1	NaN	NaN	1	0.0727366	A0A5F9ZHY7;Q8WY22	BRI3BP
41432.7	47137.3	43686.6	50565.1	51551.4	36467.7	50252.8	38433.1	49261.2	64697.6	47534.6	45696	49565.5	82583.4	80133.6	82544	10	8	11	11	7	9	11	12	10	12	10	7	12	12	12	11	12	5.19e-09	A0A5F9ZI21;Q92974;Q92974-2;Q92974-3;V9GYM8	ARHGEF2
7403.65	5713.48	6867.95	9560.86	6379.52	9299.66	2894.44	3714.15	5697.52	4133.36	7067.81	4761	7405.55	11411.2	11693.2	10624.9	3	1	3	3	2	1	3	3	3	3	3	3	3	3	3	3	3	7.99e-05	A0A5H1ZRP4;Q8WX92-2	NELFB
88704.5	55944	NaN	116306	NaN	129017	NaN	39957.5	61439.1	26104.2	53689.6	78218.7	25897.7	74245.3	71455.9	60259.5	1	NaN	1	1	NaN	NaN	1	1	1	1	1	1	1	1	1	1	1	2.05e-05	A0A669KAW3;A0A669KB03;A0A669KBB4;A0A669KBK2;H0Y5L7;H0Y818;P40692;P40692-3	MLH1
22717.7	15691.6	12294.5	8485.25	22756.5	21996.4	40075.5	33780.9	26074.3	30324.9	22271	9448.59	14571.1	24139.1	24670.7	27168.6	4	1	5	3	1	2	4	5	3	5	5	5	5	5	5	2	5	1.62e-14	A0A669KAX3;O76024	WFS1
85037	57640	50305.9	48044.5	71788.3	89785.7	59010.3	55753.7	68070.4	54726.9	69420.1	52705.2	45290.4	114356	87848.5	76971.5	25	19	28	25	17	19	28	28	24	27	26	28	30	28	28	27	29	2.7e-16	A0A669KAX4;K4DI93;Q13620;Q13620-1	CUL4B
1215.89	764.698	NaN	9814.71	4030.26	NaN	8480.8	1870.18	776.344	NaN	NaN	NaN	6634.83	2623.04	2133.25	2831.96	1	NaN	1	1	1	1	NaN	1	NaN	1	1	1	1	1	1	NaN	1	0.0521948	A0A669KAY1;A0A669KBE2;A0A669KBH6;O60312;O60312-2	ATP10A
15734.9	12188	11509.7	9513.6	17710.5	23004.6	29998.3	28291.1	18241.2	16532.6	14840.7	17088.8	14980.9	17485.1	13098.9	15073.6	2	1	2	2	1	1	2	2	1	2	2	1	2	2	2	1	2	2.58e-15	A0A669KAY5;A0A669KB27;A0A669KBH7;C9IYK6;C9JTE9;Q9UHQ4;Q9UHQ4-2	DUS4L-BCAP29;DUS4L-BCAP29;DUS4L-BCAP29;BCAP29;BCAP29;BCAP29;BCAP29
54577.6	57464.3	39849.3	55049.7	41922.2	43816	72825.8	71188.9	74445.1	81910.1	83836.6	48807.7	74586.8	114033	118657	118489	27	24	26	23	23	27	29	30	27	28	28	27	29	30	29	20	27	2.69e-14	A0A669KB10;A0A669KBG8;Q92538;Q92538-2;Q92538-3	GBF1
349452	330019	412085	399980	384997	234319	187505	177594	171308	167679	124950	124601	102576	349870	334091	342361	47	42	47	45	44	38	43	47	43	45	43	45	46	47	48	45	46	7.11e-18	A0A669KB53;A0A669KB56;A0A669KB68;A0A669KBA4;P42224	STAT1
6189.06	4203.2	6571.03	3230.58	6204.4	14613.1	7671.95	18068.3	10597.4	4444.5	5421.5	8636.02	3434.36	24256.2	15331.1	16065.4	1	1	1	1	1	1	1	1	1	1	1	1	1	1	1	1	1	9.52e-15	A0A669KB71;O94842;O94842-2;O94842-3	TOX4
18197.5	19431.1	11686.5	16384.9	NaN	11738.7	8213.32	10132.5	16776.7	21310	18865	8243.79	22120.6	18828.6	20192.5	21067	1	1	1	1	NaN	1	1	1	1	1	1	1	1	1	1	1	1	3.24e-11	A0A669KBE6;A0A669KBF5;Q9NV96;Q9NV96-2;Q9NV96-3	TMEM30A
43701.4	36140.6	38011.7	20473.9	26512.7	23460.1	23054.7	45908	46311.4	36635.6	28189.6	39908.2	79405.6	1732.78	1910.73	1317.86	3	1	4	3	1	3	4	4	2	4	3	1	1	1	1	2	4	7.56e-14	A0A669KBE7;Q6UY14;Q6UY14-3	ADAMTSL4
20552.8	16420.4	12434.3	13809.5	9669.27	11958.2	15837.7	16951.8	16342.6	16056.9	18179.6	15708.1	14094.8	26157.4	25356.9	22774.6	4	4	4	4	4	4	4	4	4	4	4	4	4	4	4	3	4	8.35e-07	A0A669KBH4;Q14999;Q14999-2	CUL7
12728.8	10364.5	7347.26	13560.7	13573.3	13909.7	14429.9	12617.4	13280	13776.1	13686.6	16581.9	14157.5	20096.6	20986.4	18661	5	4	5	6	3	4	4	5	5	5	5	4	5	6	5	6	6	2.46e-05	A0A669KBL1;H3BND8;Q93009;Q93009-3	USP7
4637.42	3593.72	NaN	4316	3270.36	6062.48	8531.33	11276	9550.91	8493.28	9739.07	4509.93	5937.2	18166.1	17468.8	17416.7	3	NaN	3	1	2	4	5	5	3	5	5	5	5	5	5	2	5	2.75e-11	A0A6E1XQM6;F2Z2S2;O94915	FRYL
17378	13920.6	17077.5	18527	15190.1	18758.4	15129	13872.3	16833.5	17198.9	16540.2	15989.5	11105.2	31833.8	30275.3	28971.8	7	4	7	6	4	3	7	7	6	7	6	7	7	7	7	7	6	2.53e-06	A0A6I8PIK4;A0A6I8PRZ0;A0A6I8PS32;A0A6I8PU73;A0A6I8PUD4;Q99615;Q99615-2	DNAJC7
159664	198835	216664	232460	232277	207488	159503	144885	141284	183937	150957	176528	161018	239618	238237	227978	31	26	29	31	30	33	34	34	31	35	30	33	35	35	35	32	34	9.65e-18	A0A6I8PIT3;A0A6I8PIV1;A0A6I8PL42;B4DER1;Q9P2J5	LARS1
9385.57	8162.74	5825.9	4180.7	10295.5	9949.58	13166.3	11526.3	13208.6	9056.58	14659.6	12771.2	5169.54	17557.1	10633.6	11023.4	1	1	1	1	1	1	1	1	1	1	1	1	1	1	1	1	1	0.00497252	A0A6I8PIV6;A0A6I8PLG0;A0A6I8PRJ0;A0A6I8PRM6;A0A6I8PRQ0;A0A6I8PTT2;A0A6I8PUE4;B1ALU1;B1ALU3;H0Y5C0;O95490;O95490-2;O95490-3;O95490-4;O95490-5;O95490-6;O95490-7	ADGRL2
17253.1	12186.5	17320.6	13297.1	18850.3	16245.1	18187.9	15255.6	16065.6	12802.5	13843.9	14968	13740.1	22590.9	21694.8	22009.4	3	2	3	3	2	2	2	3	3	3	2	3	3	3	3	3	3	4.5e-10	A0A6I8PIW1;O43301	HSPA12A
9575.38	6566.81	3888.38	4869.06	8211.56	7394.79	11002.8	8860.72	7321.76	4393.01	5516.66	8753.96	4224.08	22097	22712.6	19693.8	6	1	7	6	2	4	7	7	8	8	5	7	8	8	8	4	8	8.16e-12	A0A6I8PIX7;O95425;O95425-2;O95425-3;O95425-4	SVIL
9488.69	11660.2	NaN	3531.02	NaN	NaN	NaN	3046.25	1765.04	8702.67	3189.18	1	7167.8	14348.6	15203.2	12479.1	1	NaN	1	1	NaN	NaN	2	2	1	2	NaN	2	4	4	4	NaN	2	0.00012116	A0A6I8PRA0;Q13428;Q13428-2;Q13428-3;Q13428-4;Q13428-8	TCOF1
113383	97385.9	91596	92421.3	88409.8	109643	85922.9	88110.2	90147.9	114105	77045.4	82230.5	74465	111361	106559	103446	24	20	23	24	21	22	25	26	26	26	21	21	27	26	25	24	26	1.67e-11	A0AVT1	UBA6
19334.4	17194.9	17640.9	14732.7	16481	17031.9	7974.27	8915.32	20209.9	17826.7	19610.8	9844.39	15209	15715.6	17530	9001.66	1	1	1	1	1	2	1	1	2	2	1	1	1	1	2	1	2	5.42e-05	A1A4S6	ARHGAP10
21991.3	12743.9	25125.7	17619.1	36217	24279.2	32182.7	21493.7	20335.5	9703.52	21948.8	14933.9	17164.5	39739.8	34799.2	32528.1	12	9	10	12	11	10	11	13	11	14	10	11	13	13	13	11	12	1.9e-12	A1L0T0	ILVBL
214208	173385	142814	151056	198448	210697	277136	261552	215523	311522	191494	284133	203900	95782.8	93595.7	93229.7	25	18	27	26	17	23	30	30	28	29	27	28	25	24	24	24	29	2.88e-15	A1X283	SH3PXD2B
140761	119041	132313	138584	136563	180353	154648	163092	152039	172406	135899	176696	149286	90094	87603.3	82568.4	25	24	25	25	23	24	25	25	25	25	26	25	27	26	24	24	26	2.87e-16	A2A274;Q99798	ACO2
2279.23	23855.1	31696.8	27258.1	26641.6	6829.71	44612.8	24940.2	38979.3	66104.5	38940.8	42519.2	76442	90776.5	101998	108743	2	3	3	2	3	3	3	3	3	3	3	3	3	3	3	2	3	8.48e-15	A2A2D0;P16949;P16949-2	STMN1
13642.7	8486.44	14917.5	13380.9	8245.67	11427.6	9739.06	10122.4	6940.96	25422.1	6894.88	10437.8	11919.4	21492.7	19155.2	16239.6	3	3	4	5	3	3	4	3	2	4	3	2	5	5	5	5	4	1.26e-07	A2A2V1;P04156	PRNP
NaN	NaN	NaN	3092.12	NaN	4315.84	NaN	1193.62	880.579	NaN	1139.77	1499.57	NaN	5004.7	4492.65	4334.25	NaN	NaN	NaN	1	NaN	NaN	1	1	1	1	NaN	1	1	1	1	1	1	0.00713536	A2A2V2;H7C5M1;P42696;P42696-2;Q5TCT4	RBM34
38038.9	25097.4	22505.4	26620.6	21819	23397.7	17863.4	12644.6	17175.9	28925	18774.2	15058	22506.4	12813.1	13853.2	11822.6	1	1	1	1	1	1	1	1	1	1	1	1	1	1	1	1	1	4.48e-13	A2A376;O95786;O95786-2	DDX58
17755.5	13232.3	22292.6	21292.5	24551.2	25361	12919.5	13477.5	17364.4	4848.9	18418.9	19307.9	3543.3	11627.1	11666.6	13001.1	1	1	1	1	1	1	1	1	1	1	1	1	1	1	1	1	1	0.00378893	A2A3H2;Q5T558;Q9BW62	KATNAL1
41885.8	37201.6	60275.5	48304.6	51654.8	42688.4	36972.6	17495.4	33266	28000.1	27291	49375.4	22624.9	42459.1	35386.9	38756.6	1	1	1	1	1	1	1	1	1	1	1	1	1	1	1	1	1	0.00273351	A2A3N6	PIPSL
11004	7919.91	21718.8	14303.5	26598.9	14857.2	14072.7	9663.54	10754.3	9348.92	13702.2	12943.2	15022.1	12397.9	18103.5	12725.1	1	1	1	1	1	1	1	1	1	1	1	1	1	1	1	1	1	0.00450061	A2AE48;Q12899	TRIM26
5831.54	6069.96	NaN	5467.75	8835.61	6504.86	6904.92	4693.36	5046.48	9522.65	3557.2	6354.82	6139.44	15716.2	15850.5	15245.7	2	NaN	2	1	1	1	2	2	1	2	1	2	2	2	2	2	2	1.21e-05	A2IDA3;P29372;P29372-2;P29372-4;P29372-5	MPG
2761.7	2464.87	NaN	3839.59	NaN	NaN	NaN	NaN	3477.52	NaN	2864.2	6983.63	3020.93	NaN	NaN	NaN	1	NaN	1	1	NaN	NaN	1	1	1	1	NaN	1	NaN	NaN	NaN	NaN	NaN	0.00975361	A2RQR6;D6RCE9;D6RD44;D6RHZ1;D6RIH3;J3KQY4;Q96EI5;Q96EI5-2	TCEAL4
7177.15	7927.88	5002.33	NaN	7640.32	7968.11	8293.26	4184.39	10693.6	9188.69	9908.77	5161.63	7362.49	18315.9	15128.2	12502.6	1	1	1	NaN	1	2	1	1	2	2	1	1	1	1	1	2	2	0.00914242	A2RRE0;Q9Y4E6;Q9Y4E6-2	WDR7
25279.4	14927.3	13329.9	12177.8	14318.5	17869.7	31636.7	32967.3	23370.9	16092.9	17135.5	20942	19330.9	44225.5	44256	37484.1	14	6	14	9	8	13	15	15	11	16	15	13	16	15	16	12	16	2.86e-13	A2RRP1	NBAS
6257.85	4847.18	NaN	NaN	3272.13	NaN	5304.55	2333.74	5211.32	5147.86	5855.89	9436.69	NaN	2051.85	NaN	NaN	2	NaN	2	NaN	1	1	1	1	1	1	1	1	1	NaN	NaN	NaN	1	0.110224	A2RTX5;A2RTX5-2	TARS3
10963.2	10952.8	9389.23	9836.61	12229.8	15275.3	14093.2	13561.7	11289.2	15883	7106.14	9490.32	12938.6	12958.6	12442.9	12562.8	1	1	1	1	1	1	1	1	1	1	1	1	1	1	1	1	1	0.000402752	A3KMH1;A3KMH1-2;A3KMH1-3	VWA8
13425.1	11216.7	18180.4	12566.1	19601.8	14283.3	18506.6	21086.1	20714.3	21173.5	15922.8	17298.6	18082.8	13962	14078	13099.6	4	2	4	4	2	3	4	4	4	4	4	4	4	4	4	4	4	0.00149476	A4D1P6;A4D1P6-2;C9J1X0	WDR91
5574540	7740780	5984570	6092640	5065910	2615160	3889210	3041570	3197550	5772100	4208160	4594380	6253920	2340690	2936780	2746280	3	3	2	3	3	3	3	3	3	3	3	3	3	3	3	3	3	2.61e-17	A5A3E0	POTEF
26504.6	26477	17648.2	17018.9	21745.6	24220.9	29888.3	30643	27682.8	37039.1	32503.5	17583.6	34063.9	53360.1	53347.9	55655	10	5	8	6	7	10	10	11	8	11	10	8	11	11	11	8	11	7.16e-11	A5YKK6;A5YKK6-2	CNOT1
169124	138692	132245	160350	92461.8	135964	55069.8	78227.8	91362.9	106370	112170	66897	126137	31966.6	32930.7	31624.9	7	6	7	6	6	5	7	7	7	7	7	6	4	5	6	6	7	2.39e-14	A6NC48;Q10588	BST1
84742	128553	157260	100790	155561	79726.5	194252	157735	130471	166354	124318	113207	139935	231915	213831	259459	1	1	1	1	1	1	1	1	1	1	1	1	1	1	1	1	1	2.25e-08	A6NCE7;H3BTL1;Q9GZQ8;Q9H492;Q9H492-2	MAP1LC3B2;MAP1LC3B;MAP1LC3B;MAP1LC3A;MAP1LC3A
NaN	NaN	NaN	NaN	NaN	NaN	NaN	NaN	NaN	NaN	NaN	NaN	NaN	5030.28	NaN	NaN	NaN	NaN	NaN	NaN	NaN	NaN	NaN	NaN	NaN	NaN	NaN	NaN	1	NaN	NaN	NaN	NaN	0.0316732	A6NCN2	KRT87P
19404	16147.3	17873.3	26067.5	33600.5	26720.6	35792.7	25556.5	25324.5	17044.6	25640.4	26365.5	17548.7	28828.3	15429	31278.2	2	1	2	2	2	2	3	3	2	3	2	2	3	2	3	3	3	7.81e-09	A6NDG6	PGP
18696.9	24697.8	24507.6	28981.7	24256.5	23513.7	23847.7	22780.6	19856.6	26809.4	23127.5	30926.2	30839.6	54465.9	57012.9	54049.4	10	7	9	10	7	10	10	10	8	10	9	8	10	10	10	8	10	1.45e-10	A6NEM2;P51610;P51610-2;P51610-4	HCFC1
12979	9309.58	11569.6	9051.36	22961.1	43188	17050.9	13733.6	12060.6	11426.3	16534.3	12693.6	11749.9	24804.9	23888.6	22874	2	2	3	2	2	2	2	3	2	3	3	3	3	3	3	3	3	8.26e-10	A6NEM5;Q92643	PIGK
109627	144654	121489	99188.3	143603	98000.4	150588	134627	135095	236856	109100	127428	140970	89432	102005	115522	9	11	12	11	12	12	11	12	12	12	11	10	10	10	10	12	12	3.84e-17	A6NFX8;Q9UKK9	NUDT5
15963.7	9648.01	5755.97	20623.9	4870.4	17507.6	3224.58	4505.73	9244.05	6864.82	12447.8	17775.2	11042.2	15997.6	16746.5	10449.8	2	1	2	2	1	1	2	2	2	2	2	2	2	2	1	2	1	1.38e-05	A6NG10;K7EIJ0;K7EIN1;K7EMC9;K7ENL2;K7ESN4;Q969T9	WBP2
NaN	12938.4	NaN	NaN	NaN	NaN	18230.1	7735.46	8917.67	NaN	8738.03	NaN	NaN	3107.71	2619.19	2889.93	NaN	NaN	1	NaN	NaN	1	1	1	NaN	1	NaN	NaN	1	1	1	NaN	1	0.0287574	A6NGJ0;P51808	DYNLT3
20805	19536.3	NaN	NaN	NaN	9374.45	NaN	11464	21275.8	32519.6	17486	15166.2	31067.3	30047.2	33843	28011.5	1	NaN	1	NaN	NaN	NaN	1	1	1	1	1	1	1	1	1	1	1	0.00146588	A6NGP5;H3BMT0;H3BMV3;H3BTV5;H3BU16;Q9H910;Q9H910-2;Q9H910-3	JPT2
10208.1	8215.95	12741.9	7958.48	17668.3	6463.49	26312.8	13135.4	9601.03	12833.7	12623.1	9224.39	16318.4	32347.2	28012.2	27461.4	3	1	3	2	1	1	2	2	2	2	3	2	3	3	3	2	3	1.64e-12	A6NGW1;C9JST7;E9PIZ0;O95070	YIF1A
7869.3	7482	6804.8	7193.73	NaN	NaN	10759.1	14673.2	8976.6	17602.6	16116.4	17670.1	21232.9	29583.7	24961.2	25207.3	1	1	1	1	NaN	1	1	1	1	1	1	1	1	1	1	NaN	1	1.01e-06	A6NHR9;A6NHR9-2;A6NHR9-3;J3KTL8	SMCHD1
60274.8	85326.4	76070.2	52240.9	65284.6	22741.6	57292.7	46891.1	29093	81391.1	69268.3	NaN	78860.1	40561.6	50985.9	54194.8	1	1	1	1	1	1	1	1	NaN	1	1	1	1	1	1	1	1	0.00205793	A6NIH7;C9JSK0;K7EJU3;K7EN86;Q13432;Q13432-2	UNC119B;UNC119;UNC119;UNC119;UNC119;UNC119
6360.7	4412.93	8041.42	4623.61	19902.8	17175.7	13439.7	12789.4	7363.58	8870.53	9541.69	9800.83	13961.6	20636.3	15864.6	19091.3	1	1	1	1	1	1	1	1	1	1	1	1	1	1	1	1	1	8.13e-08	A6NIR2;Q9Y547;X6R7Y7	HSPB11
18191.5	17198.7	23042.7	23142.5	20492.4	13430.9	21335.9	19156.3	19826.8	23804.9	24525.6	22786.5	24084.5	7488.92	6891.21	6256.55	2	2	2	2	2	2	2	2	2	2	2	2	2	2	1	2	2	1.61e-05	A6NIT2;A6NMN0;P46020;P46020-2;P46020-3	PHKA1
8709.7	10025.8	6148.11	10005.9	NaN	10418.7	4753.75	5176.28	4488.07	12370.2	5349.52	3896.12	13222.9	3942.93	4713.32	4370.59	1	1	1	1	NaN	1	2	2	2	2	2	2	2	2	2	1	2	0.00534059	A6NIZ0;Q9GZM8;Q9GZM8-2;Q9GZM8-3;Q9NXR1;Q9NXR1-1	NDEL1;NDEL1;NDEL1;NDEL1;NDE1;NDE1
6003.16	4033.92	NaN	2815.63	2950.09	9895	3007.81	NaN	5794.15	2723.45	1261.42	5971.4	NaN	24796.2	21413	19547.7	1	NaN	1	1	1	1	1	1	1	1	1	1	1	1	1	1	NaN	1.75e-08	A6NJ38;D6RBJ8;Q7Z5H3;Q7Z5H3-3;Q7Z5H3-5	ARHGAP22
6338.8	9852.77	12702.7	8945.09	18700.6	21406.1	11653	9186.98	6684.84	12615.6	7615.35	14446.9	8319.19	11727.9	10168	9990.5	2	1	1	1	1	1	2	2	1	2	2	2	2	2	2	1	1	1.69e-05	A6NMA8;O95825	CRYZL1
20828.4	21107.6	4832.94	7611.25	6003.75	6338.55	32880.7	39224.5	24703.1	35420.2	14685.8	7068.7	33257.2	14017.6	16913.5	18526.9	3	3	3	2	3	4	4	4	2	4	4	1	4	4	3	4	4	3.91e-06	A6NMH8;E9PIF1;E9PJK1;E9PRJ8;H0YDJ9;H0YDL9;P60033	CD81
70687.8	57849.7	75163.4	73995	46853.3	61237.1	54528	52696.6	55341.5	51316	64125.4	90836.9	67135.8	33775.7	54264.4	36640.5	3	3	3	3	5	5	5	5	5	5	5	4	3	2	3	4	5	8.87e-06	A6NML8;C9J6U3;K4DI95;O60879;O60879-2;O60879-3	DIAPH2
4407.86	3215.31	4584.88	5167.22	5347.93	4730.51	11344.6	10365.2	10024.1	12072.6	4633.78	6938.33	7338.16	3324.47	3272.47	2788.56	2	1	2	2	1	1	2	2	2	2	2	2	2	2	2	2	2	1.26e-07	A6NMU8;B4DHI3;Q8N0W4;Q8N0W4-2;Q8NFZ3;Q8NFZ3-2;Q8NFZ4	NLGN4Y;NLGN4Y;NLGN4X;NLGN4X;NLGN4Y;NLGN4Y;NLGN2
770721	1061560	1162820	914906	882051	1138830	683997	612972	387173	741386	609772	576313	840754	216374	282957	273040	1	1	1	1	1	1	1	1	1	1	1	1	1	1	1	1	1	1.91e-08	A6NMZ7;A6NMZ7-2	COL6A6
147982	122194	107271	26213.7	131059	79043.9	159421	161468	135525	193874	88088.7	56940.5	94502.9	126844	94924.6	125905	2	1	2	1	1	2	2	2	2	2	2	2	2	2	2	2	2	3.42e-15	A6NP52;O60831	PRAF2
125881	109557	147636	135098	160334	174871	100734	119395	123149	110085	124267	111078	101786	116559	116550	123168	5	5	4	4	4	4	5	5	5	5	5	5	5	5	5	5	4	2.29e-15	A6PVN5;F6WIT2;Q15257;Q15257-2	PTPA
62609.8	128412	174172	137517	134082	80472.1	68729.2	58199.9	85499.4	104846	120449	129644	170215	31257.4	33022.1	35216.7	9	5	8	8	3	3	6	9	7	8	8	9	8	7	7	9	4	4.31e-17	A6XND0;A6XND1;B3KWK7;H0Y5K2;P17936;P17936-2	IGFBP3
NaN	NaN	NaN	NaN	NaN	NaN	NaN	1598.56	NaN	NaN	NaN	NaN	NaN	3488.01	5475.1	2998.62	NaN	NaN	NaN	NaN	NaN	NaN	NaN	NaN	NaN	NaN	NaN	NaN	1	1	1	NaN	1	0.0583559	A7E2V4;A7E2V4-2;A7E2V4-3;A7E2V4-4;A7E2V4-5;H0YCW2;H7BZ52;H7C453;S4R393;S4R3B3;S4R3H3;S4R3U7;S4R410	ZSWIM8
1031.15	NaN	901.499	NaN	2503.11	NaN	2032.9	2727.32	1903.47	NaN	1881.72	1213.94	1375.76	2122.8	2193.12	1380.03	1	1	NaN	NaN	1	1	1	1	1	1	1	NaN	1	1	1	NaN	1	0.000984619	A8DPD7;Q9C0D3	ZYG11B
45768.8	32353.2	29445.4	22852.6	NaN	6022.18	27043.8	13952.3	22997.5	20949.6	24795.4	28581.1	20049.4	NaN	NaN	28240.1	1	1	1	1	NaN	2	2	2	2	2	2	2	NaN	NaN	1	1	2	0.00426964	A8KAH6;Q16082	HSPB2-C11orf52;HSPB2
4851.43	4310.02	5079.48	4562.64	9467.07	5917.58	8438.44	4994.27	5598.96	2225.07	5955.04	4243.99	3186.94	10524	9622.71	10086.6	1	1	1	1	1	1	1	1	1	1	1	1	1	1	1	1	1	0.00306009	A8MQ02;H0Y7R8;J3KN01;P55196;P55196-1;P55196-2;P55196-3;P55196-5;P55196-6;Q5TIG5	AFDN
3638.66	2817.22	NaN	3216.01	NaN	3671.3	NaN	3532.07	2709.13	2178.12	2037.25	2126.14	1996.1	5225.93	4179.83	3959.69	1	NaN	1	1	NaN	NaN	1	1	1	1	1	1	1	1	1	1	1	4.07e-06	A8MQB8;G3V0J0;Q06787-2;Q06787-4;Q06787-6;Q06787-7	FMR1
12769.1	7383.98	10008.3	7051.58	11328.2	15620.5	8898.63	11569.3	12242.1	3729.79	9798.21	11897	NaN	14523.2	15538.4	16235	1	1	1	1	1	1	1	1	1	1	1	1	1	1	1	1	1	0.000582458	A8MRA7;H0YD21;H0YEW4;I3L448;Q5TC12;Q5TC12-2;Q5TC12-3	ATPAF1
18864.7	14564.8	18745.7	17142.8	21187.5	20468.6	12774.8	13269	14864	12901.7	13838	12037.2	10984.5	17654.2	17672.7	18885.9	4	4	4	4	4	4	4	4	4	4	4	3	4	4	4	4	4	7.86e-13	A8MT37;P49840	GSK3A
17377.6	21796.2	32909.8	25614.1	26581.4	25645	26651.8	28442.5	22169.2	32533.8	27454.6	41586.3	37479.2	15680.8	15345	12819	5	4	5	5	4	5	6	6	6	6	6	6	5	4	4	6	6	1.03e-08	A8MT40;Q8NCN5	PDPR
13392.9	13319.8	24586.2	9652.84	38510.2	20181.7	13812	13950.2	10780.3	15805.5	10383	11104.9	19108.7	15830.2	14953.8	17554.5	2	1	2	2	1	2	2	2	2	2	2	2	2	2	2	2	2	6.59e-13	A8MTY9;O14972;O14972-2	VPS26C
102440	107759	178822	96661.4	256664	161222	128203	91778.6	94508	93947.8	85465	82727.7	86601.2	133040	129667	131584	4	2	4	3	2	2	4	4	4	4	5	5	4	5	5	3	3	3.27e-14	A8MU58;Q13155;Q13155-2	AIMP2
33995.7	35387.4	26078.7	22149.5	43414.9	43079.2	20497.3	16910.9	17460.3	48699.8	17107.1	18542.9	36248.6	23013.1	31096.2	26588.1	1	1	1	1	1	1	1	1	1	1	1	1	1	1	1	1	1	0.0218248	A8MUM1;C9J0U9;D3YTH5;F8WB12;F8WDS8;F8WDX0;Q53HC9	EIPR1
41190	39286.7	21549.2	39992.3	25805.1	62507	NaN	24456.4	27028.4	19834.9	28733.9	28303.9	21594.4	45695.7	46888	46986.9	1	1	1	1	1	NaN	1	1	1	1	1	1	1	1	1	1	1	1.89e-06	A8MVM1;C9JXR7;P42574	CASP3
2174.61	2811.14	5732.7	NaN	NaN	2839.09	4389.66	3545.42	794.93	NaN	2207.03	4077.49	NaN	NaN	2193.91	872.553	1	1	1	NaN	NaN	1	1	1	1	1	NaN	1	NaN	1	1	1	1	0.0343943	A8MXB7;Q9Y343;Q9Y343-2	SNX24
122473	124656	123797	112718	143988	166164	69153.4	83162.5	91897.4	81585.7	88485.6	95066.7	67342.9	148108	162823	173937	7	6	7	7	6	6	7	7	6	7	5	7	7	7	7	7	7	1.21e-14	A8MXL6;P55735;P55735-2;P55735-3;P55735-4	SEC13
27284.2	30538.3	NaN	27135.6	21863.7	16782.9	62000.4	72341.3	41463.3	33781	18693	NaN	38164.3	162360	186367	230706	2	NaN	2	1	2	2	2	2	NaN	2	2	2	2	2	2	2	2	3.55e-05	A8MXQ1;P53801	PTTG1IP
11634.1	14111.3	10083.5	11767.8	1814.45	13058.2	13944.1	9038.84	8573.23	15694.6	9053.67	8916	10873.2	6541.83	7173.58	6591.9	1	1	1	1	1	1	1	1	1	1	1	1	1	1	1	1	1	0.00228902	A8MXU7;F5GYS3;Q92934	BAD
18415.8	15025.9	20233.5	21636.6	21796.7	15582.6	8333.06	9512.47	5328.24	47314.2	11037.3	7524.29	38960.1	6875.21	3465.95	3945.12	2	2	2	2	2	1	2	2	1	2	2	2	1	2	2	2	2	4.79e-07	A8MXV4	NUDT19
1441.93	NaN	4072.03	NaN	NaN	NaN	NaN	2620.2	2102.19	NaN	NaN	NaN	991.692	10154.2	9703.18	9442.13	1	1	NaN	NaN	NaN	NaN	NaN	1	NaN	NaN	1	1	1	1	1	NaN	1	0.00246142	A8MYV2;B8ZZ09;B8ZZ10;Q9NQ29;Q9NQ29-2;Q9NQ29-3	LUC7L
10789.3	7648.16	7897.14	9593.41	NaN	3793.93	10610.8	9984.17	11080.9	12195.1	11762	15238.6	11961.7	NaN	NaN	NaN	1	1	1	1	NaN	1	1	1	1	1	1	1	NaN	NaN	NaN	1	1	0.000927444	A8MYZ6;Q12778	FOXO6;FOXO1
5547.86	NaN	16836.7	1845.72	NaN	NaN	3525.75	7092.26	6201.07	3551.51	4526.81	4199.59	4941.69	29661.9	33029.5	26930.2	1	1	NaN	1	NaN	2	2	3	1	3	3	2	5	5	5	NaN	3	1.9e-09	A9Z1X7;E9PCT1;Q8IYB3;Q8IYB3-2	SRRM1
117815	94719.8	123080	116008	156658	180569	93577.4	84147.1	92742.3	98629.1	98093.8	67569.7	90404.8	160154	158399	150034	18	17	17	18	19	19	18	19	16	19	19	19	19	18	20	20	19	5.06e-16	B0QY89;Q9Y262	EIF3L
6285.5	28111.3	29966.5	20635.1	15249.1	13601	27377.8	19950.7	15193.4	11595.1	20603.5	18975.6	10050.3	22723.4	21176.3	26872.2	1	2	2	2	1	2	2	2	2	2	2	2	2	2	2	1	2	0.00133438	B0QYN7;H3BPC4;H3BQQ9;P63279	UBE2I
109682	NaN	87854.3	NaN	NaN	115197	NaN	88234.1	45024.9	NaN	NaN	96147.1	NaN	155041	133758	147536	1	1	NaN	NaN	NaN	NaN	NaN	1	1	1	NaN	1	1	1	1	1	1	0.139947	B0QZ36;E9PPG9;E9PQ57;P78406	RAE1
98411.4	146677	99493.5	118307	151117	238228	78910.7	142639	57816	105833	61929.7	32885.6	71588.2	110019	95327.2	99421.2	1	1	1	1	1	1	1	1	1	1	1	1	1	1	1	1	1	7.74e-08	B1AH87;P30536	TSPO
3492.19	1006.86	2699.08	NaN	5244.59	5403.82	4489.5	5573.61	5748.85	7582.06	7070.52	8270.01	7848.71	57078.4	60790.1	58557.9	1	1	1	NaN	1	1	3	2	2	2	3	3	3	3	3	1	2	2.7e-14	B1AHB1;P33992	MCM5
22664.5	13417.5	NaN	45110.3	4051.29	24792.5	28387.1	33503.1	24720.7	28430.9	34851.2	45825	36425.3	2187.64	4326.4	1742.87	2	NaN	3	1	1	2	3	3	3	3	3	3	1	2	1	2	3	8.16e-09	B1AHL2;P23142-4	FBLN1
11277.9	20310.7	9264.89	11196.1	6779.81	14292	8155.43	10984.6	10015.3	13286.8	11342.4	5818.54	15509.7	10542.1	14164.5	13289.5	2	2	2	2	2	2	2	2	2	2	2	1	2	2	2	2	2	1.27e-06	B1AJY7;O75832	PSMD10
94971.1	128406	95660.6	75984	111376	49559.6	86447.7	82497.1	96845.8	89373.1	84624.9	64686.5	68598.2	89390.8	100816	114976	30	24	30	27	28	25	31	31	28	29	30	31	30	31	30	30	31	3.66e-16	B1AK87;B1AK88;P47756-2	CAPZB
961.668	NaN	NaN	NaN	NaN	NaN	NaN	NaN	NaN	NaN	NaN	NaN	NaN	1517.8	1549.13	973.112	1	NaN	NaN	NaN	NaN	NaN	NaN	NaN	NaN	NaN	NaN	NaN	1	1	1	NaN	NaN	0.0415228	B1AKC9;P29323;P29323-2;P29323-3;Q6NVW1	EPHB2
11308.9	13499.3	12157.5	8637.82	18148.3	16640.7	12813.1	10405.4	10065.3	7588.46	10008.7	8288.37	8093.95	14100.6	11793.4	14732.5	1	1	1	1	1	1	1	1	1	1	1	1	1	1	1	1	1	3e-08	B1AKV2;B1AKV3;B1AKV6;Q9NVA1;Q9NVA1-2;Q9NVA1-5	UQCC1
NaN	2068.82	NaN	1186.04	NaN	NaN	2475.81	2444.8	1824.13	5488.56	NaN	NaN	4933.1	2338.57	2273.53	2388.94	NaN	NaN	1	1	NaN	1	NaN	1	NaN	1	NaN	1	1	1	1	NaN	1	0.0308064	B1AL05;H0Y6Y8;M0R051;Q8N983;Q8N983-2;Q8N983-3;Q8N983-4;Q8N983-6;Q8N983-7	MRPL43
145215	151333	164095	140946	195868	277938	53056.9	66857.6	76187.7	113309	102967	78146.4	124706	110423	109665	117235	13	12	16	16	15	8	17	16	14	16	14	15	15	15	15	17	16	6.91e-18	B1ALA9;P60891	PRPS1
7334.74	9160.1	8028.13	10268.2	10278.5	12029.2	6825.16	6739.09	7601.43	7479.62	9487.2	6361.29	6603.95	10391.8	8889.71	8289.64	2	2	2	2	3	3	3	3	3	3	3	3	3	3	3	2	3	1.09e-12	B1ALD0;Q9Y6B7	AP4B1
54600.6	36115.1	72961	103581	42643.7	38464.4	21442.1	19850.4	23919.7	61615.7	35038.6	102181	62503.8	17001.2	26053.1	27529.6	3	3	3	3	3	3	3	3	3	3	3	3	3	3	3	3	3	8.31e-07	B1AN99;P35030;P35030-2;P35030-3;P35030-4;P35030-5	PRSS3
1751.22	5324.09	9536.23	3558.69	10245.7	4669.1	16210.7	11420.9	7319.14	14779.6	8084.55	5816.9	16457	6160.24	6538.83	6131.52	2	3	3	3	3	3	4	4	4	3	4	4	4	4	4	4	4	0.00128366	B1ANG9;B1ANH0;Q16774-2;Q16774-3	GUK1
110236	147185	164802	171757	179612	130697	136057	122754	121912	141366	108766	149640	129290	178077	198573	188645	11	9	11	11	9	10	12	11	12	12	11	10	12	12	12	12	11	2.33e-16	B1ANR0;Q13310;Q13310-2;Q13310-3	PABPC4
10695	2861.7	5051.11	2771.6	7138.23	10493.5	5894.27	4277.04	2717.5	NaN	3397.51	11400.2	NaN	2446.61	2303.85	1598.49	1	1	1	1	1	1	1	1	1	1	1	NaN	1	1	1	1	1	0.00365469	B1AP58;P15169	CPN1
2203.74	NaN	NaN	63607.4	NaN	NaN	11963.8	11546.3	12791.9	18751.5	8100.29	4364.7	8531.47	7107.71	1934.98	8032.7	1	NaN	NaN	1	NaN	2	2	2	2	2	2	2	1	2	1	NaN	2	0.00027258	B1APY4;Q01974	ROR2
598066	510872	829364	581696	605358	617823	429809	363623	447096	599893	411598	553276	537993	1055640	1002340	1038070	17	13	18	18	13	12	18	18	18	18	16	18	19	19	19	17	19	9.57e-15	B2R5W2;B4DY08;G3V2Q1;G3V4C1;G3V4W0;P07910;P07910-2	HNRNPC
4429.39	3498.67	2295.14	1856.5	3351.09	2300.32	6828.86	7158.94	5357.53	2524.19	3601.95	3823.19	3132.15	7220.06	6829.05	6724.26	1	1	1	1	1	1	1	1	1	1	1	1	1	1	1	1	1	0.00231711	B2RTY4;B2RTY4-2;B2RTY4-4;B2RTY4-5;H3BMM1;H3BRD5	MYO9A
NaN	NaN	NaN	NaN	NaN	NaN	1832.14	1708.65	2028.27	NaN	NaN	NaN	NaN	11775	13085.1	15221.4	NaN	NaN	NaN	NaN	NaN	2	NaN	1	NaN	2	1	1	2	2	2	NaN	2	0.00157983	B2WTI3;B2WTI4;K7EJU9;Q6NYC1;Q6NYC1-2;Q6NYC1-3	JMJD6
NaN	NaN	NaN	NaN	NaN	NaN	NaN	NaN	NaN	NaN	1686.55	1483.17	NaN	3883.25	4528.43	3417.37	NaN	NaN	NaN	NaN	NaN	NaN	1	NaN	1	1	NaN	NaN	1	1	1	NaN	NaN	0.00277201	B3KNX7;E9PM17;Q13153;Q13153-2	PAK1
15895.2	14630.6	NaN	18355.9	8636.87	20759.1	4264.18	10033.2	7380.08	8069.79	14160.4	12911.5	8157.54	19431.6	16035	13712.7	3	NaN	4	2	1	3	1	3	2	3	1	NaN	4	4	4	3	4	6.2e-06	B3KP96;O95361	TRIM16
46957.4	47709.7	67022.2	56110.8	69531	85106.4	32224.7	60869.4	57356	83924.6	85214	117892	94049.5	11912.7	10566.6	12491	10	8	9	10	7	8	11	11	11	11	11	10	7	7	6	9	11	4.63e-16	B3KRD8;O76054	SEC14L2
21727.8	15514.2	25392.2	36271.2	14096.7	21416.7	7736.13	12924.8	13503.3	16239.7	11091.8	29187.2	13476.3	14218.9	14012.5	13974.2	2	2	2	2	1	2	2	2	2	2	2	2	2	2	2	2	2	1.63e-05	B3KSI3;M0QXF9;M0QZ10;M0QZP4;O15382;O15382-2	BCAT2
NaN	NaN	NaN	NaN	NaN	13529.6	6647.94	NaN	9557.17	4859.36	3981.68	8610.82	NaN	30040.5	28648	24775.2	NaN	NaN	NaN	NaN	NaN	1	1	1	1	1	1	1	1	1	1	1	NaN	1.42e-07	B3KUB4;O43570;O43570-2	CA12
1166.04	NaN	NaN	NaN	NaN	NaN	2160.18	2629.62	1856.98	758.522	NaN	NaN	NaN	7180.93	5556.6	6735.91	1	NaN	NaN	NaN	NaN	1	NaN	1	NaN	NaN	1	NaN	1	1	1	NaN	1	0.00428696	B3KXX3;H0YKQ8;Q9UHW9;Q9UHW9-2;Q9UHW9-3;Q9UHW9-4;Q9UHW9-5;Q9UHW9-6	SLC12A6
14860.1	11983.6	11866	14098.9	10024.4	12564.2	39927.9	35083.4	23154.8	20420.9	14707.3	25296.6	19918.4	16674.5	13188.2	13921.9	3	2	4	2	2	4	4	4	3	4	4	4	4	4	4	2	4	6.42e-15	B3KY94;O14735;O14735-3	CDIPT
1190840	1215800	1522020	1123920	1233450	1255650	1677770	1476700	1321760	1345320	1333560	1568830	1184460	406940	383396	431913	27	20	28	27	15	17	26	28	27	27	28	28	23	24	26	25	27	1.26e-15	B4DDF4;B4DUT8;Q99439	CNN2
8006.12	5295.66	NaN	1632.53	4341.25	4644.21	6825.36	16376.3	7777.65	5331.93	4819.46	3786.91	NaN	23596.1	22747.7	25480.4	1	NaN	1	1	1	1	1	1	1	1	1	1	1	1	1	1	1	0.00204137	B4DE15;P78381;P78381-2;P78381-4;P78381-5	SLC35A2
3416.44	3945.65	3185.09	2701.85	NaN	7416.84	12483	8423.17	7906.75	8399.3	6809.47	6039.11	6659.61	7380.31	6122.31	7988.57	1	2	2	1	NaN	1	2	2	1	2	1	2	2	2	2	1	2	0.00477523	B4DEE8;P16455	MGMT
42204.7	63246.9	81398.1	65817.4	123878	87713	101180	103420	66574.7	91334.8	79545.3	80475.3	139119	54218.1	54222.3	58366.9	2	2	2	2	2	2	2	2	2	2	2	2	2	2	2	2	2	9.14e-16	B4DEZ3;E7ENQ6;K7EJE1;Q9P0J0;Q9P0J0-2;U3KQP3	NDUFA13;;NDUFA13;NDUFA13;NDUFA13;NDUFA13
NaN	NaN	NaN	NaN	NaN	NaN	NaN	NaN	609.532	NaN	1122.41	NaN	NaN	10616.6	10621	8615.22	NaN	NaN	NaN	NaN	NaN	NaN	1	1	NaN	1	NaN	NaN	1	1	1	NaN	NaN	2.22e-09	B4DGJ5;Q8N7H5;Q8N7H5-2;Q8N7H5-3	PAF1
26321.5	16734.9	26525.4	24753.2	20337.4	29438.2	16734.4	19449.6	21162.5	11412.5	13688.7	18271.6	11113.9	26806.7	26572.5	29278.8	1	1	1	1	1	1	1	1	1	1	1	1	1	1	1	1	1	4.36e-06	B4DHE8;J3KTC1;J3QKT5;Q96DH6;Q96DH6-2	MSI2
10291.8	8689.19	3892.93	5406.28	2732.08	4845.21	18383.3	14788.9	14073.7	20724	9565.05	8904.26	13251.5	16477.8	16093	15202.7	2	2	2	2	1	2	2	2	2	2	2	2	2	2	2	2	2	2.77e-09	B4DHS6;O00534;O00534-2;O00534-3	VWA5A
27733.1	23514.5	18870.5	19450.1	16650.9	23640.8	23541.5	25955	30246.2	27474.6	26811.2	30896.9	21721.1	29678.8	29695.2	29303.9	1	1	1	1	1	1	1	1	1	NaN	1	1	1	1	1	1	1	0.0354481	B4DIW9;O15084;O15084-1;O15084-2;O15084-4	ANKRD28
NaN	3362.56	6708.07	6633.98	7001.73	NaN	5340.75	6221.2	NaN	NaN	164.644	NaN	NaN	NaN	2716.3	NaN	NaN	1	1	1	1	1	1	NaN	NaN	NaN	1	NaN	NaN	1	NaN	NaN	1	0.014318	B4DJ62;C9JM82;E7EPG2;E7EQM7;E7EX32;F8W9E5;G3XAH0;Q99719;Q99719-2	hCG_2002594;SEPTIN5;SEPTIN5;SEPTIN5;SEPTIN5;SEPTIN5;SEPTIN5;SEPTIN5;SEPTIN5
NaN	NaN	NaN	NaN	2700.73	1	1979.64	420.964	636.329	NaN	1009.29	NaN	1481.79	3434.91	3132.49	3010.45	NaN	NaN	NaN	NaN	1	1	1	1	NaN	1	1	1	1	1	1	1	1	0.00314134	B4DJL6;B4DVT3;H3BRY6;Q96SY0;Q96SY0-3;Q96SY0-4	INTS14
232289	374644	519695	436044	554700	416619	347267	325473	315004	459720	366623	301308	405852	292872	350385	368772	10	7	11	8	10	10	14	12	8	11	13	14	12	12	12	10	12	3.41e-17	B4DJV2;O75390	CS
42681.3	32810.9	64772.7	53638	54576.4	53573.8	23856.3	21010.4	24121.3	21610.7	28928.2	35960.6	24147.7	60890.2	65338.4	55107.8	2	1	2	2	1	1	2	2	2	2	2	2	2	2	2	2	2	1.35e-13	B4DJV5;Q13610	PWP1
95535.5	79420	85791.9	88211.1	91726.8	97244.9	54937.1	55489	55486.8	55943.9	42693.9	49058.1	46219.7	81548.1	84115.7	75862.8	21	17	21	22	18	20	20	21	21	21	18	17	21	20	21	18	21	8.79e-13	B4DKY1;P49589;P49589-2;P49589-3	CARS1
66390	52059.3	68394.9	52091.3	50351.2	39354.2	58501.3	53841.1	58323.7	44347.6	54222.3	62742.3	40199.1	47434.2	53846.4	26472.3	3	3	3	3	2	4	3	4	4	4	3	3	3	3	3	3	3	2.47e-14	B4DL54;P49356;P49356-2	CHURC1-FNTB;FNTB;FNTB
10833.2	22807.1	21466.5	15331.6	23699.5	18892.2	19170.5	17108.4	11653.1	32276.9	15360.2	12957.1	28775.1	17394.4	19142.9	20421.5	2	2	2	2	2	2	2	2	2	2	2	2	2	2	2	2	2	0.000103248	B4DLN1	b4dln1
11545.7	9520.13	9813.05	10005.5	9623.93	9453.18	10874.6	13079.6	12607.8	7374.5	13015.1	12709.9	7152.96	19260	15448.9	13746	4	2	4	4	2	3	4	4	3	4	4	5	4	4	4	4	5	2.68e-10	B4DN67;Q96J84;Q96J84-2	KIRREL1
25302.9	35563.7	26865.9	38565.3	16086.6	26063.5	57755.7	47912.2	61253.3	76504.6	55371	63452.5	67965.5	47274.6	52149.7	54165.2	1	1	1	1	1	1	1	1	1	1	1	1	1	1	1	1	1	0.000229842	B4DNG0;Q9NRN5;Q9NRN5-2	OLFML3
NaN	17285	15610.3	16899	13926.8	5434.28	NaN	1208.23	5782.9	20309.9	7478.22	18430.6	23157.1	5495.11	5054.33	5960.31	NaN	1	1	1	1	NaN	1	1	1	NaN	1	1	1	1	1	1	1	0.00296201	B4DQA8;E9PCW1;F6RU00;K7EJC8;O95249	GOSR1
11332.5	7236.28	NaN	11673.5	NaN	NaN	7410.18	1914.52	NaN	10824.8	5546.91	23076.4	10564	NaN	NaN	NaN	2	NaN	2	2	NaN	1	2	NaN	2	2	2	1	NaN	NaN	NaN	NaN	1	3.32e-05	B4DQB2;E9PL76;E9PQ75;E9PRD9;J3KQ55;J3KQQ7;J3QT03;O95498;O95498-2;O95498-3;O95498-4;O95498-6	VNN2
66108.7	123641	79384.5	89129.2	94261.7	92355	127361	182115	106100	272318	104808	97688.6	204485	60477.9	64521.3	68755	7	6	7	8	7	8	8	8	7	8	8	8	7	7	7	8	8	1.26e-14	B4DQI4;Q96IU4	ABHD14B
NaN	NaN	NaN	NaN	NaN	NaN	NaN	NaN	NaN	NaN	NaN	NaN	1256.65	5359.63	NaN	NaN	NaN	NaN	NaN	NaN	NaN	NaN	NaN	NaN	NaN	NaN	NaN	NaN	1	NaN	NaN	NaN	NaN	0.0244599	B4DQR7;F8VQZ6;F8VSK7;F8VXY1;F8VY42;F8W1K4;F8W1N7;F8W1Z3;H0YI10;Q49AQ3;Q8N5B7	CERS5
11262	9199.79	NaN	5995.52	16301.6	18915.2	10812.1	10595.8	12834.5	14473.4	13740.8	10329.8	13318.4	12454.9	11184.4	9253.75	1	NaN	1	1	1	1	1	1	1	1	1	1	1	1	1	1	1	0.00216906	B4DQT1;B4DVN3;D6RE80;E7ESC7;Q7L5Y9;Q7L5Y9-2;Q7L5Y9-3	MAEA
145261	100954	26360.2	50211.9	33000.1	88687.6	164988	216094	137335	97775.6	91082.8	79849.5	43564	386620	322868	325537	10	4	9	6	4	6	9	11	9	11	9	8	11	10	10	8	10	8.98e-13	B4DR61;P61619	SEC61A1
55616.7	58488.5	79715.4	71441.4	71637	78541.9	40320.2	42734.5	60362.7	76138.5	73151.5	70279.7	72793.7	50347.5	53560.2	57492.8	11	9	11	11	9	9	11	11	11	11	11	11	11	11	11	10	11	2.24e-14	B4DR80;Q9Y6E0;Q9Y6E0-2	STK24
3827.52	3135.83	4243.93	3649.23	5078.23	3038.59	NaN	792.839	NaN	2899.56	2525.98	6840.51	8850.6	47138.8	NaN	NaN	1	2	1	2	1	NaN	2	NaN	1	NaN	1	1	1	NaN	NaN	1	1	0.00125697	B4DTF2;P13928;P13928-2;Q5VT79	ANXA8L1;ANXA8;ANXA8;ANXA8L1
49500.8	41356.4	51791.9	40663.8	31981.9	17615	70626.9	84061	54599.2	59768.7	38410.5	40253.7	39127.7	42274.6	50250.6	48145.4	2	1	2	2	2	2	2	2	2	2	2	2	2	2	2	1	2	3.73e-16	B4DUD2;C9IYT2;C9IZ27;C9JEN3;C9JW19;C9JWV9;F8WDY4;Q969X1	TMBIM1
18650.6	67506.7	1343200	1064200	1623040	21199.6	32052.7	26633.4	43791.3	46288.7	52066	11775.9	48551.5	59251.7	79589.2	67039.9	1	1	1	1	1	1	1	1	1	1	1	1	1	1	1	1	1	2.9e-09	B4DWT1;Q05519;Q05519-2;Q5T760;S4R3C4	SRSF11
100338	86222.6	102309	111105	145595	137092	78430.3	65753	72992.5	77635.1	61874.7	97672.7	78256.6	121780	126042	119832	13	10	12	12	7	8	11	12	11	13	11	12	14	14	14	13	14	1.92e-11	B4DXZ6;P51114	FXR1
134262	172564	251115	193655	250679	139481	131292	125517	137389	181265	154797	110347	168273	289405	309041	315977	11	11	10	10	11	10	12	12	11	12	12	12	12	12	12	12	12	2.84e-17	B4DY09;Q12905	ILF2
13037	9059.88	18707.5	8843.3	19042.6	16878.5	13638.5	13969.1	15750.7	13804.8	19769.9	8956.66	14686.9	21260.8	21042	19805.9	1	1	1	1	1	1	1	1	1	1	1	1	1	1	1	1	1	0.00357594	B4DYU2;H3BQV3;Q96MW5	COG8
46349	37309.5	53914.7	42240.5	52262.2	57006.7	33642.3	46259.7	43432.4	45253.2	54219.6	51990.4	47623.3	59630.2	60034.3	66437.6	4	4	4	4	3	3	4	4	4	4	4	4	4	4	4	4	4	2.89e-15	B4E0K5;Q16539	MAPK14
27769	23290.8	28108.4	30688	22232.4	10527.5	23361	25259.8	26887.6	33916.4	28598.6	32417.5	27549.9	23440.6	25591.9	25996.9	1	1	1	1	1	1	1	1	1	1	1	1	1	1	1	1	1	8.56e-06	B4E0T2;P50542;P50542-2;P50542-3;P50542-4	PEX5
NaN	1998.98	NaN	NaN	NaN	3115.63	7061.97	6275.3	4711.06	NaN	4371.66	NaN	NaN	9522.02	7799.07	8324.9	NaN	NaN	1	NaN	NaN	1	1	1	NaN	1	NaN	NaN	1	1	1	1	1	0.00087356	B4E1B9;H3BLX9;H3BLY0;Q9UHN6;Q9UHN6-2	CEMIP2
30970.7	29475.9	17456.1	20814.9	22731.6	24984	29897.7	39005.3	28951	45879.8	32459.2	29467.6	39828.2	49380.8	41730.4	51305.9	3	2	3	2	2	3	2	3	2	3	4	4	4	3	4	2	3	3.58e-14	B4E1G1;Q9BUN8;Q9BUN8-2	DERL1
13916.7	10902.3	5928.59	5066.32	NaN	6843.67	11875.8	10939	8337.27	13025.4	5300.6	3009.55	6007.09	25691.3	29088.5	26377.6	3	1	3	2	NaN	2	3	3	3	3	3	2	4	4	4	1	3	1.75e-09	B4E2Q0;H0Y9V7;P98194;P98194-2;P98194-3;P98194-4;P98194-5;P98194-6;P98194-7;P98194-8;P98194-9	ATP2C1
14048.8	17608.2	19863.4	14644.2	18345.1	12461.2	20847.4	13202.7	10416	16500.7	11017.3	7984.46	18602.4	9572.25	9626.94	9659.02	3	2	3	2	2	2	3	3	3	3	3	3	3	3	3	3	3	9.75e-15	B4E3T4;Q93062;Q93062-2;Q93062-3;Q93062-4;Q93062-5	RBPMS
7451.22	9040.28	24639.6	11410.9	18226.3	13342.5	19241.3	16701.6	10073.8	12460.3	16433.4	18483.6	24514.7	19495.6	21582.7	23658.8	1	1	1	1	1	1	1	1	1	1	1	1	1	1	1	1	1	7.99e-07	B5MC59;P35244	RPA3
13778.8	9287.62	NaN	19792.8	NaN	20698.2	NaN	3165.89	NaN	6513.88	4356.89	8930.4	14344.6	44188.2	43796.8	42721.6	1	NaN	1	1	NaN	NaN	1	NaN	1	NaN	1	NaN	1	1	1	1	1	4.37e-10	B5MC70	OSM
28740	29888.7	46760.9	40465.1	40513.1	38435.9	25947	17370.7	22935.8	42217.4	21544.8	18997.5	43003.7	53239.4	50353.2	53951.5	4	3	4	4	3	3	5	5	4	4	4	3	5	4	5	4	5	1.15e-07	B5MCE7;B5MCH7;E7ETZ4;E9PFD4;Q9Y6E2	BZW2
23615.3	16876.1	313840	22091.9	46299.1	35018	10456	11606.4	14599.8	12981.6	9122.75	4931.53	12750.4	48276.1	45261	41975.2	9	5	8	9	6	5	7	8	4	9	7	8	9	9	9	9	9	9.58e-11	B5MCF9;O00541;O00541-2	PES1
15471.8	14714.1	NaN	11538.8	NaN	494.511	1022.12	8386.2	8122.79	11924.7	8492.58	7541.76	10698.1	14149	13862.7	15095.5	1	NaN	1	1	NaN	1	1	1	1	1	1	2	2	2	2	1	1	4.84e-12	B5MD17;J3KS05;P83916	CBX1
15860.1	12896	NaN	6349.03	NaN	NaN	15213	18961	16037.1	20019.9	11541.6	6182.83	10429.9	32862.3	30243.5	31999.3	2	NaN	2	1	NaN	2	2	2	2	2	2	2	2	2	2	NaN	2	4.35e-12	B5MDE0;Q96AA3	RFT1
625862	271507	1068380	1356150	383086	453898	204558	307731	312536	33041.7	412274	1645150	356355	250016	179485	130911	1	1	1	1	1	1	1	1	1	1	1	1	1	1	1	1	1	0.000117867	B5MDQ0;Q2NKX8	ERCC6L
38806	42901.7	56991.9	55610.1	69903.1	52079.5	41911.5	37503.4	44107.7	53487	54858.1	68840.3	51086.9	59224.1	61300.9	62149.3	2	2	2	2	2	2	2	2	2	2	2	2	2	2	2	2	2	6.95e-15	B5ME97;E7EW69;E7EX04;Q9P0V9;Q9P0V9-2;Q9P0V9-3	SEPTIN10
NaN	NaN	NaN	NaN	NaN	NaN	NaN	3534.6	9728.66	NaN	7902.28	NaN	2489.75	14758.2	14143.3	14069.6	NaN	NaN	NaN	NaN	NaN	NaN	1	1	NaN	1	1	1	2	2	2	NaN	1	3.84e-06	B7WP74;Q9HCG8	CWC22
27668.2	32193.2	30755.8	40896.7	38972.6	47074.7	28075.2	34533.3	32218.4	46892.5	35967.9	44932.4	40725.1	26916.6	27592.6	24576.4	8	7	8	8	7	7	9	9	9	9	8	8	8	8	8	9	9	1.96e-15	B7WPE2;Q32P44	EML3
10019.5	10850.6	12808.7	10509.4	11038.6	10622.2	21681.6	5555.74	4443.41	32473.6	10679.8	28632.9	10072	16292.6	19094.6	18092	4	2	5	4	3	2	3	4	3	4	2	4	4	4	4	4	4	3.1e-05	B7WPG3;C9IYN3;Q8WVV9;Q8WVV9-4;Q8WVV9-5;V9GYK2	HNRNPLL
15651.7	9523.96	16323	12601.6	14160.2	14136.1	11214.8	9307.74	14596.2	7809.76	13125.5	10647.9	10888	23860.4	24267.1	23155.6	2	2	2	2	2	2	2	2	2	2	2	2	2	2	2	2	2	2.03e-08	B7Z2Y2;Q14746;Q14746-2	COG2
28243.7	22689.8	27417.2	32173.7	31924.2	28530.2	25402.7	14669.6	18502.9	21509.9	22699.9	22356.7	22294.7	4489.48	3698.03	11726.4	8	7	8	8	8	7	8	7	8	8	8	8	3	6	2	8	8	1.1e-10	B7Z493;E9PJX4;F8VWL3;Q96M96	FGD4
16296.7	18105.8	19816.4	21676.4	32420.1	23334.3	16002.2	16758.7	13381.6	17392.1	15462.6	19662.8	16004.2	22503.6	26748.8	22506.6	9	9	11	10	10	8	11	12	10	12	10	9	11	11	12	11	10	1.08e-11	B7Z524;H0YDX7;J3QT46;Q9Y450;Q9Y450-4	HBS1L
18655.6	15311.2	21583	21399.1	28642.2	29647.9	15220.6	21443.1	17989.5	15738.6	16689.7	19377.1	19994.7	33965.5	40631.7	38278.2	4	4	5	5	5	5	5	5	4	5	4	3	5	5	5	4	5	9.8e-13	B7Z5N5;Q15796;Q15796-2	SMAD2
22715.1	20025.5	17171.1	18752.3	29246.5	26339.9	16876.9	15244.4	17843.5	23531.8	11855.5	13855.5	21179.8	42363.6	43418.2	42287.5	5	5	5	5	5	5	5	5	4	5	5	3	5	5	5	5	5	7.87e-12	B7Z6D5;Q96GQ7	DDX27
19933.9	16794.9	26282.9	24163.8	23721.8	23793.2	16377.2	11308.3	17273.4	14790.3	18826.2	25835.4	21024.8	32013.5	32428.7	29224.4	4	2	3	4	2	2	4	4	4	4	4	3	4	4	4	4	4	1.39e-09	B7Z7F3;Q9H6Z4;Q9H6Z4-2;Q9H6Z4-3	RANBP3
228422	208353	247367	235347	285860	235811	146606	129478	190361	279088	184318	192140	197405	277880	263061	267062	17	15	14	18	16	15	18	17	18	17	16	13	18	18	18	18	17	1.26e-15	B7Z7P8;P62495;P62495-2	ETF1
13449.8	9203.19	7977.13	12799.7	NaN	11996.9	NaN	7863.99	9796.43	NaN	6950.51	11073	1422.54	12916	13712.7	10997.8	1	1	1	1	NaN	NaN	1	1	1	1	NaN	1	1	1	1	1	1	0.0123779	B7Z8B3;E9PS71;P40855;Q5QNY5	PEX19
64771.1	58966.5	65813.8	61857.8	66845.8	79248.9	70079.3	80640.4	89367.7	107893	89189.4	98275.6	98216.1	50938.6	45351.4	48223.2	7	6	7	7	7	6	7	7	7	7	7	8	7	7	7	7	7	3.53e-14	B7Z9I1;P11310;P11310-2;Q5T4U5	ACADM
10337.8	4045.71	NaN	8760.31	6142.98	2019.8	17210.5	17970.3	15470.6	16067.8	5142.31	5935.85	6046.78	7728.2	10053.6	6790.68	3	NaN	2	2	1	3	3	3	2	3	3	3	3	2	3	1	3	2.17e-05	B7ZAQ6;B7ZAQ6-2;B7ZAQ6-3;P0CG08	GPR89A;GPR89A;GPR89A;GPR89B
42358.8	40899.5	36747.8	43860.9	NaN	42905.6	36705.8	32876.1	52209	79664.3	49320.1	56965	57997.8	42567.7	44011.8	41922.4	1	1	1	1	NaN	1	1	1	1	1	1	1	1	1	1	1	1	0.000767512	B7ZAX5;H0YK10;Q01415;Q01415-2	GALK2
21107.3	17125.8	16171.5	21346.2	11108.2	25632.5	10655.2	12638	12622.9	12921.1	16291	14768.7	12458.8	14768	16261.2	12474.1	4	2	4	4	3	2	4	4	4	4	4	4	4	4	4	4	4	4.73e-11	B7ZC38;B7ZC39;Q9NR46;Q9NR46-2	SH3GLB2
116066	53165.8	39422.2	153016	16627	41572.2	9359.52	23733.2	23705.4	58153.3	33219.3	222538	38075.7	24917.9	22499.8	19271.5	4	3	4	4	2	2	4	4	4	4	4	4	2	2	2	4	4	6.11e-12	B7ZKJ8;Q14624;Q14624-2;Q14624-3;Q14624-4	ITIH4
NaN	4334.36	10782.5	6219.79	12911.5	11422.9	14677.2	12115.9	8737.79	10761.9	15393.6	14599.2	19544.8	6775.83	5746.63	9134.16	NaN	1	1	1	1	1	1	1	1	1	1	1	1	1	1	1	1	0.0031931	B8ZZ77;H7BZ14;Q9H2H8;Q9H2H8-2	PPIL3
9595.83	8750.14	12087.1	10529.2	24335.1	17130.1	12598.6	11135.4	10517	9277.95	10414.8	21944.9	10148.1	10111.7	9059.32	11441.1	1	1	1	1	1	1	2	2	1	2	1	1	2	2	2	2	2	8.28e-12	B8ZZF6;C9J128;C9J173;C9J2Z6;E7ENF2;E7ET59;E7EUX4;P49441	INPP1
40436.5	39632.8	55018.3	54782.9	51666.3	49339.9	28622.1	30337.7	42027.9	34634.1	36664.8	50997.9	29272.3	33573.3	37671.4	37995.2	7	5	7	7	6	5	7	7	7	7	7	7	7	7	7	7	7	1.34e-07	B8ZZG1;Q9NZW5	MPP6
NaN	7000.48	5864.92	5708.19	10950.3	10591.6	NaN	7773.35	12526.1	11092.7	6401.25	7954.97	NaN	18730.9	17829.1	18450	NaN	1	1	1	1	NaN	1	1	1	1	1	1	1	1	1	1	1	0.00541455	B8ZZS4;Q9H8Y5	ANKZF1
23459.1	27133.1	36392.4	28993.7	32807	21178.1	20043.4	22830.8	18318.6	16367	20335.3	30527.6	13182.4	23451.2	18256.3	25755.6	5	3	5	5	4	4	5	5	4	5	3	6	5	3	5	5	5	9.2e-11	B8ZZU8;Q15370;Q15370-2	ELOB
48317.5	42875	39514.8	45560.4	39786.2	54152	28105.3	29106.3	27202	24435.5	31200.6	32541.9	29003	24966.4	26967.5	25085.5	6	5	6	6	5	4	6	6	6	6	6	6	6	6	6	5	6	1.92e-13	B8ZZY2;C9J2I0;P52594;P52594-2;P52594-3;P52594-4	AGFG1
NaN	19369.5	NaN	NaN	NaN	NaN	23579.3	NaN	17747.5	NaN	20018.3	NaN	58249	57427.9	64540.8	70336	NaN	NaN	1	NaN	NaN	1	1	1	NaN	1	1	1	1	1	1	NaN	NaN	0.00602638	B9A062;P13995;P13995-2	MTHFD2
27536.6	28229.9	22949.3	17974.4	37136.7	NaN	29196.1	2906.71	20864.7	22408.4	16950.7	17790.1	25611.4	37055.8	36022	39091.7	2	2	2	2	1	2	1	2	1	2	2	2	2	2	2	NaN	1	0.00143774	B9EGA3;J3KMX2;Q92925;Q92925-2;Q92925-3	SMARCD2
4309.18	3390.88	3482.13	3059.81	4052.25	6892.97	3874.73	4996.11	3684.82	NaN	4082.65	4491.36	4187.82	7755.78	6977.61	6212.53	2	2	1	1	2	3	3	3	2	3	2	3	3	3	3	2	3	1.73e-07	B9ZVN9;O95602	POLR1A
48294	29214.3	18836.3	49173.6	14222.4	19863.4	9154.3	7980.85	9522.55	45342.8	14703.4	33259.1	25085.6	15832.9	15894.2	14682	2	3	2	2	3	3	3	3	3	3	3	3	2	2	2	3	3	3.69e-16	B9ZVT1;Q8IXT5	RBM12B
NaN	16492.3	3850.7	NaN	NaN	60901.5	NaN	20771.7	NaN	18787.7	NaN	NaN	NaN	NaN	NaN	NaN	NaN	1	1	NaN	NaN	NaN	NaN	NaN	NaN	NaN	NaN	1	NaN	NaN	NaN	1	1	1.17e-06	C4AM86;Q92764	KRT35
58072	47573.3	57367.9	59120.3	42969.3	41065	55300.1	57990	59305.9	60427.6	63611.5	95679.2	63762.7	40030.9	41191.6	44666.4	4	5	4	5	4	4	4	5	4	5	5	4	4	4	4	4	5	4.27e-14	C4AMC7;Q6VEQ5	WASH3P;WASH2P
20454.7	14529.8	29887.5	20387.2	27284.3	17011.8	15246.8	14779.3	14056.3	17851.6	19512.3	23701.8	18609.1	15716.5	14217.6	12831.9	2	3	3	3	3	3	3	3	3	3	3	3	3	3	3	3	3	9.43e-09	C4P0D6;C4P0D8;Q5VVQ1;Q99598	TSNAX-DISC1;TSNAX-DISC1;TSNAX;TSNAX
4420.41	4963.3	5144.99	NaN	7029.77	8133.67	4903.43	4618.9	NaN	11196.8	4894.03	NaN	9182.36	4561.33	7332.97	7831.47	1	1	1	NaN	1	1	1	NaN	NaN	1	1	1	1	1	1	1	1	0.00596102	C9IYN7;C9J2D6;C9J9N8;C9JA82;C9JEX8;C9JLH5;Q0PNE2;Q0PNE2-2	ELP6
141910	194021	236136	161765	144562	201216	198178	220358	144035	241334	187040	177141	328170	144287	164523	192987	1	1	1	1	1	1	1	1	1	1	1	1	1	1	1	1	1	4.96e-13	C9IZG4;O60888;O60888-2;O60888-3	CUTA
22229.7	19742.4	26457.2	23591	23540	21617.2	19748.6	20845	22375.1	21919.6	20218.2	17893.3	28374.3	31940.7	35270.5	35499.7	5	5	5	5	4	5	5	5	4	5	5	5	5	5	5	4	5	5.7e-10	C9J050;C9JEJ2;H7C1T3;P49585	PCYT1A
4729.19	3363.53	NaN	4502.56	NaN	5456.84	NaN	3334.59	3780.85	6189.73	2853.65	NaN	4315	7603.13	8400.68	7677.98	1	NaN	1	1	NaN	NaN	1	1	NaN	1	1	1	1	1	1	1	1	0.00393813	C9J0A5;C9JWJ4;C9JXC9;Q5VTR2	RNF20
38336.6	32054.9	NaN	33983.1	11786.2	41457.1	NaN	18859.9	17793.1	35536.9	23252.2	15293.6	36849.4	18690.6	15782.8	16437.3	4	NaN	5	5	1	NaN	5	5	5	5	3	5	3	4	3	4	3	1.98e-07	C9J0A7;Q9UQN3	CHMP2B
19723.9	16126.8	17282.1	12261.3	12055.4	11400	NaN	NaN	9066.69	NaN	10638.2	7835.04	NaN	23471.2	23742.8	24917.3	1	1	1	1	1	NaN	1	1	1	1	1	NaN	1	1	1	1	NaN	0.00320661	C9J0I9;Q86WB0;Q86WB0-2;Q86WB0-3	ZC3HC1
34714.8	56054.1	77590.2	76104.2	70210.4	103583	51440.8	58019.4	46567.7	78993.8	86014.2	64827.3	103384	38341.5	42102.1	39577.1	7	7	8	8	8	8	8	8	8	8	8	8	7	8	8	8	8	1e-16	C9J0J7;G5E9Q6;P35080-2	PFN2
73964	107617	91742.2	81026.7	56254.1	95752.2	77829.3	108166	92489.9	138572	101081	95755.3	133092	66271.8	66276.1	74260	5	5	5	5	5	5	5	5	5	5	5	3	5	5	5	5	5	4.54e-15	C9J0K6;P30626;P30626-2;P30626-3	SRI
19047.7	30314	40279.2	24049.6	44644.3	35735.8	44664.7	41155.1	37584.9	48650.7	35941.5	32714.9	51895.9	34668.6	36472.8	42268.7	2	2	2	2	2	2	2	2	2	2	2	2	2	2	2	2	2	3.87e-16	C9J1V9;D6RBD7;O43324;O43324-2	EEF1E1-BLOC1S5;EEF1E1;EEF1E1;EEF1E1
28784.9	43205	11133.2	44576.5	10404.2	72243.2	NaN	31102.5	20051.1	57138.7	27438.9	17773.6	65565.4	50655.7	53274.8	50168.7	1	1	1	1	1	NaN	1	1	1	1	1	1	1	1	1	1	1	7.55e-07	C9J1Z8;P84085	ARF5
27078.1	32286.1	16206.8	19494.5	42472.7	63621.8	31980.3	34327.7	24167.3	41460.2	24726.9	26574	24293.2	26758.4	24617.3	25286.1	3	1	2	3	2	2	2	3	3	3	3	3	3	3	3	3	3	2.01e-06	C9J2G0;F8W733;Q9NXR7;Q9NXR7-1;Q9NXR7-3;Q9NXR7-4	BABAM2
37683.7	38469	39058.4	39615.7	45041.2	39174.4	42584.6	38403.3	37233.1	46109.2	44819.1	39318.1	35857	64324	62424.7	59330.8	11	8	11	11	9	10	11	11	11	11	11	10	11	11	11	11	11	5.11e-12	C9J2Y9;C9J4M6;P30876	POLR2B
16359	13621.9	21031.4	26236.1	25868.5	31261.2	5236.59	4496.4	6630.76	NaN	12050.5	19424.5	4782.89	11045.9	9781.19	11055.1	1	1	1	1	1	1	1	1	1	1	1	1	1	1	1	1	1	6.84e-07	C9J306;C9JJM7;Q9UJ83;Q9UJ83-2	HACL1
32679.8	33755.1	27792.3	30071.8	37819.9	37199.7	28091.2	29891.6	29910.1	53927.5	27208.6	34688.5	40832.5	26562.4	28196.2	27934	3	3	2	3	3	3	3	3	3	3	3	3	3	3	3	3	3	1.15e-11	C9J494;Q9H000;Q9H000-2	MKRN2
6024.93	5566.37	6675.84	6744.2	2756.77	4978.4	NaN	4939.07	6483.7	4254.73	4683.01	6018.02	4635.15	13414.7	14170.6	14535.9	1	1	1	1	1	NaN	1	1	1	1	NaN	1	1	1	1	1	1	0.0658798	C9J4L5;C9J896;C9JBT4;E7EWP8;H7C3I0;P16220;P16220-2;P16220-3	CREB1
18115.3	27608.2	6946.46	28659.4	NaN	37383	NaN	17936.2	13567.4	18564.7	11064	10240.6	22419.3	44416.8	43039.8	36203.8	2	1	2	2	NaN	NaN	2	2	2	2	1	1	2	2	2	2	2	5.79e-06	C9J4Z3;E9PEL3;M0R0A1;M0R2L6;P61513;Q6P4E4	RPL37A
18027.5	16826.9	64997.3	36960.8	44322.4	51656.1	16092.8	23021	18223.2	45907.6	57910.8	123522	35020.4	24677.1	22848.5	24291.3	2	2	2	2	2	2	2	2	2	2	2	2	2	2	2	2	2	5.07e-05	C9J5N1;Q9BTE6;Q9BTE6-2;Q9BTE6-3	PTGES3L-AARSD1;AARSD1;AARSD1;AARSD1
21612.2	26234.8	21765.5	15641.2	13659	12577.9	16064.7	19082	13376.5	28185.7	14626.7	14405.7	39039.2	13506.2	14085.5	15248.2	2	2	2	2	1	3	3	3	1	3	3	2	3	3	3	3	3	1.42e-05	C9J5N7;Q8N2F6;Q8N2F6-2;Q8N2F6-3;Q8N2F6-4;Q8N2F6-5;Q8N2F6-6	ARMC10
9655.19	8017.5	8346.46	6171.24	10476.2	9899.99	4916.7	4029.7	5250.63	5962.1	2870.47	6708.47	7959.37	16636.1	16998.6	19780.7	2	2	2	2	2	2	2	2	2	2	2	2	2	2	2	2	2	6.81e-09	C9J6C5;C9J808;Q9BYG3	NIFK
114653	104338	161009	146712	128935	109999	91583.5	71068.9	98322.3	79671.7	92976	130192	86046.4	126786	132041	135773	12	10	13	13	9	9	12	12	11	12	13	12	12	13	13	10	13	5.29e-14	C9J6D1;Q99733;Q99733-2	NAP1L4
39777.6	54166.5	44818.8	47604.8	48080.1	45472.5	46936.4	46315.4	29833.3	54881.3	35330.2	39685	42865	47781.5	53053.2	54003.6	13	12	13	14	11	12	14	14	10	14	13	11	14	14	14	10	14	2.12e-11	C9J6P4;Q7Z2W4	ZC3HAV1
1805.01	1810.18	3198.12	2087.11	2902.53	4179.58	4159.06	7211.74	5275.89	3397.48	4664.54	4161.47	2342.48	4474.62	2535.35	3027.05	1	1	1	1	1	1	1	1	1	1	1	NaN	1	1	1	1	1	0.000307316	C9J715;Q9Y2I1;Q9Y2I1-3;Q9Y2I1-4	NISCH
12376.5	10021.5	13288.6	12601.4	18950.6	15441.1	11458.7	10779.9	11861.1	7699.17	11440.9	7033.71	9296.51	22526.1	24152.5	23414.3	7	2	6	6	5	5	7	8	5	7	6	5	8	8	8	4	7	0.000818692	C9J7E5;Q9Y5L0;Q9Y5L0-1;Q9Y5L0-3	TNPO3
15586.8	8986.65	2859.3	4060.75	6099.3	5493.27	21015.4	23038.2	17355.4	8072.28	9962.34	7316.87	4330.07	32933.1	32741.1	37271.4	1	1	1	1	1	1	1	1	1	1	1	1	1	1	1	1	1	2.52e-13	C9J7S5;H7C0X4;Q92685;Q92685-2	ALG3
NaN	6239.22	NaN	NaN	941.241	NaN	NaN	1742.35	NaN	6388.64	9756.39	NaN	13906.8	19533.6	20899.9	22726.7	NaN	NaN	1	NaN	1	NaN	1	NaN	NaN	NaN	NaN	NaN	1	1	1	NaN	1	0.0775716	C9J8M3;C9JTT7;C9JXZ7;C9JZI1;P35249;P35249-2	RFC4
7497.03	2674.22	5717	1698.66	11477.2	7889.8	2669.01	6185.2	6849.31	6494.66	6600.58	4124.34	8420.39	5280.58	2371.67	4158.66	1	2	1	1	1	1	2	2	1	2	2	2	2	1	2	1	2	8.94e-09	C9J8U2;G5E977;Q6XQN6;Q6XQN6-2;Q6XQN6-3	NAPRT
17900.6	17376.2	13060.4	16403.9	13397.4	28295.4	8671.97	10297.8	8081.16	22292	12356.8	13976	11199.1	20579.9	20172.1	19668.5	2	2	2	2	2	1	1	2	1	2	2	1	2	2	2	1	2	0.000115225	C9JA08;Q96D46	NMD3
9180.74	6812.46	5962.41	NaN	NaN	10728.7	13237.8	16020.9	14436	21448.3	15570.9	13169.3	8843.93	15235.3	13870.4	21765.3	1	1	1	NaN	NaN	1	1	1	1	1	1	1	1	1	1	1	1	1.51e-07	C9JA28;Q9UNL2;Q9UNL2-2	SSR3
9444.6	8853.24	NaN	13076.9	NaN	6184.78	7886.42	8734.76	6865.44	15561.5	5854.18	9103.99	14131.2	2208.2	3351.79	2994.87	3	NaN	2	3	NaN	1	5	5	5	5	4	4	3	2	3	3	5	2.23e-06	C9JA33;Q8IXS6	PALM2AKAP2;PALM2
2819.56	2153.31	1901.2	NaN	4448	3284.09	11143.1	15108.6	2975.84	3995.95	2845.23	NaN	9279.52	4907.47	3862.94	2111.12	1	1	2	NaN	1	1	1	2	NaN	2	2	1	2	2	2	1	1	0.00286725	C9JB06;Q8N5I4	DHRSX
267811	281260	282806	154780	361087	295709	338481	261937	227759	200821	220058	201319	174546	188089	189609	203794	2	2	2	2	2	2	2	2	2	2	2	2	2	2	2	2	2	6.52e-11	C9JB30;Q9UPY8;Q9UPY8-2	MAPRE3
31120.8	26036.2	6267.95	7909.75	8966.39	12449.3	26069.3	30129.8	22981.7	59901.5	19082	10662.9	14345.3	42156.7	44688.8	44542.5	1	1	1	1	1	2	1	2	1	2	2	1	2	2	2	1	2	1.88e-14	C9JBG5;E9PMC3;F5H8L4;Q8NBJ9;Q8NBJ9-2	SIDT2
20195.4	26531	24064.8	28822.4	25777	18514.1	10001.5	13200.4	12855	17841.5	7500.48	NaN	12820.7	57772.1	56596.2	63983.9	3	3	3	2	2	3	2	2	NaN	3	NaN	3	3	3	3	2	2	2.21e-06	C9JBI3;P78330	PSPH
24045.8	11693.7	29999.2	31154.3	27365.9	32113.6	35490.1	35853.9	40383.6	5081.41	39447.5	35401.8	4660.07	41532.4	35901	36664.2	1	1	1	1	1	1	1	1	1	1	1	1	1	1	1	1	1	2.19e-07	C9JBL0;E9PHV6;P23497;P23497-2;P23497-3;P23497-4;P23497-5;P23497-6;P23497-7	SP100
27736.6	39515.3	19008.2	27378.7	19403.2	22082.7	4984.39	4434.15	10994.3	21340.5	10599.2	9825.52	28519.3	NaN	NaN	NaN	3	3	3	3	3	1	2	2	3	2	3	1	NaN	NaN	NaN	3	2	7.48e-13	C9JC84;C9JEU5;P02679;P02679-2	FGG
55478.7	50228.2	58379.8	40942.3	56950.3	39114.2	19180.5	18059.1	34599.9	53336.8	19038.6	43931.5	28606.3	37198.5	41781.4	41432.1	1	1	1	1	1	2	2	1	1	1	1	1	2	2	2	1	2	4.2e-09	C9JCC6;E9PNC7;E9PQX9;Q14919;Q14919-2	DRAP1
10329.7	12070.4	NaN	6542.18	NaN	8170.02	16013.8	13070.2	11464.9	15546.2	14698.4	12043.8	18132.8	6967.82	5590.75	7294.35	5	NaN	4	3	NaN	2	5	5	4	5	3	2	4	4	3	2	5	4.71e-05	C9JD84;E7EV71;Q14766;Q14766-2;Q14766-3;Q14766-4;Q14766-5	LTBP1
11502.3	12074.4	11125	12181.2	11679.3	7453.15	5775.45	5311.06	5044.47	15015.6	4246.98	6090.21	10760.3	20832.7	21936.4	18749.4	2	1	1	1	1	2	2	2	2	2	1	1	2	2	2	2	2	2.99e-08	C9JEG3;Q9UBQ6	EXTL2
12597.4	12889.9	11813.6	15249.8	10793.6	20552.9	5563.32	8030.14	8483.96	16063.5	8538.92	11658.3	8825.26	18394.1	19465.1	19890.4	2	1	2	2	1	1	2	2	2	2	2	2	2	2	2	2	2	0.00251808	C9JEH3;C9JG97;Q13685	AAMP
8807.98	1397.15	4645.29	NaN	13199.5	18078.1	23721.3	13180.9	14117.7	11000.5	6656.82	3532.01	11318	32144.3	43372.1	35481.1	2	2	2	NaN	2	1	2	1	2	1	2	1	2	2	2	2	2	7.56e-15	C9JEH7;P22090	RPS4Y1
19168	18437.8	27051.7	21040.6	33030	23813.2	25484.7	24579.6	28544.6	23743.3	31220.3	28528	23810.7	23696.9	23961.4	21563.2	1	1	1	1	1	1	1	1	1	1	1	1	1	1	1	1	1	2.07e-07	C9JES6;Q14012	CAMK1
31999.8	88069	NaN	35331.5	45989.8	99564.3	22453.3	48458.6	45429.9	30052.3	15070.5	26271.4	15955.1	20325.6	2576.98	NaN	3	NaN	1	3	2	2	3	5	2	5	3	4	2	1	NaN	1	5	1.05e-08	C9JF17;P05090	APOD
81745.6	67839.5	86353.1	88497.7	60031.5	83843.1	46821.9	54066.2	62952.6	41504	56465	62610.9	39805.5	74549.8	72829	73503.5	17	14	17	15	13	14	18	16	16	16	17	17	16	17	17	16	18	4.68e-15	C9JFE4;Q13098;Q13098-5;Q13098-7	GPS1
71510.3	98644.7	79211.4	95404	91162.9	87467.7	94520.7	92336.3	94063	92163.4	96072.9	59647.1	91113	44886.6	50795.5	50840.4	8	8	8	9	8	8	9	9	9	9	8	9	9	9	9	9	9	5.93e-15	C9JFR7;P99999	CYCS
14620	11019.5	13627.5	15671	11629.5	15009.4	23596.5	25309.3	27456.6	33885.1	30227.9	12591.4	25539.2	68795.2	72618.7	71036.4	7	3	5	6	3	8	8	10	8	10	8	8	10	9	9	5	9	1.07e-12	C9JFV4;Q8IZL8	PELP1
NaN	23351.7	NaN	NaN	5617.03	NaN	NaN	NaN	3860.66	NaN	NaN	NaN	NaN	16664.5	21196.3	19530.1	NaN	NaN	1	NaN	1	NaN	NaN	1	NaN	1	NaN	1	1	1	1	NaN	NaN	3.81e-05	C9JG41;Q9NQX7;Q9NQX7-2;Q9NQX7-3	ITM2C
9647.61	9267.62	NaN	9275.95	NaN	7654.28	NaN	4401.61	6879.27	6128.43	6941.12	7372.37	4091	4515.99	5157.92	4932.19	1	NaN	1	1	NaN	NaN	1	1	1	1	1	1	1	1	1	1	1	0.00618103	C9JGA2;C9JVK8;Q9H6S1;Q9H6S1-3;Q9H6S1-4;Q9H6S1-5	AZI2
60169.5	56483.3	83223	64347	60074.1	54309.4	60146.9	63029.2	66772.3	84218.6	85556	63506.3	81059.7	14184.3	16024.9	16682.1	13	11	13	12	11	11	13	14	13	13	14	14	12	12	8	13	13	7.15e-13	C9JGI3;P19971	TYMP
NaN	NaN	NaN	NaN	NaN	5230.02	5302.44	5748.27	2918.98	NaN	1145.41	2154.24	NaN	3217.29	3580.27	4042.19	NaN	NaN	NaN	NaN	NaN	1	1	1	1	1	NaN	NaN	1	1	1	1	1	0.00806366	C9JHN8;C9JPA8;Q7L5D6;Q7L5D6-2	GET4
2085.44	1689.53	2167.5	1214.97	7108.46	2863.03	7832.35	8063.32	6194.59	6455.27	3080.07	2935.66	7522.47	7955.44	4059.29	3630.65	2	1	2	2	1	1	2	2	2	2	1	2	2	2	2	2	2	0.000916867	C9JID8;F8W0M9;Q0VDG4;Q0VDG4-2	SCRN3
124096	134854	120330	124379	138323	105318	141037	134857	145696	140386	127808	177706	119453	142126	145728	140172	14	13	12	13	13	12	14	15	14	15	14	13	14	15	13	14	15	5.63e-17	C9JIF9;P13798	APEH
60110.5	74107.9	130480	95617.6	177052	53613.5	105666	77405.4	82833.1	68144.6	75902.5	116248	50661.8	144041	149458	160537	9	5	9	8	5	5	8	10	9	10	7	6	10	10	10	6	9	5.31e-14	C9JIZ6;P07602;P07602-2;P07602-3	PSAP
25632.5	39799.2	32820.9	29972.7	54626.7	54810.6	38731.6	41955.9	31615.9	67258.9	30040.3	23495.1	58788.8	34448	35309.5	40837.4	4	4	4	4	4	4	4	4	4	4	4	4	4	4	4	4	4	3.01e-16	C9JJ19;P82930	MRPS34
5216.93	3825.01	2654.44	2770.5	4504.35	4324.02	7797.43	7203.54	4118.36	12534.3	4996.51	4609.05	7025.22	8807.44	6621.37	6001.34	2	2	2	2	2	3	3	3	1	3	3	3	3	3	3	2	3	5.28e-06	C9JJN9;Q8N3P4;Q8N3P4-2;Q8N3P4-3	VPS8
46141.2	48124	64393.8	57528.4	90767.9	92597.3	68408.5	65299	61672.9	66809	44398.1	70497.8	69212.9	49021.4	48694.2	48856.4	3	3	3	3	3	2	3	3	3	3	3	3	3	3	3	3	3	1.74e-18	C9JJT5;C9JU26;G3V325;P56134;P56134-2;P56134-3;P56134-4	ATP5MF-PTCD1;ATP5MF;ATP5MF-PTCD1;ATP5MF;ATP5MF;ATP5MF;ATP5MF
4907.27	4546.39	2210.82	4000.2	1821.3	2492.86	7577.54	4119.46	8142.54	8587.13	7862.5	8135.12	6901.87	6379.06	6195.71	6425.38	2	1	2	2	1	3	3	3	2	3	2	3	3	3	3	3	3	0.000961373	C9JJX6;E9PDC3;O00192;O00192-2	ARVCF
17302.6	22800.5	22087.4	20234.6	27148.7	14505.7	26517	16938.4	18702	31493.7	20162.9	16619.5	26338.1	23907	22829.4	22616.1	4	4	5	4	4	4	5	5	5	5	5	5	5	5	5	5	4	2.38e-07	C9JK83;O95630;O95630-2	STAMBP
2939.69	1232.98	NaN	NaN	NaN	NaN	3531.58	4862.69	3194.97	2674.02	722.235	1005.4	1761.24	3443.89	3543.58	4374.22	1	NaN	1	NaN	NaN	1	1	1	1	1	1	1	1	1	1	NaN	1	0.00193525	C9JL26;Q9NRZ7;Q9NRZ7-2;Q9NRZ7-3	AGPAT3
20048.6	20199.6	37343.7	31613.3	28510.4	21769	24004.2	20774.8	19703.3	26569.9	12763.6	20883.4	25793	22410	14055.2	23095.6	2	2	3	2	2	3	3	2	2	2	2	3	1	2	1	2	3	1.34e-07	C9JL85;P58546	MTPN
7872.76	8025.58	14467.1	13001.4	13962.4	8788	8614.21	6412.91	7404.26	5899.44	5394.92	4110.31	7876.77	9283.08	10303.5	9790.79	2	2	3	2	2	2	3	3	3	3	3	2	3	3	3	3	3	2.53e-07	C9JLF4;Q9NVH0;Q9NVH0-2	EXD2
91002.7	153334	123221	124316	215453	208693	128188	134854	104703	157624	91523.6	84659	190024	201108	179378	217593	8	7	10	8	7	8	9	8	8	8	10	9	8	8	9	8	9	9.9e-16	C9JNW5;C9JXB8;P83731	RPL24
58389.1	46544.7	31672.9	51233.6	45352	9642.34	60297.3	47665.7	36213.9	79739.3	45075.2	128586	66262.7	45529.9	45749.8	48102.7	3	3	3	3	3	3	3	3	3	3	3	3	3	3	3	3	3	6.48e-12	C9JPI5;E7EVG2;H0Y5B5;Q86U86;Q86U86-2;Q86U86-3;Q86U86-4;Q86U86-5;Q86U86-6;Q86U86-7;Q86U86-8;Q86U86-9	PBRM1
211137	236909	300029	263223	339999	364367	213766	229730	126001	196412	147683	115168	202583	294612	268374	288829	4	5	5	5	5	5	5	5	5	5	4	4	5	5	5	5	5	1.97e-15	C9JPM4;P18085	ARF4
9722.9	6311.28	9338.49	4771.04	15246.9	16409.7	7882.79	8048.83	11643	6152.17	8117.54	9900.67	5575.24	12882.4	11741.8	12448.7	1	1	1	1	1	1	1	1	1	1	1	1	1	1	1	1	1	1.47e-12	C9JR61;C9JSR1;Q8NCE2;Q8NCE2-2;Q8NCE2-3	MTMR14
59866.3	69381	57562	54830.7	34518.2	68560.3	43472.9	57118.5	47742.7	85800.4	55419.6	49282.3	79090.1	49912.5	51973.4	54144.8	8	3	11	7	3	7	11	11	8	10	10	9	10	10	11	10	11	6.3e-14	C9JRZ6;Q9NX63	CHCHD3
11276.9	9052.52	11523.8	11443.1	14642.9	14639.7	18416.2	17372.8	19113.8	20151.2	14429.7	14124.5	9526.93	19204.3	19909.1	13488.1	1	1	1	1	1	1	1	1	1	1	1	1	1	1	1	1	1	0.00373737	C9JUK9;I3L0J8;Q13164;Q13164-2;Q13164-3;Q13164-4	MAPK7
9786.99	8859.07	NaN	NaN	NaN	7210.22	10569.7	13449	16667.8	21711.2	11070.5	13154.2	17028.6	14517.5	12296.2	14118.1	1	NaN	1	NaN	NaN	1	1	1	1	1	1	1	1	1	1	1	1	0.000626272	C9JUV8;O00478;O00478-2;O00481;O00481-2;O00481-3;O00481-4;P78410;P78410-2;P78410-3;S4R3N0	BTN3A3;BTN3A3;BTN3A3;BTN3A1;BTN3A1;BTN3A1;BTN3A1;BTN3A2;BTN3A2;BTN3A2;BTN3A2
445709	201348	328263	496718	210961	177387	71960.6	112825	113537	135322	175577	547691	103910	51493.1	43528.4	40538.6	4	3	4	3	2	3	4	4	4	4	4	4	1	1	1	4	4	2.01e-15	C9JV77	AHSG
22186.4	27050.1	27723.8	17982.6	28333.8	32889.5	22728	25737.5	22079.5	31036.9	29373.8	16412.3	19794	13999.6	12000.1	13711	4	4	4	4	5	5	5	5	5	5	5	5	5	5	5	5	4	9.72e-08	C9JVE2;Q96GG9	DCUN1D1
48378.4	39302.6	36546.5	45448.4	53642.4	76974.8	28568.7	34361.5	40916.4	24812.7	41136	42186.6	31749.6	79481.4	74380.7	73728.4	3	2	3	3	2	2	3	3	3	3	3	3	3	3	3	3	3	8.52e-16	C9JW69;P18754;P18754-2	RCC1
5763.14	2870.39	9263.11	5342.96	5295.56	12775.5	6016.52	1496.75	3401.33	NaN	NaN	NaN	NaN	22729	12713.2	13576.4	2	1	1	1	3	1	NaN	1	NaN	2	NaN	1	3	3	3	3	1	5.11e-13	C9JW74;C9JWU9;Q5EB52;Q5EB52-2;Q5EB52-3	MEST
NaN	509.834	NaN	NaN	NaN	NaN	4386.4	6569.32	3732.24	NaN	3332.38	NaN	NaN	5483.14	1878.63	1730.65	NaN	NaN	1	NaN	NaN	1	1	1	NaN	1	1	1	1	1	1	NaN	1	0.0243171	C9JWG1;Q6Y1H2	HACD2
33057.7	25625.8	20523	25490	30374.3	32121	34152.2	28119.3	29889.9	23651.9	30672.7	31453	29659.6	55397.5	59154.9	53013.1	3	1	5	5	2	3	6	7	4	7	5	5	6	6	6	4	6	1.07e-11	C9JWJ8;Q14938-3;Q14938-5;Q14938-6	NFIX
NaN	NaN	NaN	NaN	NaN	NaN	NaN	NaN	NaN	NaN	NaN	NaN	NaN	6581.75	7041.75	6514.34	NaN	NaN	NaN	NaN	NaN	NaN	NaN	NaN	NaN	NaN	NaN	NaN	1	1	1	NaN	NaN	0.00647392	C9JXA2;P29320	EPHA3
110873	95642.9	65531.6	52462.5	66657.1	61493.6	172809	166340	129248	189636	79571.9	78467.8	100628	162433	147980	164185	3	2	3	2	3	3	3	3	3	3	3	2	3	3	3	2	3	2.62e-13	C9JYN0;Q16563-2	SYPL1
22009.8	13673.6	NaN	12202.6	NaN	16237.7	6550.26	12103.6	13739.4	5766.04	7111.08	NaN	4127.61	59229.9	57346.8	54638.4	1	NaN	1	1	NaN	1	1	1	NaN	1	1	1	1	1	1	1	1	1.22e-13	C9JZ87;F2Z3N7;Q9NUM4	TMEM106B
14224.7	13206.7	17542.6	17150	18580.7	19873.2	12105.2	11345.8	11155.2	5130.55	11954	11415.9	3776	15231.4	14521.5	14481.7	1	1	1	1	1	1	1	1	1	1	1	1	1	1	1	1	1	0.00128056	C9JZB0;Q9BT40;Q9BT40-2	INPP5K
NaN	6111.43	5132.81	4557.47	6599.6	6704.23	14914.6	12076	6163.27	4443.62	7329.46	2959.91	3826.68	3206.07	1612.67	2554.45	NaN	1	1	1	1	1	1	1	1	1	NaN	1	1	1	1	1	1	0.00227449	C9JZG9;C9JZY6;H7C4M9;P62256;P62256-2	UBE2H
151711	120731	147128	128279	122312	141080	134107	127119	139581	174592	130474	121422	137840	137451	146346	130759	30	28	29	29	26	32	29	33	28	33	31	29	33	33	31	30	33	1.86e-16	C9JZR2;O60716;O60716-10;O60716-11;O60716-13;O60716-2;O60716-3;O60716-5;O60716-9	CTNND1
13110.1	14036	14596	12880.1	25722	18133.6	19034.5	29862.7	19399.4	27447.5	24150.7	20897.7	28792.8	7752.22	8328.91	8743.86	2	2	2	2	1	2	2	2	2	2	2	2	2	2	2	2	1	6.2e-07	C9JZW7;P54922	ADPRH
19743.8	8945.76	NaN	NaN	9475.07	8770.38	23537.3	22220.3	15274.2	NaN	15344	NaN	14937.1	22722.6	22531.1	23256.3	1	NaN	1	NaN	2	2	2	2	NaN	2	2	2	2	2	2	2	2	0.0057523	C9K0C3;Q6UWP7;Q6UWP7-2;Q6UWP7-3	LCLAT1
119782	101123	110032	103520	98291.9	106050	98151.8	80073.1	98879.9	98592.1	96290.7	62618.7	68121.8	130901	154127	147666	20	16	19	20	16	17	20	20	19	22	20	18	21	21	21	21	21	3.31e-14	D3DQV9;H0Y3P2;P78344;P78344-2	EIF4G2
25898.8	22729.8	6250.68	24371.8	18361.8	61972.2	6619.81	22423.2	29718.9	37558.7	18487.2	9910.6	22667.4	75365.4	66991.2	85767	2	2	2	2	2	1	2	2	1	2	2	2	2	2	2	2	2	7.72e-08	D3YTB1;F8W727;P62910	RPL32
15237.5	13353.5	3501.01	10227.4	13059.6	14525.5	12276	13603.3	17514.8	26118.9	10552.3	21084.8	22067	9628.91	8399.19	6832.82	2	1	2	2	2	3	3	3	2	3	3	3	2	2	2	2	3	1.35e-08	D3YTB5;P51617;P51617-2;P51617-3;P51617-4	IRAK1
5860.45	5129.55	9059.33	7553.2	15862.3	14510.8	4954.03	5594.33	6855.26	3544.11	9301.06	10040.4	8875.28	17381.3	20931.4	19683.2	1	1	2	1	1	1	1	1	1	1	1	2	2	2	2	1	1	0.000590561	D6R905;D6RIY6;Q06265;Q06265-2	EXOSC9
160340	196558	441802	254826	304425	238717	227141	191421	220794	287427	222233	246352	248403	187709	184907	192894	17	16	19	19	17	19	20	21	19	21	18	19	19	18	18	20	22	2.07e-16	D6R938;E9PBG7;E9PF82;Q13557;Q13557-10;Q13557-11;Q13557-6;Q13557-8	CAMK2D
969.608	628.289	NaN	NaN	2215.36	2684.92	8925.53	11882.2	4749.8	2978.68	4694.15	1384.59	9998.96	22690.6	9091.05	10124.5	1	NaN	1	NaN	1	1	1	1	1	1	1	1	1	1	1	1	1	6.23e-06	D6R952;D6RDP9;Q15800;Q15800-2	MSMO1
166438	136523	166601	132962	170296	150950	108919	127735	124105	91374.3	150018	147034	105992	297954	264358	280553	8	9	8	9	7	8	9	9	9	9	8	9	9	9	9	8	9	2.71e-15	D6R9P3;D6RBZ0;D6RD18;Q99729-2;Q99729-3	HNRNPAB
4073.59	2984.7	NaN	NaN	NaN	1960.7	3828.6	4057.24	6363.03	9069.64	4599.4	NaN	NaN	6697.58	6214.23	6275.03	1	NaN	1	NaN	NaN	1	1	1	NaN	1	1	NaN	1	1	1	1	1	0.00157553	D6R9S7;D6RDB0;D6RDM3;D6RHE3;Q96GZ6;Q96GZ6-2;Q96GZ6-5;Q96GZ6-6;Q96GZ6-7;Q96GZ6-8;Q96GZ6-9	SLC41A3
42185.8	142364	121359	107497	191674	98234.2	135790	112083	83090.4	166557	78356.5	81161.6	179972	183674	178108	222533	5	4	7	5	8	9	5	7	4	8	5	9	8	8	8	5	10	5.21e-19	D6RAN4;P32969	RPL9
40259.8	21300.1	27673.6	35025	20126.8	8319.04	10025.6	8780.21	10936.4	25893.9	14124.5	51193.5	17266.5	15655.9	14613.5	12126.3	3	2	3	3	1	2	3	3	3	2	3	2	2	2	2	2	3	9.35e-11	D6RAR4;Q04756	HGFAC
9092.37	15215.6	19125	17618	12957.7	6205.04	12421.4	13133.3	11946	14715.7	14666	13181.9	14078.4	10669.6	11846.9	11753	2	2	2	2	2	2	2	2	2	2	2	2	2	2	2	2	1	1.41e-07	D6RAW2;H7C386;Q9BW91;Q9BW91-2	NUDT9
87594.3	65443.4	103008	83673	72752.5	66749.5	80015.9	48826.1	64561.2	96551.2	47176.6	77239.4	96312.2	56600.5	71962.3	45507.2	1	1	2	1	2	1	2	1	1	2	2	2	1	1	2	1	2	1.37e-09	D6RB24;Q9NVZ3;Q9NVZ3-2;Q9NVZ3-4	NECAP2
7235.34	3846.41	8512.98	8438.11	9611.02	6698.87	5805.56	6353.03	6519	3709.61	6129.56	7668.17	3483.18	4202.43	6810.39	4701.05	2	2	2	2	2	3	3	3	3	3	3	3	3	2	3	3	3	0.000528419	D6RB81;Q9UHK6;Q9UHK6-5	AMACR
78541.6	51647	68701.1	201687	33063.7	75726.2	20735.7	32637.7	37665.9	112661	52157.7	143021	182346	38015.1	38104.8	35962.7	3	3	3	3	2	2	3	3	3	3	3	2	3	3	3	3	3	4.12e-07	D6RBS5;Q8IZ81	ELMOD2
66489.9	73475.9	61948.5	59045.1	39814.3	78706.9	28896.4	53711.9	47504.5	73681	51105.1	45156.6	59851.6	64262.4	65918.5	59824.8	4	3	4	4	4	4	4	4	4	4	4	4	4	4	4	4	4	2.41e-13	D6RBW1;P06730;P06730-2;P06730-3	EIF4E
38300	57908.1	46583.7	48893	42587.9	57801.6	57079	66795.1	56080.9	93909.4	57477	40394.3	77633.3	42551.2	36061.8	46252.4	1	1	1	1	1	1	1	1	1	1	1	1	1	1	1	1	1	9.1e-16	D6RC04;Q9Y6G5	COMMD10
76681.7	100933	161938	138374	146523	158606	114422	115594	98612.9	85159.5	94250.1	133475	103245	61534.5	62219.6	59181.7	4	4	4	4	4	4	4	4	4	4	4	4	4	4	4	4	4	2.32e-13	D6RC06;D6RD60;D6RE99;D6REP8;P49773	HINT1
7335.46	4389.92	1891.39	7034.33	NaN	7421.07	1147.94	3704.71	3177.34	9647.47	5876.1	3844.23	4758.22	5801.39	5003.66	4979.95	1	1	2	1	NaN	1	1	2	1	1	1	2	2	2	2	1	1	0.000652074	D6RC71;D6RF48;Q9P2W9	STX18
4571.4	11889	10851.3	14213.5	8589.25	5621.04	7833.19	9271.09	7075.62	10943	8746.43	7935.59	9598.95	18589.4	18704.5	22259.1	1	2	1	1	2	2	2	2	2	2	2	2	2	2	2	2	1	1.6e-10	D6RCP9;D6RFG8;P27707	DCK
14194.7	16469.3	22792.8	12240.5	NaN	9725.43	16065	12305	10368.2	25411.1	12517.2	14958.9	22805	26643.5	25768.7	30400.6	1	1	1	1	NaN	1	1	1	1	1	1	1	1	1	1	1	1	1e-05	D6RDG3;H0Y9Y1;P20290;P20290-2	BTF3
7694.69	6160.66	NaN	5343.58	11124.1	9524.93	10578.9	8406.12	9327.47	NaN	NaN	5199.4	NaN	10734.9	17146.8	10050.9	1	NaN	1	1	1	1	NaN	1	1	1	1	1	1	1	1	1	1	0.0117418	D6RDI8;F8WEV0;Q709F0;Q709F0-2	ACAD11
44708.5	52918.8	59515.1	145558	31182	15332.7	23580.8	18236.9	18840	30959	45861.8	136763	19590.8	1974.61	NaN	NaN	1	1	1	1	1	1	1	1	1	1	1	1	1	NaN	NaN	1	1	3.46e-13	D6RE00;Q9NYF3	FAM53C
24480.6	21462.3	25792.4	20438.6	24708.7	23331.3	23386.2	19625.1	24156.1	23812.4	23930.5	16872.5	19459	45998.9	45437.8	45001.8	8	5	7	6	6	7	9	9	8	8	8	7	9	9	8	7	9	2.98e-14	D6REA1;Q9H173	SIL1
10085.2	4647.28	11614.8	8047.42	8123.01	8971.7	6771.51	8351.28	9613.21	NaN	5463.04	9336.68	6501.07	8795.99	8403.94	8989.77	2	1	2	2	2	2	2	2	2	2	2	2	2	2	2	2	2	5.95e-11	D6REB0;Q13137;Q13137-2;Q13137-3;Q13137-4;Q13137-5	CALCOCO2
37645	48585.8	33354.9	65564.8	55369.9	35133.2	11819.1	6861.89	17143.3	21563.9	11421.6	40538.6	25526	NaN	NaN	NaN	2	2	3	3	1	1	2	1	1	1	2	1	NaN	NaN	NaN	3	2	2.77e-12	D6REL8;P02675	FGB
122483	89627.3	118120	138970	144143	187920	94166.4	94890.8	109016	89464.5	91328.7	110610	64378.6	87629	91411.1	87328.6	33	27	34	30	26	29	34	33	33	33	35	35	33	34	33	33	34	2.3e-16	D6RER5;D6RGI3;Q9NVA2	SEPTIN11
573686	506179	556441	574609	635472	584932	500288	469660	458798	508947	436386	461477	449661	625273	590015	570778	50	39	49	47	38	42	52	53	49	53	49	50	52	53	52	48	52	1.86e-18	D6REX3;O94979;O94979-2;O94979-3;O94979-8;O94979-9	SEC31A
44814	3323.98	13450.6	9290.98	9263.06	23299.1	91077.5	63103.5	54010.7	23031.8	30060.8	62157.4	26076.7	82292.6	86606.8	68448.1	1	1	1	1	1	1	1	1	1	1	1	1	1	1	1	1	1	1.05e-09	D6REZ7;Q14994;Q14994-2;Q14994-3;Q14994-4;Q14994-5;Q14994-6;Q14994-7;Q14994-8	NR1I3
485400	257316	209401	458497	47484.2	272934	60022.5	148423	85053.8	109871	116912	404163	81183.2	29451.1	19707.3	17279	11	5	10	12	3	3	8	8	13	7	13	6	2	4	3	7	8	3.77e-13	D6RF35;P02774;P02774-3	GC
14368.4	6110.31	8000.4	14070.4	3446.13	7436.89	NaN	5285.15	1951.91	4922.85	7047.88	26491.5	4573.33	NaN	NaN	NaN	1	1	1	1	1	NaN	1	1	1	NaN	1	1	NaN	NaN	NaN	1	1	7.13e-07	D6RF86;P55285;P55285-2	CDH6
5829.52	976.565	NaN	NaN	NaN	NaN	4563.27	7157.7	3924.87	NaN	NaN	196.017	NaN	18690.4	20671.6	21222.3	1	NaN	1	NaN	NaN	1	NaN	1	1	NaN	1	NaN	1	1	1	NaN	1	9.78e-10	D6RFE8;E7EM50;E7EWV1;Q5H8A4;Q5H8A4-2;Q5H8A4-3;Q5H8A4-4;Q5H8A4-5;Q5H8A4-6	PIGG
18388.1	11654.5	14479.4	23955	12348	21043.3	15494.8	9705.42	9785.17	10658.4	8857.8	8137.53	21653.2	23288.7	18336.4	15502.7	1	2	2	1	2	2	3	2	2	2	3	3	2	2	2	1	3	1.07e-07	D6RFH4;H3BUX2;O43169	CYB5B
20742.1	16689.4	20657.8	18385.5	28132.8	37589.7	23620.7	19718.4	15343.4	25715.8	22705.3	27403.3	28634.8	20461.1	23397.4	23298	2	2	2	2	2	2	2	2	2	2	2	2	2	2	2	1	2	0.000948203	D6RGE2;Q96CN7	ISOC1
4278.51	4712.62	4332.14	5495.8	7475.64	8075.03	NaN	2844.8	3154.74	3080.83	4494.08	4758.42	4555.5	7866.06	9617.16	8502.32	1	1	1	1	1	NaN	1	1	1	1	1	1	1	1	1	1	1	0.00230913	D6RGK9;H0Y9C1;H0Y9Z5;Q96LI5;Q9ULM6	CNOT6L;CNOT6L;CNOT6L;CNOT6L;CNOT6
17385.8	14293.4	23953.8	18589.3	24028.4	31484.6	14889.3	14243.4	19648.1	15858	19601.6	19643	18539.5	21171.5	23303.7	23173.7	3	3	3	3	3	3	3	3	3	3	3	3	3	3	3	2	3	3.18e-14	D6RH20;G5EA06;Q92552;Q92552-2	MRPS27
4058.97	6298.18	5607.05	5435.19	7976.81	7062.14	5179.17	6099.98	5072.98	3373.67	3933.59	5813.17	4862.22	14555.3	12618.7	12970	2	2	1	2	2	2	2	2	2	2	1	1	2	2	2	2	2	3.13e-12	D6RHU3;P55212	CASP6
21406	37777.7	33624.5	24487.8	20756.9	28163.6	17939	23517.3	24435.2	25465.1	21533.5	30192.8	19930.4	27353.6	29635.9	28249.1	2	1	1	2	2	2	2	2	2	2	2	2	2	2	2	2	2	6.58e-13	D6RJA0;Q8WTS6	SETD7
94088.8	56527.1	57536.6	93244.8	45865.5	NaN	42946.3	NaN	31859.2	78048.5	41023.8	124552	67763.8	24808.2	31108	31180.2	1	1	1	1	1	1	1	1	1	1	1	1	1	1	1	NaN	NaN	0.00241985	D6RJB7;Q8N7Z5	ANKRD31
3164.4	NaN	NaN	NaN	NaN	5446.48	4774.58	4197.7	6998.72	NaN	NaN	4106.77	NaN	5239.57	4691.61	4374.32	1	NaN	NaN	NaN	NaN	1	NaN	1	1	1	1	1	1	1	1	1	1	0.00180183	D6RJC3;E7EQN9;E9PCZ3;O15327	INPP4B
6765.96	6159.59	6848.62	5521.36	2792.97	5700.17	NaN	10592.4	7809.91	NaN	6262.06	8528.66	7648.6	7337.96	6700.52	6158.11	1	1	1	1	1	NaN	1	1	1	1	1	1	1	1	1	1	1	0.0711333	E2QRK7;H0Y4D6;Q5JTD0;Q5JTD0-2;Q5JTD0-4	TJAP1
8224.79	12995.2	NaN	9955.17	8874.67	24041.9	11790.3	16857.4	12526.3	18782.5	13987	13152.4	22436.4	16253.2	17121.6	19829.3	1	NaN	1	1	1	1	1	1	1	1	1	1	1	1	1	1	1	0.000130091	E5RFI2;Q9BYD1	MRPL13
174512	42822.2	164236	164675	117493	47536.4	63769.9	42845.1	35594.7	66882.1	53907.6	85001.9	58438.9	15675.1	15589.1	19274.2	2	1	2	2	1	2	2	2	2	2	2	2	2	2	2	2	2	1.39e-06	E5RFP0;Q8WVJ2	NUDCD2
2018.62	3974.21	1986.99	4678.28	1876.86	5842.05	4488.2	6131.9	2923.06	4776.18	3088.84	4115.83	5278.45	3456.88	3413.19	4590.58	1	1	2	3	1	2	3	3	3	3	3	2	3	3	3	2	3	0.00297336	E5RGQ3;Q9H446;Q9H446-2	RWDD1
NaN	3300.88	NaN	NaN	NaN	NaN	22582.3	24593	18150.2	37194.9	15650.1	10948.4	27365.7	NaN	NaN	NaN	NaN	NaN	1	NaN	NaN	1	1	1	1	1	1	1	NaN	NaN	NaN	NaN	1	1.62e-08	E5RGX5;Q93045;Q93045-2	STMN2
3041.94	1597.48	NaN	NaN	NaN	NaN	4806.13	5014.19	3845.72	3648.01	2196	1472.36	1128.6	8775.58	9492.39	9852.06	1	NaN	1	NaN	NaN	1	1	1	1	1	1	1	1	1	1	NaN	1	1.16e-10	E5RHG5;E7EW39;Q7Z2H8;Q7Z2H8-3;Q7Z2H8-4	SLC36A1
81872.2	87474.5	63015.6	78779.9	69179.3	97958.3	58168.9	59936.1	65181.7	95685.9	64103.5	60460	71874.6	80536.3	92868.9	87490	13	10	13	13	11	12	15	14	13	14	13	15	14	15	14	13	14	2.92e-14	E5RHW4;O94905	ERLIN2
58431.4	113777	140346	105226	179505	130736	47378.3	86141.2	63565.7	96767	67065.6	71871.9	88984.7	108250	110424	117987	11	12	13	12	12	9	13	11	11	11	13	12	13	13	13	13	13	2.05e-13	E5RI99;P62888	RPL30
37065.2	32577.3	63194.6	40181.6	73549.3	38968.7	30209.4	25239.7	28471.4	33336.1	26384.2	42041.4	25844.7	23680	23091.4	24399.8	5	5	5	6	5	5	6	6	6	6	5	6	6	6	5	5	6	6.69e-11	E5RIA4;E7ETB3;Q9ULA0	DNPEP
12988.9	6814.56	5652.8	3136.66	4556.64	6688.46	11837.3	12462.1	7988.62	7931.11	3910.51	6049.04	3623.82	32553.5	38438.3	35397.4	3	1	3	2	2	3	2	3	1	3	3	2	3	3	3	1	3	7.99e-12	E5RIP4;Q15043;Q15043-2;Q15043-3	SLC39A14
16059.9	18645.1	26779.7	20512.9	24668.7	22118	19965.5	14807.5	20213.3	53208.7	19832.6	25367.1	43390.9	18027.1	28935	18820.6	5	5	6	6	5	5	5	5	5	5	5	6	5	4	4	5	5	3.32e-09	E5RIW3;E5RJD8;O75347	TBCA
3110.76	3560.57	NaN	3408.99	NaN	6566.58	NaN	2377.32	1509.52	2381.87	1409.88	3540.94	3484.44	3842.6	3593.4	2389.6	1	NaN	1	1	NaN	NaN	1	1	1	1	1	1	1	1	1	1	1	0.0126667	E5RJ67;E5RJN7;E7EPX0;E7EVI1;E7EVJ4;Q9NUL3;Q9NUL3-2;Q9NUL3-3;Q9NUL3-4;Q9NUL3-6;Q9NUL3-7;Q9NUL3-8	STAU2
35375.3	43729.9	46245.7	25506.2	44592.6	46438.9	36152	26680.4	35660.7	19278.9	30701.2	22724.4	25586.2	44643.2	42343.4	56324.2	3	3	4	3	3	3	4	4	4	3	4	4	4	4	4	3	4	2.45e-12	E5RJR5;P63208	SKP1
2609.7	1826.64	NaN	NaN	NaN	NaN	NaN	6269.59	8287.46	8657.39	5712.49	5341.71	5775.55	NaN	NaN	NaN	1	NaN	1	NaN	NaN	NaN	1	1	1	1	1	1	NaN	NaN	NaN	NaN	1	0.000175319	E5RJX3;E7EWW5;H0YAZ8;H0YB53;O43312;O43312-2;O43312-4;O43312-5	MTSS1
9010.21	7537.3	NaN	11602.6	NaN	12147.2	NaN	5516.64	6299.79	NaN	8713.5	14427.5	9007.99	5836.19	4748.25	3886.79	1	NaN	1	1	NaN	NaN	1	1	1	1	1	1	1	1	1	1	1	0.0050042	E5RK00;O00399	DCTN6
24454.8	44383.9	83221.2	103164	62992.7	NaN	47153.8	54796.6	55549	26537.5	54213.6	109751	58549.1	26027.2	NaN	20764.5	1	1	1	1	1	1	1	1	1	1	1	1	1	NaN	1	NaN	1	1.19e-08	E5RK17	NDRG1
114864	81789.8	75415.8	114345	40984.8	131817	38626.6	72454.2	85582.5	54613.5	77975	55472.2	49187.4	60862.9	77060.3	49726.6	2	2	2	2	2	2	2	2	2	2	2	2	2	2	2	2	2	1.11e-09	E5RK69	ANXA6
97370.4	130092	180468	137145	172708	134556	118779	107931	95270.7	135714	94115.1	113236	104281	124610	121820	135803	8	9	9	8	7	8	9	9	9	9	8	7	9	9	9	8	9	6.99e-14	E7EM64;Q7L5N1	COPS6
45129.2	34609.3	16852.8	33039.5	41932.2	57369.7	32709	39204.5	31979.6	42361.8	35205	28044.4	38979.9	45730.8	47692.6	42591.5	14	12	13	10	13	15	16	18	10	17	16	16	16	16	16	15	18	9.5e-14	E7EMK3;J3QLD9;Q14254	FLOT2
7143.54	NaN	NaN	11369.9	NaN	5219.15	NaN	NaN	5399.06	NaN	4951.06	12267.1	9957.04	NaN	NaN	6503.71	1	NaN	NaN	1	NaN	NaN	1	1	1	1	NaN	1	NaN	NaN	1	1	NaN	0.00530181	E7EMN6;E7EUI7;P41236;Q6NXS1	PPP1R2;PPP1R2;PPP1R2;PPP1R2B
56440.6	41631.3	NaN	43183.5	NaN	54557.2	36866.5	29640.6	29803.3	37641.1	24555	22536.3	25764.2	31935.1	29528.3	34154.4	5	NaN	6	5	NaN	3	6	6	6	6	6	5	6	7	7	5	6	6.66e-09	E7EMS2;G3V2V8;G3V3D1;G3V3E8;J3KMY5;P61916;P61916-2	NPC2
50916.9	35575.7	45931.4	55259.1	70018.2	81872.6	66666.2	69646.5	60343.3	101250	72587.8	26253	77555.2	189390	173336	177071	14	7	13	15	8	13	19	23	10	24	18	20	26	26	26	13	22	8.08e-15	E7EN19;O95819-6	MAP4K4
109629	116162	128979	131985	105122	71567.9	71788.6	55718.3	71254.9	78550	83713.2	125307	88616.1	4869.17	10207.1	6488.01	4	3	4	4	3	3	4	4	4	4	4	4	1	2	2	4	4	1.37e-14	E7EN65;P15502-1;P15502-2;P15502-4	ELN
73240.5	58889.9	71363.6	68125.4	88243.6	103535	42526.1	46025.5	38538.8	58737.3	39014.7	35917.4	34421.9	59208.8	63068.7	66061.6	18	13	16	16	16	16	16	18	16	17	18	18	18	18	17	17	17	4.78e-15	E7ENJ6;Q9BXS5;Q9BXS5-2	AP1M1
19931.8	19164.5	NaN	6677.21	NaN	17186.1	7593.62	66171.1	63151.2	74821.7	42600	51584.3	42189.8	34849.5	30333.5	23398.2	2	NaN	2	2	NaN	1	2	2	2	2	2	2	2	2	2	1	2	5.54e-07	E7ENL6;P12111-4	COL6A3
NaN	7029.24	NaN	NaN	NaN	NaN	NaN	NaN	NaN	NaN	NaN	NaN	19184.2	NaN	NaN	NaN	NaN	NaN	1	NaN	NaN	NaN	NaN	NaN	NaN	NaN	NaN	1	NaN	NaN	NaN	NaN	NaN	0.0167213	E7ENM0;P15502-5	ELN
18540.2	18840.2	13083.7	11921.5	12321.9	15394.4	18821.9	21898.7	25983.8	23265.2	21374.2	11822.2	18015.4	3419.32	3998	4620.92	1	1	1	1	1	1	1	1	1	1	1	1	1	1	1	1	1	5.43e-08	E7ENT5;E7EV45;Q9ULF5	SLC39A10
9999.62	9489.1	6556.07	11061.8	10708.6	12863.3	6694.36	9758.8	12051.8	11202.8	9495.36	10120.5	11230.8	14503.1	16582.1	15473.2	1	1	1	1	1	1	1	1	1	1	1	1	1	1	1	1	1	0.00280614	E7ENV7;Q86YQ8;Q8IYJ1;Q9HCH3	CPNE8;CPNE8;CPNE9;CPNE5
84763.5	72448.6	60001	67001.6	59794.1	86691.6	76135.1	83574.3	68592.8	82094.5	65064.8	89138	67078.5	108707	118136	113618	15	9	14	13	10	9	14	15	13	15	15	14	14	14	14	13	15	1.14e-13	E7ENY0;E7EV99;P35611;P35611-2;P35611-3;P35611-6	ADD1
23685.1	16105.6	27776.9	16165.2	33444.3	26005.6	19827.5	11960.5	15857.8	23916.8	12787.3	17879.1	21901.3	27070.9	26303.8	28050.9	2	1	2	2	1	1	2	2	2	2	2	2	2	2	2	2	2	1.21e-14	E7EPA1;O60256;O60256-3	PRPSAP2
203747	225472	215805	226788	360824	390858	324044	237936	169289	412659	144200	165647	313074	360782	357499	372817	7	6	7	6	6	5	6	7	6	6	6	7	7	7	7	6	7	1.54e-15	E7EPB3;P50914	RPL14
218196	190252	119375	126660	141584	143830	280910	267229	277218	281883	138619	123155	150851	46301.6	45924.5	41209.5	38	28	35	33	31	38	37	41	35	41	34	39	29	28	28	30	41	1.06e-16	E7EPM6;P33121;P33121-3	ACSL1
21834.1	22569.7	19580.9	2591.12	46786.3	11829.9	47637.7	37491.2	31960.5	25054	27395.5	9166.86	26900.7	61538.4	61840	59555	9	2	9	2	1	8	12	11	5	11	10	10	12	12	12	2	10	1.87e-10	E7EPN9;Q9Y520;Q9Y520-3;Q9Y520-4;Q9Y520-5;Q9Y520-6;Q9Y520-7	PRRC2C
30432	32408.3	16465.3	23288.6	23655.5	22474.8	74881.7	60499.8	55411.1	56428.6	40838.8	48364.3	45278.5	19694.9	20461.7	20118.2	8	3	8	8	2	10	10	10	10	10	10	10	7	9	9	2	11	1.89e-06	E7EPS8;P28827;P28827-2	PTPRM
60776.6	82162.6	77072.5	60298.2	68917.1	78660.5	68284.6	57332.6	59195.1	110691	74846.7	67489	119463	43159.4	48230	54498.1	2	2	2	2	2	2	2	2	2	2	2	2	2	2	2	2	2	2.93e-17	E7EPT4;P19404	NDUFV2
26499.4	24504.2	30441.5	33029.9	26600.1	20667.3	23762.2	19463.1	24864.6	41989	20798.4	26453.6	29182.1	19354.5	18255.2	20202.5	5	4	4	4	4	5	5	5	5	5	5	5	5	5	5	5	5	3.21e-12	E7EQ61;Q9GZZ9	UBA5
90326.5	75358.5	128610	204059	52018.5	66330.4	35087.8	17341.4	32423.4	59442.5	48501	207177	138473	34775.7	55079	31840.3	5	5	3	5	5	3	5	4	5	5	5	5	4	3	4	5	5	1.11e-11	E7EQ64;H0Y8D1;P07477	PRSS1
7608.41	3907.19	8633.19	12906.4	9592.55	10324.3	19413.7	12966.1	4840.27	10014.8	5251.84	12965.1	10846.4	21865.2	9713.85	9024.96	3	1	3	4	2	2	4	4	2	4	3	3	3	4	4	4	4	4.63e-14	E7EQ72;Q15363	TMED2
3659950	2013730	2141090	3758380	1293320	2176580	863157	864092	664211	3304650	1245560	5835790	2633150	133100	153244	136089	3	2	3	3	2	2	3	3	3	3	3	3	2	2	2	2	3	1.4e-16	E7EQB2;E7ER44;P02788;P02788-2	LTF
34920.7	41807.1	46307	38588.7	44108.6	36099.3	41256.1	34410.3	47524.2	45957	41776.8	38550.5	37080.6	29014.6	26072.5	30210.8	2	2	2	2	2	2	2	2	2	2	2	2	2	2	2	2	2	3.04e-13	E7EQB8;E9PF84;G5E9Q7;H7C1W2;P51553;P51553-2	IDH3G
396016	300819	496133	374676	335692	408754	207512	274455	330336	225146	311070	301874	203365	342144	323690	308914	22	16	23	20	16	17	25	26	22	25	27	28	23	24	26	23	25	1.81e-15	E7EQR4;P15311	EZR
4823	3379.03	NaN	1126.11	NaN	2205.02	13719.2	12743.3	8593.56	11862.4	3722.61	2262.03	5680.87	10924.9	11336	8549.93	2	NaN	2	1	NaN	1	2	2	2	2	2	2	2	2	2	1	2	4.77e-08	E7ER77;Q7Z2K6	ERMP1
5605.92	1966.95	3363.6	2050.97	2962.41	NaN	6220.45	7110.62	9131.33	NaN	7481.67	13189	3851.68	7388.51	9355.9	8873.7	1	1	1	1	1	1	1	1	1	1	1	1	1	1	1	NaN	1	0.00110532	E7ERK6;H0YC35;H0YLK8;P10909;P10909-2;P10909-3;P10909-4;P10909-5;P10909-6	CLU
15404.5	9834.54	NaN	5725.58	NaN	NaN	NaN	NaN	NaN	NaN	NaN	9274.68	NaN	NaN	NaN	NaN	1	NaN	1	1	NaN	NaN	NaN	NaN	1	NaN	1	NaN	NaN	NaN	NaN	NaN	NaN	0.0044052	E7ES19;P35443	THBS4
25309.9	20500.5	22543.3	24165.3	28339.6	31330.9	24996.3	24173.8	25478.5	28253.8	25946.1	26475.6	27288.5	18849.2	23345.9	17661.2	3	2	3	3	3	3	3	3	3	3	3	3	3	2	3	3	3	7.49e-10	E7ESA6;H0YBP1;Q05397;Q05397-2;Q05397-5;Q05397-7	PTK2
9664.5	9395.54	NaN	6977.53	NaN	15154.2	NaN	9717.73	9792.72	5652.3	6809.36	10204.1	3776.2	4457.91	5030.59	3486.72	3	NaN	3	1	NaN	NaN	3	3	3	3	3	3	2	2	2	2	3	0.00312284	E7ESK6;E9PBI9;P34741	SDC2
6637.74	7887.61	6482.55	7003.61	8329.18	NaN	9015.38	NaN	7269.19	7246.74	3880.65	4775.82	5586.47	11502.1	12466	8646.39	2	1	2	1	1	2	2	2	2	2	2	2	3	2	3	NaN	NaN	1.77e-05	E7ESU0;O94966;O94966-3;O94966-4;O94966-5;O94966-6;O94966-7	USP19
4897.63	3318.91	4850	5219.66	6256.91	5398.58	5937.14	3768.21	4035.34	3042.9	2443.61	3764.88	1480.64	11717.6	11505.2	11116.2	2	1	2	2	1	1	2	2	2	2	2	1	2	2	2	2	2	2e-05	E7ESY4;Q13330;Q13330-2;Q13330-3	MTA1
11936.2	10698.6	9047.51	9943	12193.1	13433.2	16410.4	18947.5	18237.2	17054	17340.5	14974.5	14394.9	15000	10476.7	12464.4	1	1	1	1	1	1	1	1	1	1	1	1	1	1	1	1	1	1.45e-14	E7ESZ3;H7BXC7;Q9H7P9;Q9H7P9-2;Q9H7P9-3	PLEKHG2
NaN	NaN	NaN	NaN	NaN	NaN	NaN	2641.28	NaN	NaN	NaN	NaN	NaN	4836.03	5324.03	5535.53	NaN	NaN	NaN	NaN	NaN	NaN	NaN	NaN	NaN	NaN	NaN	NaN	1	1	1	NaN	1	0.0249158	E7ET49;Q8NCG7;Q8NCG7-2;Q8NCG7-4	DAGLB
102397	97075.8	92110.5	84932.7	80317.8	69213.4	101164	68615.8	86101.5	76560.4	62654.2	75442.5	61691.3	97177.4	109030	100820	2	2	2	2	2	2	2	2	2	2	2	2	2	2	2	2	2	1.98e-12	E7ETU5;F6Y5H0;P29558;P29558-2	RBMS1
14241.2	13878	14682	11216.2	18046.3	14768.3	10450.8	9684.98	9275.87	4991.14	10605	10742	13766.2	15616.1	15414.4	16983.4	2	2	2	2	2	2	2	2	2	2	2	2	2	2	2	2	2	0.00014024	E7ETU7;E9PF06;H0Y9G6;P09001	MRPL3
3417260	2142460	3102300	2011010	3180910	1718970	272332	8700.76	7285.68	4954.07	9050.31	9393.07	3922.02	19523.5	20629.9	19175.9	2	1	2	2	1	1	2	2	1	2	1	2	2	2	2	2	2	1.35e-16	E7ETY4;E9PC69;Q7KZI7;Q7KZI7-10;Q7KZI7-11;Q7KZI7-12;Q7KZI7-13;Q7KZI7-14;Q7KZI7-15;Q7KZI7-16;Q7KZI7-2;Q7KZI7-3;Q7KZI7-4;Q7KZI7-5;Q7KZI7-6;Q7KZI7-7;Q7KZI7-8;Q7KZI7-9	MARK2
5774.08	4011.52	3715.3	3993.46	4585.06	5382.41	5692.4	5440.97	6026.53	4657.41	5335.65	6390.31	NaN	8601.32	9153.5	8497.31	2	1	2	2	1	2	2	2	2	2	2	2	2	2	2	2	2	0.00444366	E7EUL0;Q14435	GALNT3
8180.19	18048.1	2671.28	4644.58	NaN	10178.4	7899.19	13601.2	8480.36	27442.4	8421.72	8602.59	10241	6756.18	6500.48	8429.27	4	1	2	2	NaN	3	4	4	3	4	3	4	4	3	4	3	4	0.00263856	E7EUL7;E9PHV5;P28290;P28290-2	ITPRID2
355111	295852	226888	274670	201188	222108	288794	297984	277144	376313	276458	245591	302187	330780	315508	301490	49	31	47	45	21	41	51	51	48	50	45	46	51	50	49	40	48	2.09e-16	E7EUU4;E7EX73;E9PGM1;Q04637-8	EIF4G1
8011.86	11595.5	9515.65	9037.76	5419.08	10338.5	8169.04	10435.3	11147.9	15601	13089.8	11936.9	21420.6	8946.25	8072.16	10136.1	1	1	1	1	1	1	1	1	1	1	1	1	1	1	1	1	1	3.67e-11	E7EV43;K4DI92;Q6NW29;Q6NW29-2	RWDD4
737194	571376	449297	545796	327752	371051	522339	495334	497509	424201	474791	680570	484188	384882	396685	410036	51	39	49	53	36	40	54	55	52	53	48	55	54	55	50	50	49	7.7e-17	E7EVA0;P27816	MAP4
NaN	NaN	NaN	NaN	533397	465066	NaN	20529.9	132696	280067	661607	NaN	875031	24575.6	224064	23240.3	NaN	NaN	NaN	NaN	1	NaN	1	1	NaN	1	NaN	1	1	1	1	1	1	0.0701189	E7EW05;Q9NVU7;Q9NVU7-2	SDAD1
23890.6	18803	30177.3	22586.6	38510.8	34660.3	19946.4	22233	21244.1	27493.1	25730.9	20669.6	30710.1	29906.2	30342.6	30295.4	5	2	5	5	2	3	5	5	4	5	5	4	5	5	5	5	5	6.53e-19	E7EWK3;Q9H2U1;Q9H2U1-2;Q9H2U1-3	DHX36
254899	175172	312774	237901	223075	200556	175808	142982	177263	185719	132680	219221	185948	184349	190026	189894	13	8	13	12	6	8	13	13	12	13	13	12	13	13	13	12	13	3.54e-11	E7EX17;P23588	EIF4B
153069	108414	141666	154337	147651	134876	168586	147700	145010	114014	133480	104483	92505	121945	120934	111994	53	42	52	53	42	47	59	60	54	57	55	57	58	56	56	51	56	2.38e-15	E7EX90;Q14203-3;Q14203-4	DCTN1
15147	1061.59	11336.6	10208.6	15039.5	33803.2	25620.3	41345.6	40556.3	NaN	14357.4	51073.4	26868.7	16669.2	12140.3	42794.7	1	1	1	2	1	1	1	2	1	1	1	1	1	1	2	2	2	8.63e-08	E7EXA3;Q6X734;Q9GZT8;Q9GZT8-2;Q9GZT8-3	NIF3L1
45972.9	62338.4	71179.3	52411.7	79244.1	75264.2	45154.9	39618.2	40541.5	69931.8	42278.3	56864.7	66166.2	113984	103670	110207	5	6	8	8	7	8	8	8	7	8	6	8	8	8	8	6	8	4.36e-14	E9PAV3;E9PAV3-2;F8VZJ2;F8W0W4;H0YHX9;Q13765	NACA
29888	55519.2	126164	60058.9	132587	48510.3	101861	44422.7	46609.9	55835.9	51507	98513.5	48431	65199.9	64266	68709.8	2	1	2	2	1	1	2	2	1	1	2	1	2	2	2	2	2	5.75e-05	E9PB51;Q9BQ04;Q9BWF3	RBM4;RBM4B;RBM4
34488.4	37644.4	48158.5	35144.6	46986.1	35680.4	32074.4	28709.1	30553.7	48181.5	29902.2	34066	52504.6	65041.4	59404.1	69697.8	1	1	1	1	1	1	1	1	1	1	1	1	1	1	1	1	1	2.04e-11	E9PB61;Q86V81	ALYREF
31494.7	24518	26582.7	23798.9	19869.5	12669.7	27720.1	NaN	31256.7	11658.8	25647.9	27450	7412.76	24655.8	22922.3	25423.8	1	1	1	1	1	1	1	1	1	1	1	1	1	1	1	1	NaN	0.00150726	E9PBC1;F6PQP6;I3L2B2;O95208;O95208-2;O95208-3	EPN2
5902.45	4676.38	11038.5	6403.3	14440.4	9864.69	7203.71	4432.09	3034.72	4941.66	4684.66	4770.32	6224.67	8769.89	10483.8	8825.65	2	1	2	2	1	1	2	2	2	2	2	2	2	2	2	2	1	0.00813079	E9PBY7;E9PQ61;O75152	ZC3H11A
7700.73	5359.49	NaN	7024.81	3280.32	6532.88	5124.59	3476.19	6368.89	3962.67	3833.25	2253.24	5370.89	16908.4	15688.5	14129.3	1	NaN	1	1	1	1	1	1	1	1	1	NaN	1	1	1	1	1	0.00528537	E9PC52;Q16576;Q16576-2	RBBP7
16018	10585.7	56941.3	16421.7	14879	18363.4	16679.6	16999.2	15967.7	17458.5	14169.3	11768.4	21832.2	56288.9	56681.6	57907.2	9	6	7	9	8	10	9	11	8	9	11	10	13	13	12	10	11	2.52e-17	E9PCY5;Q02880;Q02880-2	TOP2B
25603.7	23778.2	NaN	21563.6	3243.52	9694.49	NaN	11922.9	NaN	13371.6	8540.61	NaN	10783	21400.5	23340	20185.5	1	NaN	1	1	1	NaN	2	NaN	NaN	3	2	1	5	5	5	1	2	5.26e-05	E9PD53;Q9NTJ3	SMC4
14155.1	12200.4	20200.8	8959.27	23229.7	13719.8	34828.8	13723.6	13487.3	15373.6	7933.54	9798.16	15414.7	38066.3	44354.3	36102.9	5	1	5	3	1	2	4	5	5	5	4	5	5	5	5	2	5	2.1e-08	E9PDD2;P19320;P19320-2;P19320-3	VCAM1
310486	276646	324384	324554	429719	432805	214437	169347	130796	210678	174053	200755	201574	418597	394729	381601	43	39	41	43	40	42	45	45	41	45	43	39	47	46	44	43	43	1.14e-16	E9PDF6;O43795	MYO1B
4183.67	4516.37	NaN	NaN	NaN	NaN	6677.18	6985.22	4740.28	4497.09	5723.97	4714.82	4654.33	12577.2	14485.1	13093.7	1	NaN	1	NaN	NaN	1	1	1	1	1	1	1	1	1	1	NaN	1	2.01e-06	E9PDP5;Q8IWZ3;Q8IWZ3-4;Q8IWZ3-6	ANKHD1
13555	23205.6	22937.9	20965.9	36579	42519.2	23710	31597.2	18786.1	42135.9	21660.6	25849.9	49221.7	18607.8	21880.6	22171.3	1	1	1	1	1	1	1	1	1	1	1	1	1	1	1	1	1	1.19e-09	E9PE17;I3L0E3;Q9Y2R5	MRPS17;hCG_1984214;MRPS17
23559	23064.9	28516.1	26213	33408.9	21357.4	36803.3	33045.5	31321.6	69778.2	35341.5	45066.8	43150.4	6367.45	7596.15	10479.3	3	4	3	4	4	4	4	4	4	4	4	4	3	3	2	3	4	7.58e-14	E9PE82;P16219	ACADS
83185	86416.7	113639	107482	79653.2	69013.1	62935.9	66579.6	75973.9	87017	84244.8	114126	105132	124915	140726	143496	14	9	11	14	6	8	14	12	13	12	11	13	14	14	12	12	12	2.97e-20	E9PEB5;Q96AE4;Q96AE4-2	FUBP1
26321.1	19121.1	15230	21786.4	19303.3	22820.1	34580	38281.7	24998.7	41288.1	24921.1	23162.6	34106.3	24139.8	23010.9	22223.8	5	4	5	5	4	5	6	6	5	6	6	6	6	6	6	5	6	4.12e-11	E9PEP6;O14786	NRP1
1995.51	2200.81	4200.44	2325.82	4912.32	8179.1	NaN	10444.3	5325.17	NaN	5046.17	5871.6	2897.45	6392.73	4631.98	3531.24	1	1	1	1	1	NaN	1	1	1	1	1	1	1	1	1	1	1	5.42e-06	E9PER6;O15530;O15530-2;O15530-3;O15530-5;Q6A1A2	PDPK1;PDPK1;PDPK1;PDPK1;PDPK1;PDPK2P
102508	113129	141783	120148	158020	129793	108685	83024.4	109241	111971	103409	144319	123109	98687.5	94355.7	97168.2	16	11	13	17	14	15	16	18	17	17	15	16	19	17	18	16	16	3.15e-15	E9PEX6;P09622;P09622-2	DLD
21680.7	20023.1	23777.7	23561	26919.9	18565.1	29548.9	23895.7	23709.4	11195.6	23032.4	23670.9	10212.4	51260.4	50007	49497.2	9	8	8	8	8	10	11	10	9	11	10	7	10	10	10	9	11	4.97e-10	E9PF10;O75694;O75694-2	NUP155
77649.3	86690.7	41316.7	29606.7	43392.2	23127.8	283957	265701	251452	208119	114826	42750.1	84089.4	22814.8	24691.4	29587.1	21	4	17	11	5	20	21	21	15	21	21	17	13	13	15	9	21	2.23e-14	E9PF17;P13611;P13611-2;P13611-3;P13611-4	VCAN
32757.9	30768.8	27614.1	25701.4	36334.3	46254.4	18011.9	17630.4	17557.1	20603.7	16903.1	15659.5	19113.6	44903.6	41249.3	40626.3	12	7	12	11	8	8	12	13	12	11	11	12	12	12	13	12	11	5.27e-11	E9PF19;Q9Y4P3	TBL2
25937.6	21369.7	26737.3	27726.9	23761.2	27453.2	18809.5	19870.9	27651.8	17431.4	31512.6	27744.6	21226.3	25158.7	28169.3	28110.2	4	3	4	4	3	3	4	4	4	4	4	4	4	4	4	4	4	1.6e-06	E9PFK9;Q9UJ41;Q9UJ41-3;Q9UJ41-4	RABGEF1
8437.19	6053.22	8475.81	7802.39	9608.73	11450.9	6597.51	6370.82	8258.04	7110.96	8821.42	8589.17	10353.7	10275.4	11872.4	12755.2	1	1	1	1	1	1	1	1	1	1	1	1	1	1	1	1	1	0.00424818	E9PFP1;O00459	PIK3R2
39311	47488.6	55056.2	67981.8	43671.8	44129.6	41401.1	37463.2	50263.4	52541.4	46210.8	38377.4	47907.1	59256.1	60492.6	52578.8	11	8	11	10	8	8	11	12	9	12	10	9	11	12	12	11	12	2.16e-13	E9PFR3;Q14738;Q14738-2	PPP2R5D
342519	284632	256241	294853	454318	547387	260484	310681	275093	386478	274402	290686	286007	276293	284975	312089	20	17	21	20	18	17	21	23	19	23	22	25	22	20	22	21	22	1.2e-17	E9PFW3;Q96CW1	AP2M1
5741.59	NaN	2768.97	NaN	NaN	6406.39	11492	8696.58	6347.7	NaN	1744.33	NaN	NaN	11111.5	9058.84	9382	1	1	NaN	NaN	NaN	1	1	1	NaN	1	NaN	NaN	1	1	1	1	1	8.58e-07	E9PG22;H7C4Y5;Q8IW35;Q8IW35-2	CEP97
18336.4	15997	20587.9	22706.9	19177.8	26000.1	20386.1	11893.1	17248.2	20031.6	16642.8	22694	20696.9	8924.96	8469.78	6360.17	2	1	2	2	3	2	3	2	2	2	2	2	2	3	3	2	3	0.000655448	E9PG35;E9PHF7;F5GYT8;Q96RQ3	MCCC1
5299.77	6432.6	NaN	2894.48	NaN	11457.4	12601.9	10292.6	8220.41	12606.4	5857.83	11222.9	12682.2	33437	33234.7	38372.2	3	NaN	2	3	NaN	3	2	4	4	4	1	1	4	4	4	3	4	2.89e-11	E9PG40;H7C0V9;P05067;P05067-11;P05067-7;P05067-8;P05067-9	APP
30348.5	32155	33006.4	35378.2	43828.6	41878.9	42298.4	41233.2	35000.7	39215.9	36250.2	30687.9	33961.2	106022	95721.4	91713.6	13	13	11	14	11	14	13	16	12	17	14	11	17	16	16	13	15	6.91e-15	E9PGC0;P20936;P20936-2;P20936-4	RASA1
5918.58	5003.99	4610.75	8092.99	7843.92	3859.24	5734.82	7962.18	14930.2	11615.9	12308.1	16228.2	11351.9	8563.73	8595.38	9768.34	2	2	2	1	1	2	1	1	1	2	1	2	2	2	2	2	1	3.19e-06	E9PGC5;Q15262;Q15262-2;Q15262-3;Q15262-4;Q5TG12	PTPRK
41906.7	41500.8	17646	18501.5	21070.7	21952.3	119854	108685	107929	116130	77719.4	35620.8	95726.9	136861	145189	144573	34	6	31	10	3	38	47	48	28	48	46	44	48	49	49	8	50	1.04e-17	E9PGC8;P78559;P78559-2	MAP1A
31763.3	38495.5	53764.2	40131.2	38937.2	43304.6	36735.3	43944.5	29302.5	41130.2	43461.3	19156.7	46600.2	30707	34594.7	34459.3	7	7	11	10	7	9	10	11	7	10	9	11	11	9	10	10	10	1.4e-13	E9PGT1;Q15631	TSN
21209.2	31818.9	28666.5	24053.3	14122.8	16692.4	21483.1	28147.3	17657.2	42195.8	19021	16705.3	33693.1	21335	22672	24583.3	3	3	3	3	2	3	3	3	3	3	3	3	3	3	3	3	3	5.34e-08	E9PGT6;Q99627;Q99627-2	COPS8
5914.12	6157.94	13237.1	18154.3	4400.39	14643.2	12010.2	17406.4	3695.99	18808	3358.91	10849.3	7683.98	6121.37	4442.65	2722.64	2	1	1	1	1	2	2	2	2	2	1	3	2	2	2	2	2	0.000125426	E9PH64;Q9Y6M9	NDUFB9
16443.7	17697.1	18422	14824.4	24177	21287	17077.9	18131.7	15654.9	24714.6	13393.7	9970.56	14165	28801.2	26129	24981.1	4	3	4	3	3	2	4	4	1	4	4	5	4	5	5	3	4	3.52e-09	E9PHG5;Q6UW02;Q6UW02-2	CYP20A1
17082	13963.6	12850.1	13657.9	14193	17564.9	18624.7	17947.8	14633.7	20338.6	14908	11010.4	16794.7	20597.2	20287.9	19911.3	7	4	6	7	4	5	7	7	7	7	6	6	7	6	6	7	7	1.67e-11	E9PHI4;H0Y742;O94901;O94901-5;O94901-8;O94901-9	SUN1
16961.5	12200.8	21293.3	8346.94	27254.2	5080.92	NaN	1506.09	7522.57	15514.9	3932.06	23949.1	20122.9	911.296	761.949	NaN	4	1	4	3	1	NaN	3	4	4	2	3	2	1	1	NaN	3	2	0.000294869	E9PHK0;P05452	CLEC3B
108877	132513	141085	105214	118959	154185	130422	139039	94135.3	173447	111906	104580	147489	54191.7	51462	53997.1	6	6	6	6	6	6	6	6	6	6	6	6	6	6	6	6	6	2.77e-13	E9PHN6;E9PHN7;F6XZQ7;P28161;P28161-2	GSTM2
NaN	NaN	NaN	5800.3	NaN	6431.18	7062.75	8463.09	5584.49	8789.77	2476.65	NaN	6969.75	2804.48	3729.63	3524.73	NaN	NaN	NaN	1	NaN	1	1	1	NaN	1	1	1	1	1	1	1	1	0.00011049	E9PHR9;Q9NRQ2;Q9NRQ2-2	PLSCR4
26612	23183.7	29254.8	34806.7	28334.7	25024.5	36965.9	33864	33735	37963.7	30870	21161.1	35317	44678.5	55188	49758.2	10	5	11	9	4	6	12	11	11	11	12	11	11	12	12	7	11	5.93e-12	E9PHY5;E9PK52;O43491;O43491-4	EPB41L2
35110.9	33187.7	25541.8	25382.1	30435.5	30482.6	50859.7	52687.9	52741.9	43958.2	56651.4	28447	39421	31186.5	31516.9	32768.3	11	5	10	10	9	14	14	14	9	14	14	11	12	12	12	9	13	1.5e-14	E9PHY8;Q8NDA8	MROH1
21530.3	32907.3	27456.5	23011.9	25966.6	19682.7	35933.6	31888.2	34241.4	29223.2	24905.3	28345.2	26043.6	23152.3	19858	16996.1	3	3	3	3	3	3	3	3	3	3	2	2	3	3	3	3	3	5.4e-06	E9PI87;Q9BUP3;Q9BUP3-3	HTATIP2
76890.5	72798.7	112509	99191.9	126976	131399	72934.7	60321.1	69013.8	72300.1	68718.6	92564.3	60357.4	59039.7	59640.2	60318.4	5	5	5	5	5	4	5	5	5	5	5	5	5	5	5	5	5	7.34e-14	E9PIF4;Q99519	NEU1
51733.7	42728.7	20746.2	28411.1	5693.79	24775.1	37804.6	49111.4	35928.9	53245.2	28681.2	27254.6	36919.8	21245.4	30329.9	26557.7	5	1	5	5	1	3	5	5	5	5	5	5	5	4	4	4	5	8.12e-14	E9PIK4;E9PIN5;E9PKN9;E9PKZ4;E9PMW4;E9PN66;E9PPM1;E9PQ46;E9PS55;O14683;U3KQ32	TP53I11
455772	290800	357788	352365	393151	466772	538583	541018	423829	506125	330584	202438	357156	796142	705622	716001	7	7	7	7	7	7	7	7	7	7	7	7	7	7	7	7	7	1.31e-14	E9PIM6;E9PNQ8;P04216	THY1
67716.9	60610.4	59455	80378.8	36704.9	19606.5	23234.4	18800	14111.2	34407.6	29034	83727.3	40961.1	8835.3	9663.66	10087.9	5	5	4	5	4	3	5	4	5	5	5	NaN	4	3	3	3	5	1.15e-10	E9PIT3;P00734	F2
3566.04	2526.6	NaN	NaN	NaN	NaN	968.543	3644.76	2234.79	3729.36	2244.06	NaN	3297.1	4293.54	3433.93	4209.33	1	NaN	1	NaN	NaN	1	1	1	NaN	1	1	1	1	1	1	NaN	1	0.00343424	E9PJ42;Q5BJD5;Q5BJD5-2;Q5BJD5-3	TMEM41B
47489.9	34518.7	58800.6	51648.9	52780.7	66789.8	46047.3	38509.5	40632.2	31441.7	44214.5	37134.4	31081.5	38404.9	35945.1	38224.4	6	7	4	5	6	5	7	7	8	8	7	6	6	6	6	7	8	3.93e-09	E9PJ55;Q9NUJ3	TCP11L1
5534.03	7027.07	NaN	6049.7	4073.56	9225.73	NaN	7255.58	6846.3	NaN	5604.71	NaN	NaN	5634.14	6365.85	6303.74	1	NaN	1	1	1	NaN	1	1	NaN	NaN	NaN	NaN	1	1	1	1	1	0.0694912	E9PJE4;Q9GZQ3	COMMD5
16760.7	30975.9	36607.1	32915.9	42781.8	27152.5	29178.3	19045.4	15197.3	21272.5	21074.6	25423	21827.7	25902.6	26638.6	34556.9	3	3	3	3	3	3	3	3	3	3	2	3	3	3	3	3	3	1.62e-12	E9PJN0;H7C5A7;O14734	ACOT8
21728.2	25374	11381.9	7298.42	23103.8	28847.9	40297.3	27860.6	24697.2	28046.6	27651.4	11450.5	12161.9	46773.4	49548.8	50405.8	3	1	2	2	1	2	2	3	3	3	2	2	3	3	3	1	3	8.34e-13	E9PJW4;E9PKJ0;E9PM62;H0YCG9;Q5T9L3;Q5T9L3-2;Q5T9L3-3	WLS
22297.9	14552.8	34219.4	20335	27541.6	25547.4	9569.4	8870.13	10218.1	11846.6	12523.4	17559.2	18842.8	16403.8	15287.2	17901.6	1	1	1	1	1	1	1	1	1	1	1	1	1	1	1	1	1	5.78e-07	E9PK00;E9PR71;Q9P2Y5	UVRAG
787121	797369	929097	733331	747469	806036	449535	399194	423276	769335	482193	521093	679286	776333	801725	862421	20	18	19	20	16	16	20	20	19	20	17	22	20	20	20	20	19	5.05e-18	E9PK01;P29692	EEF1D
67232.6	52273.7	51897.2	52660.6	57605.6	48498.4	64510	67431.1	64988.4	31368	51447.7	50581.2	32973.1	87136.8	87309.7	88692.7	8	5	8	7	5	7	8	8	8	8	8	7	8	8	8	8	8	1.91e-13	E9PK59;E9PS17;Q96KG9;Q96KG9-2;Q96KG9-3;Q96KG9-4;Q96KG9-5;Q96KG9-6	SCYL1
5658.54	6155.43	6096.85	7149.27	7718.16	10382.8	5237.6	5613.13	4889.68	5200.49	5913.52	5898.2	3632.27	13729	12319.4	13206.4	1	1	1	1	1	1	1	1	1	1	1	1	1	1	1	1	1	6.2e-14	E9PKB7;H0YE88;P28347	TEAD1
75465	76750.9	90395	85341.3	133882	107818	59624.8	59706.1	50418.2	61303.6	58289.4	84983.6	60845	108629	112071	129788	13	14	13	13	13	15	14	13	13	15	12	10	17	17	15	15	14	2.5e-17	E9PKG1;Q99873;Q99873-2;Q99873-3	PRMT1
30399.8	23187	58357.4	39310.9	94709.7	37143.8	51409.7	36885	42271.3	26907.5	44038.1	26495.8	40761.6	105318	114647	126579	6	2	6	6	1	2	6	6	6	7	6	6	7	7	7	5	6	1.66e-13	E9PKG6;P80303;P80303-2	NUCB2
30017.1	31619.1	29038.9	23146.6	13456.9	16024	46630.1	42833.4	5897.12	13974.4	8069.44	44597.3	10404.1	10193.8	13694	13012.4	2	3	3	3	2	3	3	3	2	2	3	3	3	3	2	3	3	1.85e-06	E9PKH6;E9PN51;E9PPW7;F8W9K7;O00217	NDUFS8
114446	108961	111222	117054	124069	115307	76098.7	68885.9	80038.9	107749	76959.4	97039.9	86018.4	80286.6	88538.8	88439	4	4	4	4	3	4	4	4	4	4	4	4	4	4	4	4	4	3.95e-13	E9PKL9;Q13630	TSTA3
NaN	NaN	NaN	NaN	NaN	NaN	7301.54	7831.82	8059.85	NaN	7214.29	NaN	NaN	36424.8	44692.2	37975.8	NaN	NaN	NaN	NaN	NaN	2	2	2	NaN	2	NaN	NaN	2	2	2	NaN	2	2.82e-05	E9PKP7;P17480;P17480-2	UBTF
10720.7	18881.7	14482.4	10508.7	8374.86	10361.1	16523.9	15643.8	9625.11	25567.1	10029	6670.15	17755.6	19613	19795.6	19238.4	1	1	1	1	1	1	1	1	1	1	1	1	1	1	1	1	1	3.82e-07	E9PKV8;H0YDR3;Q8N5M4	TTC9C
492577	295800	446722	103302	509822	159242	523895	243569	258233	496943	221062	136157	369552	256557	259008	238773	1	1	1	2	1	2	2	2	2	2	2	1	1	1	1	2	2	7.48e-10	E9PLD2;Q9H019;Q9H019-3	MTFR1L
572210	516522	506722	502532	517762	416503	468109	411824	465329	599020	461280	479728	437315	310035	322827	294710	45	37	44	44	38	39	45	45	43	44	44	45	42	40	43	43	45	2.55e-20	E9PLK3;P55786	NPEPPS
141319	358515	293284	327119	614311	361709	309368	301993	215114	430645	205676	199158	411334	414437	449963	517570	5	5	4	5	5	5	4	6	4	5	6	6	5	5	6	4	5	2.32e-17	E9PLL6;P46776	RPL27A
183459	155708	99067.1	58122.4	101029	134958	147817	142552	130240	101033	84791.2	48787	45916.8	91763.8	83805.5	89128.5	2	1	2	2	1	2	2	2	2	2	2	2	2	2	2	1	2	7.4e-13	E9PLN8;F8W9H0;I3L3B4;Q9BQB6;Q9BQB6-2;Q9BQB6-3	;VKORC1;;VKORC1;VKORC1;VKORC1
16945.6	10344.6	4837.18	9828.13	11425	7327.98	10082.9	4370.79	8630.18	14810.2	9259.2	9849.01	13638.1	18840.6	19924.4	18206.5	2	2	3	3	3	3	4	3	2	4	3	3	4	4	4	3	3	0.000142732	E9PLP8;Q12996	CSTF3
12887.4	24894.6	23354.7	28038.2	26600.9	3031.71	20329.7	42266.9	22435	19937.3	19711.9	12054.1	27069.4	11258.4	11230.4	6633.45	1	1	1	1	1	1	2	1	2	1	2	2	2	1	2	1	1	0.00144531	E9PMB9;Q16798	ME3
12193.3	12910.9	17853.4	18472.4	19718.7	24377	12064.1	11138	11336.3	19475.5	12425	4466	15115.8	16471.8	15371.7	15105.8	1	1	1	1	1	1	1	1	1	1	1	1	1	1	1	1	1	0.0114715	E9PMM3;E9PQW0;Q9Y5Y5;Q9Y5Y5-2	PEX16
26355.5	6533.35	31209.4	46744.8	17058.4	20080.6	13303.6	15095.3	23631.5	5499.61	7522.01	47699.5	6459.7	20178.7	16084.4	14585.9	1	1	1	1	1	1	2	1	1	1	1	1	1	1	1	2	2	7.03e-10	E9PMP7	LMO7
49743.8	43213.2	41892.7	40082.4	46843.2	41255.2	56013.6	34404.5	55980	60760.9	47937.9	62622.7	37587.8	48942.4	49537.1	45838.1	2	2	2	2	2	2	2	2	2	3	3	3	2	2	2	2	3	1.9e-14	E9PMR6;Q9NZN5;Q9NZN5-2	ARHGEF12
619.812	NaN	NaN	NaN	NaN	1081.49	674.214	1076.27	643.842	NaN	1767.27	1231.77	NaN	2428.98	3656.03	2308.85	1	NaN	NaN	NaN	NaN	1	1	1	1	1	1	NaN	1	1	1	1	1	0.00157517	E9PN09;Q6YBV0	SLC36A4
19160.7	21089.5	15719.4	11457.8	21630.4	25356.6	14049.7	11768	11210.2	23227.8	10386.6	10277.8	11803.7	14305.7	15451.7	15957.8	2	2	2	2	2	2	2	2	2	2	2	2	2	2	2	2	2	2.25e-05	E9PN19;F6V2D4;H7BXD8;O00214;O00214-2	LGALS8
232470	294063	257396	205948	300449	293095	73340.7	195575	128377	158582	157436	111510	198665	22206.1	108963	96881.5	2	2	2	2	2	2	2	2	2	2	2	2	2	2	2	2	2	9.18e-06	E9PND2	CSRP1
13952.3	18956.5	25618.1	15453.2	16882.8	9345.42	13405.9	11032.9	9697.69	14487.8	11402.5	8896.63	19271.4	7329	9583.97	9392.39	2	1	2	1	1	1	1	1	1	1	1	2	1	1	1	2	1	1.05e-07	E9PNK6;E9PPQ1;J3KNE7;Q16890;Q16890-2;Q16890-3;Q16890-4;Q16890-5	TPD52L1
6224.94	7334.52	5971.65	8058.47	NaN	8149.96	8979.6	14089.6	12566.4	8272.35	11973.1	10533.4	8941.54	3770.28	4238.81	4442.05	2	1	2	2	NaN	2	2	2	2	2	1	2	2	2	1	2	2	0.000277234	E9PNP3;Q9H7C9	AAMDC
NaN	NaN	NaN	NaN	NaN	NaN	NaN	NaN	NaN	NaN	NaN	NaN	NaN	12801	11223.6	13745.4	NaN	NaN	NaN	NaN	NaN	NaN	NaN	NaN	NaN	NaN	NaN	NaN	1	1	1	NaN	NaN	0.00548324	E9PNW8;Q8WVX9	FAR1
21260.9	14698.8	24626.9	20149.5	23733.8	23441.9	8340.88	10490.2	12102.8	10823.4	13022.9	8960.53	16943.4	19426.1	18835.1	20358.8	1	1	1	1	1	1	1	1	1	1	1	1	1	1	1	1	1	6.43e-09	E9PNY3;E9PQN5;Q15173;Q15173-2	PPP2R5B
2350.37	10689.6	12930.6	11527.4	11707.2	5104.53	11899.9	5523.36	4431.31	14900.1	8749.56	9990.01	20081.1	17302.4	17799.8	20642.2	1	2	1	2	2	2	3	3	3	2	3	2	3	3	3	1	2	2.46e-09	E9PPH5;Q9BTT0;Q9BTT0-3	ANP32E
16330.3	17546.1	23358.9	16837.1	28622.5	25586.9	27448.5	27690.5	31322	23068.3	25108.4	25329.3	24755.7	21220.8	20278.2	21837.4	6	6	6	6	6	5	7	7	6	7	7	6	6	6	6	6	6	3.87e-11	E9PPM8;Q9Y315	DERA
NaN	NaN	NaN	NaN	NaN	NaN	3063.58	7854.59	12073.6	NaN	NaN	NaN	NaN	44232	52065.5	51328.2	NaN	NaN	NaN	NaN	NaN	1	NaN	1	NaN	1	NaN	1	1	1	1	NaN	1	0.00444286	E9PPZ9;E9PQ31;O43292;O43292-2	GPAA1
17884.1	15159.4	10245.2	18520.6	9331.33	17233.4	40125.5	59062	42121.9	38161.9	30839.1	27327.9	39014.9	42710.2	45188.9	40039.7	2	2	2	2	2	2	2	2	2	2	2	2	2	2	2	2	2	1.21e-09	E9PQN9;E9PS44;H7BYV1;P13164;Q01628;Q01629	IFITM2;IFITM3;IFITM2;IFITM1;IFITM3;IFITM2
23949.6	14371.8	24925.4	18774.2	18312.7	15385.7	21534	18174	28647.7	33231.2	22917	58315.5	36180.7	58200.8	79160.8	75785.3	1	1	2	2	2	2	2	2	2	2	2	2	2	2	2	2	2	3.37e-13	E9PR30;P62861	FAU
18059.7	16708.2	13911.7	19907.8	19100.2	22468.1	17678.9	18518.7	13551.2	12451.2	14617.5	15139.8	8414.02	18833.1	20208	18425.5	2	2	2	2	1	1	2	2	2	2	2	2	2	2	2	2	2	0.00017985	E9PR38;H0YDK8;H0YEH2;Q14671;Q14671-2;Q14671-3;Q14671-4;Q5T1Z4;Q5T1Z8	PUM1
19458.9	21651.1	20683.9	14753.7	16094.8	19762.4	29140.4	28678	29845.4	34297	17040.1	43810.1	27156.2	5530.69	5409.76	6449.71	4	3	3	4	2	3	4	4	3	3	2	3	3	3	3	4	4	7.32e-08	E9PRU1;O95967	EFEMP2
6451.29	5819.02	6914.96	4976.24	5345.04	2994.99	8762.38	10698.2	8029.63	10917	8020.41	5953.21	8374.24	6928.01	7368.35	7609.67	3	1	3	1	1	3	3	3	2	3	3	3	3	3	3	2	3	6.8e-08	E9PS00;Q9Y5Q0	FADS3
9340.99	8793.8	5226.19	7038.5	3042.47	6806.68	14315.2	12668.1	7445.69	10489.5	6298.59	7710.38	14292.7	27161.6	34111.1	33134.3	3	2	4	1	1	4	2	3	1	3	3	1	4	4	4	1	3	8.01e-09	E9PSI1	e9psi1
27741.9	33884.5	44092.4	25802.5	41833.7	29703.8	32415.5	32168.9	27854.8	45091.3	24752.1	29029.4	33045.1	29091.5	26374.1	29347.6	5	3	6	4	3	2	6	6	4	4	4	6	5	4	6	5	6	6.98e-09	F2Z2F3;J3QSB7;Q13126;Q13126-2;Q13126-3;Q13126-4;Q13126-5;Q13126-6;Q13126-7	;MTAP;MTAP;MTAP;MTAP;MTAP;MTAP;MTAP;MTAP
36472.5	35741.6	16527.9	35421.5	23017.5	36612.9	12099.6	21963.1	20715.8	18399.8	19270.1	27730.8	22707.9	28906.6	35847.7	30630.3	1	1	1	1	1	1	1	1	1	1	1	1	1	1	1	1	1	0.00016968	F2Z2M7;Q86SR1;Q86SR1-2;Q86SR1-3	GALNT10
8745.28	5255.3	6238.73	4847.52	10526	13754	10495.8	15496.6	9275.96	NaN	5046.25	6000.66	4260.54	20173.8	15184.7	13296.5	2	2	1	1	1	1	2	2	2	2	2	1	2	2	2	1	1	0.000773587	F2Z2X4;Q9C0E2	XPO4
95056.6	110625	148323	127551	148741	207790	79460.7	101740	72774	94000.4	59214	53493	120280	160703	162351	176466	3	2	4	2	3	3	4	3	2	3	4	5	4	4	4	5	4	3.36e-14	F2Z388;P42766	RPL35
48016.7	84623.5	81774.4	63541.7	99231.7	47475.3	65559.8	53657.5	45422.3	72262.1	50870.1	64196.6	65774.9	58919.1	65480.7	68582	12	9	12	14	10	9	12	12	15	15	12	12	13	11	12	12	12	7.43e-14	F2Z3J9;Q14914;Q14914-2	PTGR1
12713	NaN	10578.8	26886.5	NaN	2903.58	NaN	6430.52	5280.02	NaN	5403.7	36597.4	3218.29	2619.66	1267.78	NaN	1	1	NaN	1	NaN	NaN	1	1	1	1	1	1	1	1	NaN	1	1	2.83e-05	F5GWH5;P61165	TMEM258
NaN	NaN	NaN	NaN	NaN	NaN	NaN	NaN	NaN	NaN	NaN	NaN	NaN	10778.9	10668.6	10654.6	NaN	NaN	NaN	NaN	NaN	NaN	NaN	NaN	NaN	1	1	NaN	1	1	1	NaN	NaN	0.0465902	F5GWR7;G8JL96;P23468;P23468-2;P23468-3;P23468-4;P23468-5;P23468-6;P23468-7;Q13332;Q13332-2;Q13332-3;Q13332-4;Q13332-5;Q13332-6;Q13332-7;Q3KPI9	PTPRD;PTPRS;PTPRD;PTPRD;PTPRD;PTPRD;PTPRD;PTPRD;PTPRD;PTPRS;PTPRS;PTPRS;PTPRS;PTPRS;PTPRS;PTPRS;PTPRD
35096.8	42099.3	10615	21899.2	10360.1	12470.7	55398	47930.8	49979.4	58474.8	49257.1	48489.1	52248.2	46166.1	46324.5	47486.1	10	2	10	6	2	7	10	11	10	11	10	10	11	11	11	6	11	5.81e-09	F5GWT4;Q9H4A3;Q9H4A3-2;Q9H4A3-5;Q9H4A3-6;Q9H4A3-7	WNK1
7491.12	7734.58	7404.21	6582.14	9101.87	11914.9	8962.68	10227.8	10308.9	12971.6	9197.92	9754.44	10850.5	8636.88	9851.06	11007.5	7	8	8	8	8	8	8	8	8	9	8	9	8	8	9	5	8	5.92e-13	F5GX71;H3BPB8;P34949	MPI
NaN	NaN	NaN	NaN	NaN	NaN	NaN	2033.12	18631.5	NaN	NaN	NaN	NaN	21542.5	15423.1	15200.8	NaN	NaN	NaN	NaN	NaN	NaN	NaN	1	NaN	NaN	NaN	NaN	1	1	1	NaN	1	0.0237489	F5GXC5;Q8TB96	ITFG1
89459.4	81870.4	40110.1	44898	45609	33359.4	102995	117598	96348.9	148518	73538	51860.8	94224.1	68414.4	67164.7	57340.8	5	3	5	5	4	5	5	5	5	5	5	5	4	5	5	3	5	6.84e-13	F5GXX5;P61803	DAD1
5074.33	5942.77	5917.04	5055.45	7397.45	8179.43	4999.98	4045.53	6075.35	6816.15	6266.87	3936.35	6393.05	7446.45	8672.01	7551.16	2	2	1	2	2	2	2	2	2	2	2	2	2	2	2	2	2	3e-06	F5GY68;F5H0F9;Q9UJX4;Q9UJX4-3	ANAPC5
94621.7	133752	117061	90900.6	107679	114713	98463.4	91351.6	83205.3	102013	82401.3	74230.2	84155.9	101061	96862.1	116262	4	3	6	3	3	4	6	5	4	4	5	6	5	4	5	5	6	2.32e-11	F5GYG5;H0YG54;H0YGR4;Q9Y3B8;Q9Y3B8-2;Q9Y3B8-3	REXO2
19586.9	15532.9	36866.3	22258.9	41281.1	18249.9	19333.5	11088.9	15673.8	10712.9	14111.4	9822.59	9819.94	20927.5	19242.2	18056.2	5	2	5	5	2	4	5	5	5	5	5	4	4	5	4	5	5	2.2e-05	F5GYK2;Q9NRL3;Q9NRL3-3	STRN4
117420	123371	123354	106967	120075	108243	75547.4	66888.3	72966.1	115874	59394.2	57424.6	70319.9	153324	164089	170638	9	6	9	9	7	8	9	9	8	9	8	9	9	9	9	9	9	1.41e-14	F5GYQ1;J3QL14;P61421;R4GN72	ATP6V0D1
94195	137441	180939	178684	151624	84956.6	55812	55152	51106.2	48575.6	57461.3	57696.5	54532.2	261875	282899	267111	19	17	17	18	17	16	18	18	17	19	18	16	19	19	19	18	17	2.55e-15	F5GZS6;J3KPF3;P08195;P08195-2;P08195-3;P08195-4	SLC3A2
8610.59	9948.78	7141.33	12025.5	9965.38	5180.21	13132.4	7140	9884.6	10344.9	7237.29	7028.93	8603.44	10301.9	12324.1	10821.7	2	1	2	2	1	1	2	2	1	2	2	1	2	2	2	1	2	0.000254902	F5H039;G3V582;Q9NQX3;Q9NQX3-2	GPHN
17121.2	15537.8	21656.4	25263.8	30434.3	39337.1	16636.1	10966.6	18145.1	34947	27194	30595.5	40496.5	18226	19233.8	21594.1	2	2	2	2	2	1	1	1	1	2	1	1	2	2	2	2	2	1.92e-11	F5H0C4;Q9BRP4;Q9BRP4-2;Q9BRP4-3	PAAF1
33881.1	33996.2	NaN	22996.5	20257.6	20652.9	53617.2	66043	47613.2	67154.6	38337.2	27327.4	35550.8	51960.6	45210	53089.4	1	NaN	1	1	1	1	1	1	1	1	1	1	1	1	1	1	1	1.93e-06	F5H0M4;Q6P1A2;Q6P1A2-2	LPCAT3
15359.3	17781.5	49520.9	18507.3	41344.3	18581.5	53000.3	22073.7	19186.1	14918.3	20318.7	18402.6	29999.4	29541.4	34976.4	38938.6	2	1	2	2	1	1	2	2	1	2	2	2	2	2	2	2	2	1.85e-07	F5H0U5;Q9NZD2	GLTP
11819.7	11477.7	NaN	9883.19	7526.29	17306.1	9641.08	12580	7351.15	25293.9	9319.68	7453.97	25944	16047.4	13706.4	13636.5	5	NaN	6	5	1	2	5	4	2	5	6	6	5	5	6	5	3	3.74e-08	F5H157;Q15286	RAB35
3483.81	2763.81	9184.08	5009.23	5148.38	5566.76	3695.77	7465.88	4319.95	6324.78	5400.25	2927.87	6257	NaN	NaN	NaN	1	1	1	1	1	1	1	1	1	1	1	1	NaN	NaN	NaN	1	1	0.000987717	F5H199;F5H7C4;Q8IXL7-2	MSRB3
5185.26	4674.72	9926.16	4416.1	7333.72	4916.44	4459.1	2702.97	10555.8	3501.03	15222.3	4218.5	2871.31	8696.89	8256.72	9174.29	3	1	1	1	1	2	3	3	2	2	2	3	3	3	3	2	2	0.00177305	F5H1S9;G8JLB3;Q9Y606;Q9Y606-2	PUS1
1834.89	NaN	1766.34	NaN	NaN	6286.36	NaN	NaN	NaN	NaN	NaN	NaN	NaN	6217.49	4720	5817.41	1	1	NaN	NaN	NaN	NaN	NaN	NaN	NaN	NaN	NaN	NaN	1	1	1	1	NaN	0.0102043	F5H2C9;Q86UY6;Q86UY6-3	NAA40
286095	266052	249907	318502	349931	430011	176488	183398	166229	217689	205088	244488	278851	322060	328558	300143	32	29	32	34	27	27	32	34	33	34	31	32	34	35	33	33	34	2.4e-17	F5H365;Q15436	SEC23A
73638.4	89774.6	167245	166230	182042	177714	139291	153720	88592.5	46229.7	89294.4	96416.7	86996.4	197574	158588	162299	8	8	9	9	8	8	9	8	8	9	9	9	8	9	9	9	9	2.55e-20	F5H423;P61204;P84077	;ARF3;ARF1
18708.8	36009.8	37366.2	32886.7	35236.9	24366.6	21258.7	18752.1	21244.5	43278.4	26630.5	31251.6	41127.6	34945.5	35790.2	39957.3	9	8	10	10	8	7	11	11	11	11	11	11	11	11	11	10	10	1.3e-11	F5H442;Q99816	TSG101
100413	84778	126167	114737	122706	90994.8	64997.3	60730.1	76130.2	59671.5	87945.1	111198	74848.8	77674.6	83401	87483.2	10	11	11	12	11	11	10	12	10	11	10	12	12	11	11	12	12	6.73e-14	F5H4R6;F8VY35;F8W020;F8W0J6;H0YIV4;P55209;P55209-2	NAP1L1
4948630	4394600	5829530	5206770	6869920	7644640	5120590	5144440	4357420	3655440	4751340	4715380	3233950	6520520	5905400	5889330	45	46	47	45	46	46	52	52	47	51	51	55	53	49	50	47	49	7.27e-18	F5H5D3;Q9BQE3	TUBA1C
7219.42	5519	7170.9	9200.64	6178.26	4732.25	4067.6	2687.96	3662.66	4901.02	5558.19	8809.79	NaN	13814.7	14715.8	13478.8	1	1	1	1	1	1	1	1	1	1	1	1	1	1	1	1	1	0.000166737	F5H5I6;H0Y8R1;H0YAK1;Q12849;Q12849-5	GRSF1
7295.71	6546.36	NaN	12291.5	NaN	12020	NaN	20496.9	6236.56	8113.95	6557.46	11414.1	8408.34	5309.4	6840.49	6420.79	1	NaN	1	2	NaN	NaN	1	1	1	1	1	1	1	1	1	2	1	0.00673407	F5H5P2;P12694;P12694-2	;BCKDHA;BCKDHA
10896.3	22644.8	18121.2	14342	29734.2	16792.8	15686	14705.7	12344.7	24464.8	11995.3	10704.5	38736.8	6800.82	4481.5	1194.01	2	1	1	1	1	3	2	2	2	3	2	1	1	3	1	2	3	0.000838612	F5H5R8;P18440	NAT1
13226.7	10033.9	11091	9428.66	10766.3	14112.7	14614.6	16041.1	13901.7	21034.1	10738.3	6578.3	16107	17913.8	17607.6	17436.1	1	1	1	1	1	1	1	1	1	1	1	1	1	1	1	1	1	0.000897561	F5H5T5;Q7Z3V4	UBE3B
14819.3	12100.9	6338.87	9000.86	8023.29	9071.2	13506.6	15875.3	12750.1	16263.6	13665.2	7585.2	14047.4	18733.6	18324.3	17747.5	5	3	5	3	3	6	6	6	3	6	6	5	6	6	6	3	6	2.35e-08	F5H619;Q86XA9	HEATR5A
31332	29912	32330.2	39266	41223.4	32168.9	22821.5	20450.4	22405.9	32600.8	22739.9	27312.2	25410.2	43838.9	42896.5	40949.7	6	4	6	6	3	4	5	7	5	7	6	7	7	7	7	5	7	4.33e-14	F5H669;Q8N684;Q8N684-2;Q8N684-3	CPSF7
3589.24	6369.97	NaN	8616.48	NaN	8709.17	NaN	4742.73	3131.4	1647.78	6067.5	7366.94	5856.12	3955.1	4754.76	3780.97	1	NaN	1	1	NaN	NaN	1	1	1	1	1	1	1	1	1	1	1	0.00470062	F5H6I0;H0YLF3;P61769	B2M
14988.2	13091.6	10876.3	11317.2	15719.3	16089.6	12977.9	14168.7	11381.3	15295.1	13948.6	12388.8	21296.9	5083.85	5447.33	4978.21	1	1	1	1	1	1	1	1	1	1	1	1	1	1	1	1	1	5.96e-05	F5H6T0;Q8TB40;Q8TB40-2	ABHD4
10927.6	6192.64	10153.5	9184.41	13600	16197.2	6457	7307.79	6176.99	5510.29	5942.95	10924.8	6710.79	12314.9	17446.5	17133.4	1	1	1	1	1	2	2	2	1	2	2	2	2	1	1	1	2	0.00334295	F5H6Z0;Q00537;Q00537-2	CDK17
13364.3	9314.68	12951.7	17649.5	16447	14484.8	8413.92	11655.1	12694.2	8209.59	16187.2	24179.7	20776.1	26422.8	26759.9	24157.7	3	2	4	4	2	3	4	4	4	4	4	4	4	4	4	4	4	3.16e-08	F5H8D7;P18887	XRCC1
1472.34	1776.89	NaN	NaN	3493.48	1481.18	5019.76	2556.53	3492.82	1419.42	1212.7	NaN	NaN	8788.72	7325.72	6942.68	1	NaN	2	NaN	1	1	2	2	NaN	3	2	NaN	3	3	3	1	3	1e-05	F6SFZ6;Q99571;Q99571-2;Q99571-3	P2RX4
129093	127791	138411	133102	141461	161260	120295	100490	142596	187498	161040	168977	194530	121787	132241	131552	12	8	13	12	9	9	14	14	13	14	12	13	14	14	13	11	12	1.89e-16	F6TLX2;Q9HC38-2	GLOD4
7739.93	7320.97	7461.83	8341.76	7942.54	6798.8	3241.17	3390.85	5394.86	8396.12	5929.1	6007.35	7356.66	15260.1	16388.5	15225.1	2	1	2	2	1	2	2	2	2	2	2	2	2	2	2	2	2	4.28e-08	F6VRR5;Q9BY77;Q9BY77-2	POLDIP3
88972.3	121873	155319	115298	78590	29423.7	66025.9	67504	60610.9	64911.9	77127.4	66615.9	63672.7	102401	109575	126989	4	4	4	4	3	3	5	5	5	4	5	4	5	5	5	5	5	6.18e-13	F6WQW2;P43487;P43487-2	RANBP1
24098.6	11724	40176	20587.8	NaN	17712.7	28624.2	22447.5	21002.1	34896.6	15169.3	20333.3	11917.2	85376.4	70225.2	58209	8	1	6	8	NaN	7	6	11	8	10	5	2	11	11	11	4	11	2.36e-10	F8VNT9;F8VV56;F8VWK8;F8W022;P08962;P08962-2;P08962-3	CD63
18879.9	25871.4	32801.4	35756.4	28838.2	22506.1	20666.6	18278.2	21810.7	23699.5	22045.3	26779.2	23645.8	33417.1	36271.2	31449.4	1	1	1	1	1	1	1	1	1	1	1	1	1	1	1	1	1	1.13e-14	F8VP97;F8VQF4;F8VRS8;F8VUB4;F8VV52;F8W145;Q9NZN8;Q9NZN8-2;Q9NZN8-4	CNOT2
40659.2	48209.2	28731.7	25718.1	30043	21708.9	97635.3	91333.2	67385.9	86244	53783.5	73778.8	83561.8	138043	144143	149286	27	16	27	23	17	31	31	32	25	33	26	28	35	34	34	14	35	1.97e-16	F8VPD4;P27708	CAD
20760.7	16213.2	5795.19	7673.1	8608.01	9213.47	28521	28290.9	24085	35006.9	16021.2	11176	20801.7	19502.5	25019.1	25464.4	1	1	1	1	1	1	1	1	1	1	1	1	1	1	1	1	1	1.81e-14	F8VPI1;F8VQQ5;F8VQW0;F8VR05;F8VSI7;F8VVJ4;F8VX73;F8W086;F8W1G3;F8W201;P55061;P55061-2	TMBIM6
30903.2	29719.5	43568.2	34814.6	38081.7	28903.6	30416.8	25938.9	27839.6	42267.2	36079.7	33743.3	37006.1	77664.5	76585.6	77754.3	6	6	5	4	6	4	6	5	5	5	5	6	6	6	6	6	6	9.53e-17	F8VR84;Q9HB07	MYG1
2341.61	3105.59	3262.13	3000.5	7957.19	4817.13	4572.22	3252.61	4510.05	5690.69	5660.9	4204.58	7582.7	2199.75	1754.87	3679.77	2	2	2	3	2	2	2	2	3	3	1	2	2	2	1	3	3	6.65e-08	F8VRD8;F8VXI1;Q9UI09;Q9UI09-2	NDUFA12
5973.04	12289.3	13762.9	7271.01	17287.5	5071.02	22281.1	16196.5	15369.7	17565.6	15285.7	12703	15013.9	19340.4	19542.3	24184.5	1	1	1	1	1	1	1	1	1	1	1	1	1	1	1	1	1	0.00326977	F8VTV8;F8VWX7;F8VXD2;F8VYH9;F8VZ51;F8VZZ0;F8W1L8;P11802	CDK4
25551.7	49369.5	106236	98333.3	74674.6	43049.9	50921.3	40729.3	30130.9	42685.3	36693.8	57901.9	27892.6	65883.1	69345	73705.9	2	1	2	1	2	2	1	2	1	2	2	2	2	2	2	2	2	3.8e-14	F8VU90;Q9NYL4;Q9NYL4-2	FKBP11
58453.3	53106.4	19090.3	55879.5	33852.3	51280.2	62101.6	38041.2	40227.7	59363.1	37341.4	36507.3	56636.7	40539.6	39425.1	35973.7	3	3	3	3	2	3	3	3	3	3	3	3	3	2	3	3	3	1.98e-07	F8VUA2;F8VVT7;Q9HD42	CHMP1A
20980.5	41659.4	37253.5	31058.6	37206.4	37574.8	36835.3	34497.1	22009.3	55736.6	29893	20189.8	56745.6	52168.6	49025.6	56824.4	3	3	3	3	3	3	3	3	3	3	3	3	3	3	3	3	3	1.66e-14	F8VUC5;F8VVA7;F8VXB1;F8VXR1;F8VYZ4;F8W156;P61923;P61923-4;P61923-5	COPZ1
7546.47	8379.68	1630.7	4986.21	NaN	11808.6	NaN	6792.56	8126.52	12039.5	6601.47	5006.19	11638.8	8918.99	11577.6	9658.21	3	2	3	3	NaN	NaN	3	3	3	3	3	3	3	3	3	3	3	5.4e-05	F8VVL1;O43583	DENR
12213	9804.52	6124.48	12597.2	8178.5	12902.7	14337.3	19483.4	20294.6	28618.6	20499.9	18948.4	24640.2	17217	15962.2	16355.8	4	3	4	3	3	3	4	4	4	4	4	4	4	4	4	2	3	8.8e-07	F8VW41;Q86VP3;Q86VP3-2;Q86VP3-3;Q86VP3-4	PACS2
8034.56	7305.25	1514.39	6590.95	4246.28	8165.89	8292.67	8374.97	7490.08	8284.9	6702.95	8492.6	10250.1	20336.7	21980.3	20932.9	3	1	3	3	1	2	3	3	2	3	2	2	3	3	3	2	3	2.43e-08	F8VXC8;Q8TAQ2;Q8TAQ2-2;Q8TAQ2-3	SMARCC2
22766.9	21753.6	26846	21000.9	27049.5	30136.2	30233.4	31069.2	25136.4	15932.5	18356.5	15315.8	15584.7	29792.1	26474.9	30150.7	2	2	3	2	2	3	3	3	3	3	3	2	3	3	3	2	3	1.23e-07	F8VXJ7;Q9Y2B0	CNPY2
23707	20438.5	9209.54	31743.6	93651.7	32510.9	47185.2	15631.4	16080	23783.1	20534.3	14402.1	26564.6	21164.3	22054.6	22637.7	2	1	2	1	2	2	2	2	2	2	2	2	2	2	2	2	2	5.21e-07	F8VYE8;P36873;P36873-2	PPP1CC
46220.2	51475.4	55545.8	44618.3	79790.6	187260	51402.4	47312	27014	38676.5	32672.1	23704.5	39607.6	103321	82884	86439.2	4	5	5	5	5	5	5	5	4	5	5	5	5	5	5	5	4	2.79e-13	F8VYN9;P40616;P40616-2	ARL1
30254.3	22910.6	42658.9	25081.5	50042.6	34888.2	20121.3	26355.6	24502.7	34445.9	18957	15489.3	22644.5	39311	39139.4	40098.5	2	1	2	2	1	2	2	2	2	2	2	2	2	2	2	2	2	4.57e-11	F8VYZ3;Q96GA7	SDSL
10541.4	11210.9	NaN	8065.96	11976.1	7809.36	9249.61	10087.2	10604	18021.3	13749.6	13107.5	19790.6	18145	19250.4	17004.5	2	NaN	2	2	2	2	1	2	1	2	2	2	2	2	2	2	2	0.00821703	F8VZ44;H3BU82;Q9NRG9;Q9NRG9-2	AAAS
48254.1	53208.1	93146.7	54952	46024.9	50432.4	41966.5	38793	37164.4	56806.5	43663.6	47938.7	73282.9	75535.7	83762.4	85460.7	5	4	5	4	4	3	5	5	5	4	5	5	5	5	5	5	5	9.65e-15	F8VZQ9;P82979	SARNP
108647	95338.9	142673	120736	96928.7	124014	9248.85	11334	11906.5	14761.4	17207.6	34448.1	21151.3	10745.9	11250.1	7406.88	10	8	9	11	7	3	8	6	7	7	7	7	5	6	6	10	8	2.56e-13	F8VZY9;P05783	KRT18
NaN	NaN	NaN	NaN	NaN	NaN	NaN	NaN	NaN	NaN	NaN	NaN	NaN	NaN	NaN	NaN	NaN	NaN	NaN	NaN	NaN	NaN	NaN	NaN	NaN	NaN	NaN	NaN	NaN	NaN	NaN	NaN	NaN	1.1e-15	F8W0V3;Q9GZZ8	LACRT
108567	136735	153888	104311	100259	120115	129527	113236	96574.2	188852	116010	118715	187863	100759	95543.5	108700	7	7	7	6	7	8	8	9	7	9	7	9	8	7	7	8	9	5.11e-17	F8W1A4;P54819;P54819-2	AK2
383279	479497	748173	571247	498523	580045	529117	537912	426394	258797	471717	546582	317631	249926	242032	257715	12	11	12	12	12	12	12	12	11	12	12	12	12	12	12	12	12	9.72e-16	F8W1R7;G3V1V0;P60660;P60660-2	MYL6
62141.5	66463.5	65180.8	73010.2	62374.8	92678.7	36766.7	38165.7	35298.3	46120.7	52516.2	52268.5	51305.4	32859.1	37027.5	36145.6	2	2	2	2	2	2	2	2	2	2	2	2	2	2	2	2	2	3.96e-11	F8W1T6;Q15434	RBMS2
166660	311721	328762	290210	294228	180241	209670	197739	319977	244626	307236	402022	230785	218887	218006	202726	6	4	6	5	5	3	5	5	6	6	5	5	6	6	6	6	6	1.47e-10	F8W1U7;Q8N6T3;Q8N6T3-4	ARFGAP1
23014.7	10349.7	22513.1	35600.2	10971.9	20276.5	NaN	10415.3	6790.47	2464.59	7904.86	37169.5	NaN	NaN	1535.89	NaN	2	2	2	2	2	NaN	2	2	2	2	2	NaN	NaN	1	NaN	2	2	3.88e-05	F8W696;P02647	APOA1
41769.9	21293.2	54836.7	37638.7	37582.3	50981.4	32598.6	33987.1	36743.2	22017.5	30845.4	55176.9	31755	51190	51168.5	42050.2	5	5	6	5	5	5	6	6	6	6	6	6	6	6	6	6	6	9.46e-16	F8W6G1;Q9UHY1	NRBP1
328395	385576	384435	343000	346004	464502	203743	222892	177733	435986	230466	284172	464585	588116	537420	583124	37	28	36	34	27	28	38	36	35	39	33	33	40	40	40	37	38	1.93e-16	F8W6I7;P09651;P09651-2;P09651-3	HNRNPA1
8709.54	49442.2	84058.6	40152.9	43242.3	30460.8	32013.2	31784.2	33400.6	51914.1	34411.6	30741.7	80625.5	26410.9	23982.9	29088.8	2	1	2	2	2	2	2	2	2	2	2	2	2	2	2	1	2	8.67e-09	F8W7Q4;Q96A26	FAM162A
18739.1	12491.7	16233.3	15630.7	16825.2	22681.4	15048.7	14927.5	16160.3	3862.52	13088	9051.75	3888.74	9513.42	11305.3	7826.42	3	3	3	3	2	3	3	3	3	3	3	3	3	3	3	3	3	0.00209293	F8W7U0;Q15811;Q15811-10;Q15811-11;Q15811-12;Q15811-2;Q15811-3;Q15811-4;Q15811-6;Q15811-7;Q15811-8;Q15811-9	ITSN1
15120.5	10802.8	11269.3	15101.5	8080.01	14189	26234.1	20232	26581.8	52486.7	29965.6	18962.6	49643.8	25834.9	28042.8	24380.1	9	5	9	8	5	11	11	12	10	12	11	12	12	12	12	7	12	9.98e-13	F8W7U3;Q641Q2	WASHC2A
1613.55	1226.76	NaN	NaN	NaN	NaN	NaN	4967.64	4155.07	6697.23	1943.41	1562.79	3365.93	5940.24	5325.72	5167.16	1	NaN	1	NaN	NaN	NaN	1	1	1	1	1	1	1	1	1	NaN	1	0.022111	F8W7W8;Q30201;Q30201-2;Q30201-5;Q30201-6;Q30201-7;Q30201-8	HFE
25325	14722.5	25579.4	19151.3	27940.8	29982.2	21301.7	21772	22591.8	20909.7	15323.8	23007.9	29988.4	27063.6	27666.7	26496.1	1	1	1	1	1	1	1	1	1	1	1	1	1	1	1	1	1	0.00467459	F8W881;Q9NX05	FAM120C
58371.6	57093	77927.5	60959.9	94888.8	77125.8	52159.3	19026.1	33532.9	15804.3	38030.1	51374.5	45217.1	86480.7	82372.3	87605.9	6	4	6	6	4	4	6	6	6	6	6	5	6	6	6	5	4	3.52e-05	F8W8I6;P31483	TIA1
1151350	801419	643825	735004	757761	698511	1412800	1073900	887536	987796	983755	854247	951476	1738260	1795270	1772330	19	13	17	16	14	20	19	19	17	20	19	19	19	19	18	16	21	4.76e-18	F8W914;Q9NQC3-2	RTN4
84505.5	73809.4	68673.5	83294.5	41174.8	98169.3	41509.6	50939.7	62288.9	67979	69267.6	73850.7	76243.4	51075.4	59003.6	46767.7	13	10	16	13	10	11	16	15	16	16	15	14	15	14	15	15	16	7.8e-11	F8W930;Q9Y6M1;Q9Y6M1-1	IGF2BP2
13937.7	23686.4	65837.4	49561.4	108307	21194.2	25944	22033.7	17717.8	30336.6	16395.6	10533.4	27835.3	32273.7	29052.4	28281.8	9	2	11	2	2	14	11	15	6	17	16	11	19	17	18	1	17	5.54e-12	F8W9J4;Q03001	DST
30096	24795.3	32045.3	35191.6	29144.5	24272.3	33351.4	29915.8	27874.9	34414	38640.5	28861.4	38821.4	35384.3	37303.3	38758.9	7	5	6	5	5	6	7	7	5	7	7	5	7	7	7	5	6	1.06e-06	F8W9S7;Q14C86;Q14C86-2;Q14C86-3;Q14C86-4;Q14C86-5;Q14C86-6	GAPVD1
31687.3	41918.4	52086.8	50401.1	47171.8	39548.2	41663.1	41351.9	41182.5	43735.9	37830.4	50258.8	39123.1	38991.8	45644.5	41539.1	6	5	6	6	6	6	6	6	6	6	6	6	6	6	6	5	6	3.41e-14	F8W9X7;Q567U6	CCDC93
21429.1	16136.6	16971.3	16851.2	18022.4	17750.8	21564.7	18193.3	19298.2	19962.7	15557.2	8690.19	17413.3	15188.1	16888.8	14603.3	9	6	9	8	5	7	9	10	7	10	9	8	10	9	8	10	10	1.09e-09	F8WA11;Q7Z460;Q7Z460-2;Q7Z460-3;Q7Z460-4;Q7Z460-5	CLASP1
6288.03	4456.02	4626.23	5362.79	6640.1	9701.58	6046.41	7586.54	6373.1	3951.59	6240.52	5038.52	3699.12	13451	14533	13304.8	1	1	1	1	1	1	1	1	1	1	1	1	1	1	1	1	1	9.32e-11	F8WAA7;Q96HW7;Q96HW7-2	INTS4
13040.5	12725.9	15765	11365.8	10379	4850.36	6403.53	10869.5	13864.4	20699.9	12396	7879.64	12029.5	27393.3	22522.1	23668.2	1	1	1	1	1	1	1	1	1	1	1	1	1	1	1	1	1	1.36e-07	F8WAL5;F8WE68;Q8NC44	RETREG2
47879.8	46931.3	44466	56075.6	53886.9	47504.7	36956.9	44852.1	41714.7	43593.4	42227.3	37644.7	33207.5	35413	26719.6	29396.9	10	10	8	10	9	8	11	10	11	11	8	8	9	8	10	9	11	1.1e-16	F8WBA3;Q15139	PRKD1
7108.66	7646.63	NaN	7601.93	NaN	11087.1	NaN	5429.35	4212.94	8195.79	NaN	3460.28	6634.1	13895	15204.5	14724.5	1	NaN	1	1	NaN	NaN	NaN	1	1	1	1	1	1	1	1	1	1	0.000165876	F8WBJ6;Q9NRX1	PNO1
11112.5	44386.9	51711.3	34651.3	50926.6	10095.8	52629.7	11486.4	38048.2	52323.5	47128.4	29555.3	53936.3	32180.8	31649.5	36160.7	1	1	1	1	1	1	1	1	1	1	1	1	1	1	1	1	1	0.00314814	F8WBW1;F8WC41;Q86X83;Q86X83-2	COMMD2
34102.4	25158.2	NaN	21399.9	32407.7	19116.3	39066.4	46338.2	38733.5	36486.8	26015.8	12144.5	26974.9	94559.3	92923.4	95628.1	7	NaN	6	5	1	3	7	7	5	7	6	7	7	7	7	6	7	2.02e-14	F8WF48;Q99442	SEC62
39112	34112.9	38308.9	37143.8	41692.3	30325.9	22248.5	20872.4	29360	18189.6	26335.6	21781.4	13820.1	59611	59757.3	50966.4	1	1	1	1	1	1	1	1	1	1	1	1	1	1	1	1	1	0.000174635	F8WFC6;Q9H089	LSG1
49144.8	33335.2	30963.8	54199.6	44207.5	51241.5	30770	26810.6	31573.6	29923.5	23723.1	37936.8	37982.6	62805.7	68035.2	57647.1	4	3	5	4	4	4	5	5	4	5	5	5	5	5	5	4	4	3.91e-08	F8WJN3;Q16630;Q16630-2;Q16630-3	CPSF6
40782.4	29231.2	31345.4	34582.3	22105	48344.4	28902.2	45392.4	44768.5	34472.1	30520.5	25309	32714.5	25759.6	32444.2	27048.4	13	10	13	13	8	9	12	13	12	13	12	12	13	13	13	12	13	3.69e-16	G0XQ39;Q13586	STIM1
58575.7	54189.6	63950.4	67067.9	60165.1	79661.6	36415	50988	59874.3	65827.1	60951.1	74442	64905.1	49080.3	51077.1	50504.8	9	8	9	9	8	7	9	9	8	9	9	7	9	9	9	7	9	7.25e-14	G3V0I5;P49821;P49821-2	NDUFV1
10765.7	5750.89	5602.17	5607.89	15497.5	18559.9	10552.7	16102.3	8940.79	9787	11016.3	3645.28	10633.3	24329	23699.1	23804.4	5	3	6	6	4	5	5	6	4	5	6	4	6	6	6	6	6	1.43e-08	G3V198;Q12769	NUP160
3602.23	3349.36	2976.79	4104.99	6605.69	3812.84	3659.32	4091.73	4799.03	4830.98	4756.47	3243.35	5898.07	5858.48	6677.59	6653.4	3	2	3	3	1	2	3	2	3	3	3	3	3	3	3	2	3	1.9e-08	G3V1P5;Q96RN5;Q96RN5-2;Q96RN5-3	MED15
151175	129622	428623	130897	267112	88932.7	342814	106416	208873	400409	96940.8	290197	360034	150092	158543	184272	2	1	2	2	2	1	3	2	1	3	2	1	3	3	3	3	3	1.7e-13	G3V1S7;M0R2V0;Q92839	HAS1
18959.3	5416.66	4764.29	1166.29	7877.97	14126.9	63001.3	42330.1	23637.8	22813.6	11876	10690.2	15096.6	89589.2	40022.1	53789.7	3	2	2	1	2	3	2	4	2	3	3	2	2	4	3	3	4	1.48e-11	G3V1U5;Q9Y3E0	GOLT1B
16971.2	13103.3	39432.1	10520.2	63174.8	13527.1	38307.6	16119.8	10318.5	58033.2	10441.8	13005.6	21076.2	17746.2	17910.7	19473.3	3	1	4	4	1	1	4	4	2	4	2	4	4	4	4	4	2	0.00329833	G3V256;G3V5I6;H0YJA2;Q6PJT7;Q6PJT7-10;Q6PJT7-11;Q6PJT7-2;Q6PJT7-3;Q6PJT7-4;Q6PJT7-5;Q6PJT7-9	ZC3H14
7065.01	7838.78	6028.76	3759.57	NaN	5672.07	6611.91	11525.6	7031.89	10844.4	7943.97	7614.31	10646.5	10813.3	12380.6	12425.3	2	1	3	2	NaN	3	3	3	2	3	3	3	3	3	3	2	3	0.0012484	G3V2N3;P54821;P54821-2	PRRX1
NaN	NaN	NaN	NaN	4413.13	3781.74	NaN	3982.84	5863.72	NaN	4477.94	NaN	NaN	2737.41	NaN	2477.81	NaN	NaN	NaN	NaN	1	NaN	1	1	NaN	NaN	NaN	NaN	1	NaN	1	1	1	0.0312746	G3V2R9;G3V3Y1;Q8N8N7	PTGR2;;PTGR2
35954.8	39686.3	51834.5	28273.2	39095.7	36058.1	39498.4	31316.9	30178.2	54594.4	25834.1	24159.2	40791.8	35847.5	35720.4	37151.9	4	4	4	3	4	4	4	4	4	4	4	4	4	4	4	3	4	9.45e-10	G3V2S6;Q9Y5K8	ATP6V1D
10855.8	11241.2	3984.76	9748.21	3067.45	16898.6	1859.44	3317.69	4557.65	4696.6	3844.36	5678.12	3814.32	8076.94	6252.64	3823.71	1	2	1	2	1	2	2	2	1	2	1	1	1	1	2	1	2	0.000107428	G3V2T4;G3V4E4;Q99538;Q99538-2;Q99538-3	LGMN
10117.7	8158.35	7168.44	10359.8	5181.64	11363.2	5571.03	6684.81	5551.1	12368.4	6560.31	6213.62	9989.17	16021.9	16602.7	14757.4	3	2	3	3	2	2	3	3	3	3	3	3	3	3	3	3	3	9.31e-08	G3V3A4;G3V4X8;Q13573	SNW1
15364.4	12097	12592.4	18342.1	NaN	12561.6	6470.6	10941.6	15087.7	NaN	14483.4	NaN	6393.76	13300.4	14021.5	12564.4	1	1	1	1	NaN	1	1	1	NaN	1	1	1	1	1	1	1	1	0.0166857	G3V3H3;G3V5R9;Q07866-6	KLC1
25469	20260.1	18743.9	27893.6	16610.4	25295.7	NaN	18963.7	20238.8	16701.7	20285.9	22238.2	17707.6	15086.2	15905	14045.9	1	1	1	1	1	NaN	1	1	1	1	1	1	1	1	1	1	1	0.000535151	G3V3R1;P49757;P49757-2;P49757-3;P49757-4;P49757-5;P49757-6;P49757-7;P49757-8	NUMB
32058.7	27422.4	12305.6	14760.1	8805.79	15369.7	96244.1	95007.1	99959.4	108177	113444	126907	118971	33596.7	32997.3	33471.3	16	4	15	10	1	17	23	23	18	22	22	18	22	20	20	7	24	9.56e-18	G3V3X5;G3V511;Q14767	LTBP2
72595.5	58679.6	70623.1	71421.9	76392.4	66966.9	33184.7	33547.3	46617	43451.2	47614.2	46135.5	40046.7	75333	81130.2	81221.3	10	8	8	9	8	8	8	9	10	10	8	10	10	10	9	10	9	1.59e-11	G3V4F7;P61011;P61011-2	SRP54
37231.6	18896.7	35819	19920.5	32242.1	47922.9	36276.4	40486.3	44739.1	22896.1	25866.1	32470.4	18805	31644	31935.4	31670.9	2	2	2	2	2	2	2	2	2	2	2	2	2	2	2	2	2	2.16e-15	G3V4K3;Q9H9C1;Q9H9C1-2	VIPAS39
31889.8	31780.2	42945.5	33824.4	36835.4	29804.6	26617.8	22011.7	31590.8	41084	42120.5	41917.3	39353.2	9818.16	11653.8	13341.1	3	3	4	4	3	4	4	4	3	4	3	3	3	4	3	3	4	3.36e-10	G3V4M9;Q13572	ITPK1
14425.6	14187.6	14597.2	13983.3	18881.7	18985.5	37569.8	35484.1	32448	33328.3	58699.7	91497.8	54525.1	NaN	5069.54	NaN	3	3	3	3	3	3	3	3	3	3	3	3	NaN	1	NaN	3	3	3.37e-13	G3V4U0;G3XA98;Q9UBX5	FBLN5
24614.7	16321.3	26645	12419.8	32047.2	49980.9	40401.2	39971.9	29650.3	24159	13503.8	16320.3	21512.1	40909.8	38228.6	37684.9	2	2	2	2	2	2	3	2	2	2	3	2	2	2	2	2	2	1.77e-13	G3V4W4;G3V5E4;Q96EK6	GNPNAT1
10015.9	12026.4	13510.5	9401.65	16078.5	10860.2	15526.2	11299.1	9501.35	12719.8	7485.29	4995.41	9627.69	19533.5	19451.3	19521.9	3	2	3	3	2	2	3	3	3	3	3	3	3	3	3	3	3	1.93e-06	G3V529;Q9GZR7	DDX24
20914.4	18311.8	14574.5	14840.4	4191.68	13278	14790.5	20162.3	14301	22097.6	13245.7	20424.8	23149.6	8534.49	10579.5	8163.42	2	2	2	2	1	2	2	2	2	2	2	2	2	2	2	2	2	3.75e-05	G3V583;Q8N128;Q8N128-2	FAM177A1
18228.3	12162.6	29305.2	14001.2	38777.1	13467.2	28333.2	19190.9	17736.1	15683.8	13431.6	16289.9	14940.4	25938.5	26834.8	24989.3	4	2	3	4	2	2	3	4	3	4	4	3	4	4	4	4	4	7.4e-05	G3V599;Q96PC5;Q96PC5-10;Q96PC5-11;Q96PC5-12;Q96PC5-13;Q96PC5-14;Q96PC5-6;Q96PC5-7;Q96PC5-9	MIA2
3662.26	2548.11	NaN	NaN	8438.7	7661.44	10358.7	9258.42	8862.03	9159.15	8505.77	6467.89	5669.66	21157.3	15273.5	13269.7	1	NaN	1	NaN	1	1	1	1	1	1	1	1	1	1	1	1	1	1.22e-08	G3V5N8;Q9HBF4;Q9HBF4-3	ZFYVE1
12451.7	10161.7	14758.9	14931.7	13209.5	13688.6	10355.9	8174.48	12987.1	21615.6	11626.7	11352.6	9901.63	22610.7	21334	25314	2	3	3	2	3	3	3	3	2	3	2	3	3	3	3	2	3	9.75e-10	G3V5Z3;Q6IN85;Q6IN85-2;Q6IN85-4	PPP4R3A
97892.6	194753	203950	157143	220361	186746	158259	130633	106399	231685	142673	133384	228305	129258	147479	153637	11	9	15	10	8	9	14	12	12	13	14	15	14	13	14	13	13	6.01e-15	G3V5Z7;P60900	PSMA6
7106.11	3915.81	NaN	5450.98	NaN	8403.91	NaN	2994.95	5919.65	6078.75	3532.06	3898.84	2549.81	9957.8	9535.21	8883.04	3	NaN	3	2	NaN	NaN	2	3	1	3	2	2	3	3	3	1	2	0.000204806	G3XAG1;Q96ME7;Q96ME7-2;Q96ME7-3	ZNF512
10710	8500.49	8982.21	11070.4	12391.6	11558	11829.9	8852.5	9594.02	8907.72	10401.8	11661.6	8859.66	19520.9	19084.1	19996.1	5	4	5	5	5	5	5	5	4	5	4	6	6	6	5	5	6	6.12e-05	G3XAH6;P51003	PAPOLA
41663.5	50610.1	19543.1	31025.8	22298.6	42443.9	51333.4	62940.7	66135.1	36932.3	40181.8	50698.4	24700.8	76153.1	72180.8	62958.3	16	6	15	11	7	13	17	18	14	17	14	12	18	18	18	7	17	4.64e-16	G3XAI2;P07942	LAMB1
87083.3	74028.7	38433.5	46152.7	51319.6	55589.2	110746	107856	85242.1	70817.4	63379.1	52834.3	26091.5	136161	122043	128384	8	3	7	5	3	8	8	8	6	8	8	6	8	8	8	7	8	1.28e-14	G3XAN4;Q15629;Q15629-2	TRAM1
36167.4	27914.6	22098	32072.1	21934.9	24278	49322.5	50583.4	77189.1	84739.5	102024	104772	78877.2	7415.58	6209.11	11797	9	5	9	9	3	7	9	9	9	9	10	7	7	5	6	9	9	3.87e-13	G3XAP6;P49747;P49747-2	COMP
4251.08	5710.6	NaN	4339.69	8340.61	5287.96	6562.35	5568.68	3887.93	7148.21	4443.3	6012.31	3926.69	8061.13	6671.28	7457.85	2	NaN	1	1	1	2	2	2	2	2	2	1	2	2	2	1	2	0.000119204	G5E994;Q5VW38;Q5VW38-2	GPR107
6926.85	8596.54	NaN	11376.7	11311.5	10001.3	NaN	5069.67	5599.5	9608.5	7385.74	6764.09	NaN	7769.33	11972.5	10639.9	1	NaN	1	1	1	NaN	1	1	1	1	1	1	1	1	1	1	1	0.00445723	G5E9C2;I3L1A4;I3L4X3;Q15653;Q15653-2	NFKBIB
10596.4	8169.31	12377.2	12037.7	15942.4	11185	9798.18	8880.1	7935.48	14894.2	5583.48	14204	17030.2	5427.62	10147.1	10493	1	1	1	1	1	2	2	2	1	2	1	1	2	1	1	1	2	0.00246424	G5E9C8;Q07889;Q07889-2	SOS1
674307	1636290	1838710	1635990	1885060	1283150	1383490	1243460	1246920	2281730	1498780	824607	1825850	1792890	1941830	2135740	1	1	1	1	1	1	1	1	1	1	1	1	1	1	1	1	1	2.91e-05	G5E9D4;Q96EB1-2	ELP4
34143	26307.5	NaN	23485.7	12308.2	15498.2	5476.1	3011.88	3186.66	8303.6	13799.1	4506.88	15139.6	4501.94	3551.03	3141.38	1	NaN	1	1	2	1	1	2	2	2	2	1	2	2	2	2	2	0.000305652	G5E9G4;Q9ULT0;Q9ULT0-4	TTC7A
5001.79	4175.65	5601.6	1883.15	6451.39	5341.23	4785.61	1571.36	4638.9	9109.13	4393.66	5317.49	10502.7	4508.15	4410.82	5238.98	1	1	1	1	1	1	1	1	1	1	1	1	1	1	1	1	1	3.73e-06	G5E9P3;Q9NYS0	NKIRAS1
15855.3	15888.4	23367	17165.3	18645.7	11766.2	13025.2	7821.36	13242.5	21669	16939.2	12233.1	16584.4	16006.5	15371.8	17996.4	2	3	3	3	3	3	3	3	3	3	3	3	3	3	3	2	3	0.00011667	G5E9V5;G5E9W7;H7C5L9;P82650	MRPS22
7914.6	7861.39	NaN	11404.4	NaN	11943.2	5897.13	9867.92	6653.19	6405.53	5843.69	9009.25	NaN	12659.8	10237.2	10557.5	1	NaN	1	1	NaN	1	1	1	1	1	1	1	1	1	1	1	1	0.0269684	G5E9W3;Q9UKF6	CPSF3
17587.7	14462	NaN	15102.2	9609.09	17498.2	8705	14469.3	11410.7	21062.7	13660.9	12441	18554.8	21456.7	22698.4	17873.4	3	NaN	3	2	1	1	2	4	2	3	4	3	4	4	4	1	4	0.000464867	G5E9X3;Q9Y2H6;Q9Y2H6-2	FNDC3A
16912.8	10511.1	12299.1	10974.2	19307.2	16633.7	26732.6	29746	29484.5	19526.6	24532.1	36276.9	24098.2	8864.63	12498.5	9358.36	1	1	1	1	1	1	1	1	1	1	1	1	1	1	1	1	1	1.94e-06	G5E9Y1;H0YAJ5;Q92870;Q92870-2;Q92870-3;Q92870-4	APBB2
8841.25	7594.45	11399.6	9269.98	9580.77	7479.35	5595.61	7998.42	7299.25	9789.48	6458.49	4784.5	10800.1	12308.9	15163.1	11273.2	3	1	3	3	1	3	4	3	3	3	3	3	3	4	3	3	4	3.76e-07	G5EA48;Q7Z6B7;Q7Z6B7-2	SRGAP1
119119	117651	124018	134599	104208	37769.1	65005.7	55537.9	60290.9	49605.2	72201.8	48070.1	44406.6	157178	215710	204832	21	18	20	23	13	14	20	22	20	22	20	18	22	22	22	20	23	1.35e-14	G8JLB6;P31943	HNRNPH1
19627.3	19919.7	31759.6	32460	28127.1	20033.3	35165.4	30789	23895.1	30887.2	24312.8	10069.7	24752.5	30566.7	29943.2	27231.6	4	5	6	6	6	6	6	7	5	7	6	5	7	7	7	5	7	7.43e-07	G8JLD3;Q8IUD2;X6RLX0	ERC1
12630.7	22418.5	21132.8	26084.4	17199.8	21977.2	22041.5	23044.4	25107.6	23814.8	21151.4	19267.2	22018.9	46235.7	48509.2	45085.1	9	4	9	10	4	4	9	11	9	12	9	9	13	13	13	8	10	4.71e-11	H0Y2V6;Q5SW79;Q5SW79-2;Q5SW79-3	CEP170
30569.1	24400	15527.1	24792.7	NaN	26520.9	23094	24533.2	24047.2	28696.9	18110.4	19676.3	23629.2	57826.8	52383	55988.1	1	1	1	1	NaN	1	1	1	1	1	1	1	1	1	1	1	1	1.3e-07	H0Y362;Q8NEW0	SLC30A7
18538.7	11668.2	21453.1	16963.8	23668.1	19351.4	10970.8	13751.4	10721	13566.5	7843	27156.3	15877.6	16194.4	15298.2	13954.9	2	2	3	2	2	3	3	2	1	2	4	4	3	4	4	3	3	7.68e-05	H0Y368;O60762;Q5QPK2	DPM1
3704.66	3223.35	3812.82	3279.46	6998.2	3773.23	9566.67	8106.95	5266.6	5976.64	6294.42	NaN	9645.1	4449.12	2932.25	NaN	1	1	1	1	1	1	1	1	NaN	1	1	1	1	1	NaN	1	1	0.004664	H0Y3G1;Q5TGL8	PXDC1
4841.83	2211.07	12941.3	NaN	8990.97	17399.1	5641.06	5558.57	6953.23	3129.11	10382.2	7730.77	2643.28	5660.61	5599.08	5551.22	1	1	1	NaN	1	1	1	1	1	1	1	1	1	1	1	1	1	0.00553731	H0Y450;Q5T160	RARS2
8020.25	5295.62	1525.78	3041.49	2799.65	1986.87	5631.99	5670.59	3516.16	7069.71	5019.52	2623.69	6564.85	7847.08	7523.74	6763.19	1	1	2	1	1	2	2	3	2	3	3	3	3	3	3	1	3	0.000114377	H0Y465;P21359;P21359-2;P21359-6	NF1
122036	106543	151708	113057	147336	141325	90837.2	90457.3	107232	118553	101949	93155.5	105658	241596	248516	250013	16	17	19	19	17	16	19	20	17	19	20	19	20	21	21	15	18	4.58e-15	H0Y4R1;P12268	IMPDH2
NaN	NaN	NaN	NaN	NaN	NaN	2009.14	3481.89	1653.06	NaN	1763.73	NaN	NaN	1291.86	2156.08	1883.74	NaN	NaN	NaN	NaN	NaN	1	1	1	NaN	1	NaN	1	1	1	1	NaN	1	0.00798186	H0Y554;P11274;P11274-2	BCR
6083.62	4868.5	NaN	NaN	NaN	NaN	NaN	NaN	NaN	NaN	NaN	NaN	NaN	24745.8	31422.7	24539.9	1	NaN	1	NaN	NaN	NaN	NaN	NaN	NaN	1	NaN	NaN	1	1	1	NaN	NaN	1.44e-05	H0Y5N9	COL12A1
NaN	2204.6	NaN	NaN	1858.51	1305.18	3047.7	3017.84	1997.03	2779.5	4000.98	123.484	2823.13	6635.35	6720.15	5964.64	NaN	NaN	2	NaN	1	2	1	2	1	2	2	1	2	2	2	2	2	0.000606491	H0Y612;Q9UPN9;Q9UPN9-2	TRIM33
76003.9	77079	77725.4	77667.5	97954.5	89030.4	69810.4	80637.6	76424.8	76693	68169.1	96328.7	91689.3	40053.2	54541.7	45161.9	1	1	1	1	1	1	1	1	1	1	1	1	1	1	1	1	1	2.34e-17	H0Y614;P61960	UFM1
NaN	4058.49	NaN	2986.84	NaN	NaN	15132.6	14508.8	15954.6	12171.9	14383.9	9625.36	12980.7	30995	35698.2	29236.3	NaN	NaN	1	2	NaN	3	5	4	1	5	4	5	5	5	5	NaN	4	2.34e-13	H0Y6I0;Q13439;Q13439-3;Q13439-4;Q13439-5	GOLGA4
4504.58	1966.12	NaN	3345.21	4165.49	NaN	5686.5	5905.67	6875.16	2829.46	2065.5	3102.35	2647.47	14957.9	12900.8	13377.7	1	NaN	1	1	1	1	1	1	1	1	1	NaN	1	1	1	NaN	1	1.78e-10	H0Y6J1;Q99549;Q99549-2	MPHOSPH8
6134.36	6419.28	8852.81	8156.43	10172.2	13440.9	7384.44	7230.63	6905.95	NaN	6851.73	4150.12	NaN	6921.29	6787.07	7305.5	1	1	1	1	1	1	1	1	1	1	1	NaN	1	1	1	1	1	0.00884811	H0Y6Y0;Q1RMZ1	BMT2
2917.45	2736.2	NaN	2625.91	NaN	2688.39	NaN	2592.71	1609.34	4209.39	2640.8	3188.64	5488.1	3409.71	4159.99	3120.76	1	NaN	1	1	NaN	NaN	1	1	1	1	1	1	1	1	1	1	1	0.0279305	H0Y720;Q9UPQ9;Q9UPQ9-1	TNRC6B
198305	157306	201571	176804	253831	220018	81556.6	99826.4	131827	160185	114087	194471	139492	127887	122964	117511	10	10	9	9	9	10	10	10	10	10	11	10	10	10	11	10	10	3.27e-15	H0Y8B3;Q96HN2;Q96HN2-2;Q96HN2-3;Q96HN2-4	AHCYL2
27598.5	30365.5	20739.9	21714	46491.8	42078.8	39714.2	40072.2	16819.4	46232.6	23280.7	5581.93	39278.4	34612.9	32401.1	34286	5	5	4	5	3	4	5	5	2	5	4	5	4	4	4	5	5	2.92e-15	H0Y8C3;Q9NZJ7;Q9NZJ7-2	MTCH1
46499.1	33559.7	50858.8	47940.1	27448.1	31958.9	18662.1	26324	24509	31255.6	20966.9	30271.3	38260.2	29833.5	30483.3	29486.1	2	2	2	2	1	1	2	2	2	2	2	2	2	2	2	2	2	0.0068446	H0Y8N7;Q9BYD6	MRPL1
12753.7	6611.67	13902.8	11579.3	27226.8	23993.4	12112.2	9993.75	10129.6	NaN	10238.7	12520.5	2845.42	32253.8	27866.6	24101.8	1	1	1	1	1	1	1	1	1	1	1	1	1	1	1	1	1	3.58e-12	H0Y8P4;Q8TED0;Q8TED0-2;Q8TED0-3	UTP15
61236.2	103061	95535.6	65244.4	103291	91559.8	95102.6	90084.9	80098.3	123885	59108	46474.1	86120.6	67887.6	68482.2	89770.3	2	2	2	2	2	2	2	2	2	2	2	2	2	2	2	2	2	2.19e-12	H0Y8X4;O43598;O43598-2	DNPH1
216562	172824	221998	251353	276309	319624	113324	127390	164799	137953	195494	231031	216861	207218	184538	173175	29	24	28	30	22	20	27	29	26	31	27	28	30	29	29	29	28	1.43e-14	H0Y987;O95394;O95394-3	PGM3
248201	201666	196988	185419	210272	209447	255524	236069	208364	279916	175220	285450	251947	16631.3	15988.2	16602	15	13	15	15	12	12	14	15	15	15	14	14	12	11	8	15	15	2.22e-14	H0Y9Y3;Q9UMS6;Q9UMS6-2;Q9UMS6-3;Q9UMS6-4;Q9UMS6-5	SYNPO2
1346.72	666.337	1781.31	NaN	3440.51	3885.08	4797.45	4615.43	3319.72	1422.71	3191.85	3574.49	3215.24	3658.07	2707.46	2876.04	1	1	2	NaN	1	2	1	2	2	2	2	2	2	2	2	2	2	0.0025734	H0YA20;P52824	DGKQ
106562	95170.8	121997	100047	106217	98710.3	94388	84948.4	110324	110654	129956	136781	123949	55330	51636.4	52617.3	10	9	10	11	10	10	11	11	11	11	11	10	11	11	11	10	9	1.43e-13	H0YA68;Q9Y2E5;Q9Y2E5-2	MAN2B2
13457.7	32242.5	25198.5	26717.4	28473.2	14804.8	25871.3	22693.8	25933.1	19942.2	25495.7	19555.3	20458.9	39373.6	39871.1	40303.1	1	1	1	1	1	1	1	1	1	1	1	2	2	2	2	1	1	0.000878615	H0YAH3;Q86SF2	GALNT7
6647.57	4857.27	3412.97	3000.28	6490.63	6914.78	10784.1	8095.71	5539.72	7915.23	5895.33	5501.91	6225.13	14592.3	9557.04	12068.7	3	2	2	3	4	4	4	4	3	4	4	2	4	4	4	2	3	0.000225712	H0YAN8;O15013;O15013-4;O15013-5;O15013-6;O15013-7	ARHGEF10
6377.11	4780.73	9974.71	6411.63	7623.59	11229.2	5529.39	6616.02	6959.6	6075.84	7795.49	5802.78	5388.85	9021.7	9098.15	10078.7	1	1	1	1	1	1	1	1	1	1	1	1	1	1	1	1	1	1.27e-06	H0YAV9;H0YBT3;Q9UIV1;Q9UIV1-2	CNOT7
5297.3	2215.78	7636.84	NaN	5441.69	9645.77	10842	13199.8	11942.9	8599.46	10041.1	15834.7	9456.54	10974.1	10154.5	11245.3	1	1	1	NaN	1	1	1	1	1	1	1	1	1	1	1	1	1	0.00125671	H0YB09;H0YB11;H0YB62;Q7Z3D6;Q7Z3D6-2;Q7Z3D6-3;Q7Z3D6-4;Q7Z3D6-5	DGLUCY
40321.5	39816.1	45271.9	30540.6	63167.1	14558.6	42908.9	18486.8	19165.7	59501.6	16902.5	24246.2	29099.4	27901.5	31784.3	33471.2	3	2	2	3	1	1	3	3	3	3	3	2	3	3	3	3	3	4.47e-10	H0YB37;Q99614	TTC1
12341.7	7091.34	16861.5	14674.2	NaN	NaN	7161.82	9298.33	8877.03	NaN	6194.32	12420.2	NaN	14863.4	13921.4	13214.4	1	1	1	1	NaN	1	1	1	1	1	NaN	1	1	1	1	NaN	1	0.0227896	H0YBN0;Q8NEZ2;Q8NEZ2-2	VPS37A
11258.4	5801.98	6278.58	8080.23	5661.55	4934.22	2181.27	1785.3	2330.87	3685.7	4349.17	14892.7	7244.74	2248.69	2209.46	1470.16	1	1	1	1	1	1	1	1	1	1	1	1	1	1	1	1	1	3.75e-13	H0YCY8;P53634	CTSC
414079	471570	772176	688841	617879	247214	475301	344919	332546	289713	408168	265759	354386	1254280	1287710	1259330	19	13	18	19	9	8	19	18	16	18	18	19	20	20	19	19	20	8.45e-16	H0YD13;P16070;P16070-10;P16070-11;P16070-12;P16070-13;P16070-14;P16070-16;P16070-17;P16070-18;P16070-3;P16070-4;P16070-5;P16070-6;P16070-7;P16070-8	CD44
232753	201498	237169	316428	248000	333594	183692	194881	163491	153281	183751	244067	202605	123445	128714	87219.3	6	4	5	5	4	3	6	6	5	6	5	5	5	6	4	6	6	2.17e-15	H0YDG6	LMO7
NaN	NaN	NaN	NaN	2453.38	NaN	8507.38	6128.98	6278.86	NaN	NaN	NaN	NaN	15030.6	13535	17298.1	NaN	NaN	NaN	NaN	1	1	NaN	1	NaN	1	NaN	NaN	1	1	1	NaN	1	2.41e-05	H0YDJ3;Q13523	PRPF4B
10497	7210.22	10746.7	9157.48	11599.9	12333.1	9356.96	7321.04	7801.15	8146.89	7762.3	9792.71	8717.89	5587.32	7137.33	6652.78	3	2	2	4	2	2	4	4	4	4	4	3	4	3	3	3	4	1.06e-09	H0YDT0;Q96D71;Q96D71-2;Q96D71-3;Q96D71-4	REPS1
9537.42	29120	42679.9	19407.6	57995.5	15416.5	20527.8	19427.5	18497.3	80599.3	20557.8	20538	53554.4	23331.2	24914.4	19721.2	3	2	3	3	1	2	2	3	3	3	2	2	3	3	3	3	3	0.00340865	H0YDT8;Q9NPA0	EMC7
37656.6	27420.1	24867.5	33269.7	28165	44671.2	19945.6	28396.6	27647.4	27177.9	35009.8	26705.2	26178.8	32349.3	32633.6	34394.3	6	3	6	4	3	4	6	6	4	5	7	8	6	7	6	6	6	1.47e-13	H0YDU8;P53041	PPP5C
28186.5	35899.8	39905	35376.1	45763.8	45220.9	39313.2	39606.4	44097.8	35216.1	46224.7	41418.5	48361.9	30393.1	30711.1	37037.7	1	1	1	1	1	1	1	1	1	1	1	1	1	1	1	1	1	1.15e-13	H0YE25;H0YER3;H0YF25;Q8NB37;Q8NB37-2;Q8NB37-3	GATD1
659398	611272	766624	707619	849075	786844	760540	637230	537044	735649	542827	813631	757870	455319	461493	446659	45	36	44	42	41	42	47	50	46	50	47	53	47	45	43	47	48	5.5e-18	H0YFD6;P40939	HADHA
10811.3	5267.98	15445.5	12437.2	15420.5	12113.7	10406.1	8739.08	10219.2	NaN	9709.07	14815.3	7581.83	12504.9	13198.6	10804.2	1	1	1	1	1	1	1	1	1	1	1	1	1	1	1	1	1	0.00447445	H0YG82;P82673;P82673-2	MRPS35
93519.3	124645	131601	45408.2	146308	113290	68332.8	81624.6	55446.9	132150	13831.4	64447.5	20087.3	93769.2	96118.9	55567.5	1	1	1	2	1	2	1	2	2	2	2	2	1	1	2	2	2	2.57e-05	H0YGX7;P52566	ARHGDIB
121891	123603	97628.3	94383.2	356920	334903	159645	131452	153403	208423	101361	22283.9	205235	334917	321652	365503	7	5	9	7	9	7	8	9	6	10	9	10	10	11	12	11	9	3.96e-15	H0YHA7;J3QQ67;Q07020;Q07020-2	RPL18
39212.5	14372.2	27549.5	41410.7	58506	27096.5	15775.8	33888.7	19600.8	14482	19139.7	20253.7	13163.1	18579.6	18851.8	20037	1	2	2	1	1	2	2	2	2	2	2	1	2	2	2	2	1	2.37e-07	H0YHS6;Q9Y2Z4	YARS2
14944.1	16164.2	19790.5	20455.4	NaN	13890.9	12331.3	10067.5	18220.1	21598.2	13901.8	19636.2	23201.9	NaN	3871.8	NaN	2	1	2	1	NaN	1	2	1	1	2	2	2	NaN	1	NaN	1	2	0.00131029	H0YI08;Q9Y6F6;Q9Y6F6-1;Q9Y6F6-2;Q9Y6F6-3;Q9Y6F6-4;Q9Y6F6-5;Q9Y6F6-6;Q9Y6F6-7	IRAG1
12210.2	12352.9	9167.68	NaN	10345.5	11277.8	50966.4	67648.1	44412.3	50734.3	27889.3	19065.4	27052.2	11114.7	10662.9	11053.2	3	1	3	NaN	1	5	4	4	4	5	4	4	3	3	3	1	5	4.21e-10	H0YI09;Q9H8H3	METTL7A
9080.63	14950.5	14930.1	9923.34	25005	8299.55	9093.02	10182.2	7617.16	13337.1	11245.3	7083.07	15505.5	16920.9	17974	19658.8	4	4	4	4	3	4	4	4	4	4	4	4	4	4	4	3	4	4.58e-06	H0YIB4;Q13242	SRSF9
46696.3	NaN	172607	133443	167020	103515	803386	712152	198719	1171460	245024	102745	1754490	404524	176088	289334	1	1	NaN	1	1	1	1	1	1	1	1	1	1	1	1	1	1	1.48e-05	H0YIC5;Q86Y46	KRT73
6145.17	NaN	6823.5	10386.8	6758.29	2692.19	5499.34	4139.79	3526.12	NaN	6150.35	8511.76	8152.02	7330.83	6242.13	6214.04	1	1	NaN	1	1	1	1	1	1	1	1	1	1	1	1	1	1	0.00601667	H0YJ75;Q13362;Q13362-2;Q13362-3;Q13362-4;Q13362-5	PPP2R5C
12692.9	10040.4	18391	11990.1	9175.92	7585.35	10836.7	9415.74	15745.8	20255	12948.7	8549.18	19987.9	10977.5	10979.8	12372.3	4	2	6	4	2	1	6	4	3	5	5	6	5	5	6	4	5	5.18e-08	H0YK48;H0YKJ4	TPM1
2835.99	3044.65	NaN	NaN	6428.41	3978.1	8348.07	6759.89	4560.8	NaN	5127.94	3731.55	NaN	8990.82	9115.7	7228.79	1	NaN	1	NaN	1	1	1	1	1	1	1	NaN	1	1	1	1	1	2.62e-06	H0YKB0;H0YMB7;Q9NZD8	SPG21
90593	132384	86432.7	109806	135663	234985	48885.1	119072	68542.1	102965	62705.6	70088.9	114095	166630	142941	147190	8	4	9	9	5	5	8	9	8	9	8	10	9	9	9	9	9	4.54e-11	H0YKD8;H0YLP6;H0YMF4;P46779;P46779-2;P46779-3;P46779-4;P46779-5	RPL28
56806.7	46264.4	NaN	NaN	NaN	NaN	257383	65283.1	NaN	77021.5	NaN	NaN	39166.3	NaN	NaN	206237	1	NaN	1	NaN	NaN	1	NaN	NaN	NaN	NaN	1	NaN	NaN	NaN	1	NaN	1	0.00132639	H0YKJ9;O60637;O60637-2;O60637-3	TSPAN3
11900.4	12607.7	12381.6	NaN	NaN	NaN	15575.3	10512.8	13016.8	21388.5	10286.7	12672.5	16361.9	11877.4	12677.2	13299	1	1	1	NaN	NaN	1	1	1	1	1	1	1	1	1	1	NaN	1	0.00070262	H0YKV4;Q9H5X1;Q9H5X1-2	CIAO2A
21142.7	15332.6	15837.7	14984	20502	23646.9	13143.5	12342.5	11689.6	18656.8	15038.6	28312.4	12261.1	7771.69	9625.28	12668.2	2	4	4	3	3	3	4	4	3	4	4	3	4	3	4	3	4	3.35e-09	H0YL19;H0YN81;Q9GZS3	WDR61
21347.9	15543.5	27960.2	18290.6	23536.3	23918.5	21016.2	18983.8	26094.5	17794.6	22005	16254.9	24031.3	23872.2	23261.4	23178.2	1	1	1	1	1	1	1	1	1	1	1	1	1	1	1	1	1	7.49e-06	H0YL33;H0YN28	ANXA2
6657.45	5780.13	8984.71	9047.6	NaN	7960.93	9364.59	11589.4	8826.39	10236.6	9030.12	NaN	5109.86	3763.9	7017.99	9541.56	1	1	1	1	NaN	1	1	1	NaN	1	1	1	1	1	1	1	1	0.00777437	H0YL43;Q14257;Q14257-2	RCN2
163708	292153	330745	295550	409828	333536	260538	202644	246943	321600	247383	289969	313050	262613	270391	297352	6	7	7	7	7	7	7	7	6	7	6	7	7	7	7	7	7	3.06e-15	H0YL69;H0YMZ1;P25789	PSMA4
NaN	5857.12	3509.07	5441.49	2836.9	NaN	13765.7	15185	13953.8	15902.8	14449.9	6911.47	14061.5	18299.4	16030.1	15656.7	NaN	2	1	1	1	2	2	2	2	2	2	2	2	2	2	NaN	2	1.11e-09	H0YL90;H0YN67;O14498	ISLR
20969.7	15450.1	31933.3	17833	21947.6	15877.2	18618.6	13584.6	16045.7	9540.85	14851.8	16502.9	7631.22	16002.3	16487.3	17859.9	2	1	2	2	2	2	2	2	2	2	2	2	2	2	2	2	2	1.88e-06	H0YL91;Q15650	TRIP4
3720.15	3443.99	743.888	1449.94	NaN	3219.33	6264.07	6183.39	6396.84	777.177	5557.55	4998.83	4410.13	12447	12601.3	12079.3	3	1	4	1	NaN	3	3	4	3	5	4	4	5	5	5	2	5	1.2e-09	H0YM23;O75179;O75179-2;O75179-6;O75179-7	ANKRD17
NaN	2204.69	4268.66	2988.63	2920.06	3806.67	3710.33	5026.65	5017.38	3327.43	4685.81	6694.75	3301.89	12007.9	11738.4	9854.86	NaN	2	2	2	2	3	3	3	1	3	3	2	3	3	3	1	3	2.96e-07	H0YMD1;J3KMZ9;P01130;P01130-2;P01130-3;P01130-4;P01130-5;P01130-6	LDLR
10084.7	9349.76	6267.78	9895.73	7172.79	5978.35	14791.7	15442.8	8693.31	17154.8	7877.56	7593.12	14049	20898.4	20510.7	20290.9	3	2	3	2	3	5	5	5	3	5	5	4	5	5	5	3	4	1.88e-05	H0YME5;Q9P2K8;Q9P2K8-2	EIF2AK4
42067.2	52704.7	46463.9	73524.3	69822.2	94607	20787.4	41352.4	38457.7	30416.2	34762.7	38278.8	37962.9	72025.3	79472.2	65680.7	3	4	4	4	4	4	3	4	4	4	3	3	4	3	4	4	4	1.02e-06	H0YMV8;Q71UM5	RPS27L
33765.8	38945.2	45265	34540	51299.6	42841.2	41162.1	35435.1	34219.5	31768.1	32324.7	53458.9	29137	73042.1	55955	69291	3	2	2	4	2	3	3	3	3	4	4	3	4	5	5	3	4	1.1e-12	H0YN26;P39687	ANP32A
13290.5	7975.6	14544.7	NaN	11311.2	6285.98	9090.07	3725.97	7543.54	11759.4	7968.33	4392.38	6682.91	19703.5	20407.2	19253	2	1	2	NaN	2	2	4	4	3	3	2	2	4	4	4	4	3	7.24e-06	H0YN65;Q8NCH0	CHST14
41584.3	31722.2	2962.05	3724.08	6748.88	7031.24	49141.9	48621	48820.6	34884.1	16165.7	9108.41	5663.56	135983	102236	107873	2	1	2	2	2	3	2	2	2	2	3	3	3	3	3	2	3	4.09e-13	H0YNA7;Q8TCT8	SPPL2A
15926.3	53455.5	13710.5	12225.3	10104.1	14340.5	11285.6	32636.6	7713.61	65004	8871.61	5007.41	73937.5	26790.3	25746.5	12042	3	1	3	1	2	2	2	3	2	3	2	3	3	3	3	2	3	3.93e-11	H0YNE9;Q92930	RAB8B
32719.4	78142.9	81216.9	71385.6	117256	96231.7	68287.1	61771.4	43032.3	58925.6	57701	30983	64501.4	71490.8	65012.5	70915.1	4	4	4	4	4	4	4	4	4	4	4	5	4	4	4	4	4	5.83e-14	H0YNG3;P67812;P67812-3;P67812-4	SEC11A
59205.4	47007	40100.2	47127.1	37789.8	9015.42	50976.9	66809.4	39530.6	31708.2	34846.9	78987.7	30118.2	63069.2	71263.7	15438.3	2	2	2	2	2	5	4	5	5	5	5	4	5	5	4	2	5	6.23e-07	H0YNU7;Q5SZE1;Q96G23	CERS2
63929.1	55345.5	59549.5	55729.3	55972.4	46247.7	62256.6	56388.3	67118.5	71884.8	55995.5	63530.8	55516.7	66398.7	62439.1	57944.6	12	8	11	12	9	7	12	13	13	12	12	13	12	12	12	12	12	7.29e-16	H3BLU7;O43488	AKR7A2
7105.63	8694.41	5598.99	8013.29	5324.98	12385.6	3732.8	1648.19	3513.26	8423.71	3375.77	2509.18	6906.23	4781.89	4857.08	7019.59	1	1	1	1	2	1	2	2	1	3	1	2	3	3	2	1	3	0.00404073	H3BLV9;Q96SB4;Q96SB4-3;Q96SB4-4	SRPK1
32677.7	28360.1	53135.9	31675.1	55444.3	39997	35683.1	22841.5	27815.2	44800.7	25951.3	26937.3	25050.4	26137.8	27602.9	24606.9	3	1	3	3	1	1	3	3	3	3	3	3	3	3	3	3	3	3.69e-12	H3BM14;H3BM74;Q9Y5A7;Q9Y5A7-2	NUB1
1581.63	1339.65	NaN	5461.56	NaN	3257.03	NaN	1277.08	910.23	NaN	NaN	1828.9	NaN	6036.66	6990.04	5568.82	2	NaN	2	1	NaN	NaN	NaN	1	1	3	NaN	NaN	3	3	3	1	1	2.01e-05	H3BM21;P05106;P05106-2;P05106-3	;ITGB3;ITGB3;ITGB3
8572.55	9368	13268.2	7518.13	10634	5892.54	16734.2	14516.3	5006.95	28494.4	8852.7	5030.84	25426.2	14611.9	16165.4	16686.4	2	1	2	2	1	1	2	1	2	2	2	2	2	2	2	2	2	0.000128579	H3BM38;H3BNE1;H3BPJ0;H3BR18;O00161;O00161-2	SNAP23
2356.83	NaN	NaN	NaN	NaN	NaN	NaN	8436.03	6187.14	13245.1	4196.08	3243.22	NaN	17605.2	16014.2	13897.9	1	NaN	NaN	NaN	NaN	NaN	1	1	1	1	1	NaN	1	1	1	NaN	1	1.07e-06	H3BMF4;H3BR82;Q9H2V7;Q9H2V7-2;Q9H2V7-3;Q9H2V7-4	SPNS1
4896.34	6746.93	3463.93	2628.28	4942.82	14277.2	4108.65	8133.48	2448.34	4090.57	4105.56	1623.97	4871.68	5830.6	7697.06	7987.9	1	1	1	1	1	1	1	1	1	1	1	1	1	1	1	1	1	8.24e-07	H3BMQ1;H3BPF6;Q99471;Q99471-3	PFDN5
119532	109811	116198	128427	82132.5	111986	65417.8	82252.8	109601	100435	105474	121486	83440	75593.9	77936.5	78676.5	7	6	8	7	6	9	8	9	9	8	8	7	9	8	8	7	7	7.35e-13	H3BMU1;H3BUI0;P53990;P53990-2;P53990-3;P53990-4;P53990-5	IST1
3203.96	7027.21	6417.84	4534.63	6245.12	14497.8	6667.98	13053.5	8561.59	22321	10373.8	NaN	14141.7	32180.4	32579.6	35418.8	1	1	1	1	1	1	1	1	NaN	1	1	1	1	1	1	1	1	7.56e-08	H3BN55;H3BS49;H3BUD9;H3BVH7;O00194;P51159;P51159-2	RAB27A;RAB27A;RAB27A;RAB27A;RAB27B;RAB27A;RAB27A
86326.7	146182	194355	153593	281036	212826	168693	140841	108143	134063	96676.2	98765.5	149193	199294	197315	217009	6	5	6	7	5	7	7	7	7	7	7	7	7	8	6	6	7	2.63e-11	H3BN98	h3bn98
21131.6	19791.3	22999	24521	22742.6	20159.7	17814.4	20069.8	14481.2	16440	17329.6	16250.4	16119	34109.3	32310.7	31936.3	13	10	15	15	9	11	15	14	14	15	11	10	16	16	16	12	13	1.33e-07	H3BND4;Q6P996;Q6P996-4;Q6P996-5	PDXDC1
15927.4	20148.4	12953.9	13290.6	10227.1	16730.9	10963.4	11896.6	10558.7	14445.1	11037.2	20405.7	7580.54	13296.8	16023.9	15644.3	2	2	2	2	3	3	3	3	1	3	3	2	3	3	3	2	3	4.48e-07	H3BNF0;Q9Y5Y2	NUBP2
10396.6	8819.22	9060.73	6055.29	7249.72	5886.24	6630.13	3941.39	4859.74	10077	4864.88	5331.68	6746.12	5239.94	5231.03	4570.37	1	1	1	1	1	1	1	1	1	1	1	1	1	1	1	1	1	0.00289969	H3BNP3;H3BS02;H3BTL2;O14874;O14874-2;O14874-3	BCKDK
1870.37	NaN	NaN	NaN	2073.7	NaN	9717.4	8376.42	7161.33	6526.91	2426.29	2338.97	2283.29	NaN	1374.74	1622.68	1	NaN	NaN	NaN	1	1	1	1	1	1	1	1	NaN	1	1	NaN	1	0.00525742	H3BNQ7;H3BRN4;P80404	ABAT
NaN	11831.1	NaN	12778	NaN	NaN	NaN	6329.64	9807.37	NaN	13742.7	NaN	17637.2	10731.1	12368.4	12738.4	NaN	NaN	1	1	NaN	NaN	1	1	NaN	1	NaN	1	1	1	1	NaN	1	0.0632576	H3BNV7;Q9Y3D0	CIAO2B
21689.1	20297.9	42515.1	21668.3	24677.9	35085	41189.6	23598.4	19777.1	18252.5	17804.5	23507.9	21408.1	14634.9	16616.9	12847.1	1	1	1	1	1	1	1	1	1	1	NaN	1	1	1	1	1	1	0.00148563	H3BNX8;H3BRM5;H3BV69;P20674	COX5A
2458.06	2997.07	NaN	3871.31	NaN	4722.43	NaN	2059.84	1888.51	NaN	1530.83	1353.6	1555.43	6817.18	6556.89	5206.79	1	NaN	1	1	NaN	NaN	1	1	1	1	NaN	1	1	1	1	1	1	0.0906844	H3BP08;H3BTA8;H3BTT7;Q15011;Q15011-2;Q15011-3;Q15011-4	HERPUD1
140811	117877	207197	161460	176902	194604	85933.4	84878.5	101085	84937.1	141122	153930	99681.4	97165.3	102000	106148	15	15	15	16	13	11	14	16	16	16	14	14	16	16	15	16	15	3.42e-17	H3BP20;H3BS10;P06865	HEXA
16518.8	14405	9252.47	14471.7	11998	15105.9	9839.19	12065.2	10820.2	19567.4	9381.42	12249.8	14178.4	21943.1	24337	23750.3	3	2	3	3	2	3	3	3	3	3	3	3	3	3	3	3	3	7.09e-07	H3BP35;P53602	MVD
234570	242764	53871.4	67350.9	5679.54	101214	604838	570538	478522	682527	392544	163402	555508	379593	346777	319720	30	6	33	9	8	39	43	48	29	46	42	39	48	49	49	11	47	7.38e-15	H3BPE1;H3BQK9	MACF1
131787	106316	132823	120955	101751	133004	85931	93437.8	95041.2	104779	108793	113406	144046	204699	241623	223804	9	8	8	10	6	5	9	9	10	9	9	9	10	10	10	8	10	2.8e-16	H3BPE7;P35637;P35637-2	FUS
8668.31	5688.33	NaN	9373.24	NaN	11350.7	NaN	3819.18	3947.78	5668.86	4070.74	5849.03	4293.9	6783.95	6059.14	4804.59	1	NaN	1	1	NaN	NaN	1	1	1	1	1	1	1	1	1	1	1	2.2e-06	H3BPG6;H3BQQ2;Q86UK7;Q86UK7-2;Q86UK7-3	ZNF598
4656.79	1657.38	3879.5	NaN	4092.04	6518.03	1680.38	6082.17	3787.09	NaN	1887.99	1652.81	NaN	12392	17832.8	15254.8	1	1	1	NaN	1	1	1	1	1	1	1	1	1	1	1	1	1	0.00309258	H3BPG8;Q96QU8;Q96QU8-2	XPO6
80983.1	88602.2	70138.1	70675.3	76274	118110	62254.1	74288	71743.9	90653.4	79153.3	72886.1	72980	43768.1	44512.6	44920.2	6	4	6	5	4	4	6	6	6	6	5	6	6	6	5	5	6	3.82e-17	H3BPK3;H3BPQ4;Q16775;Q16775-2	HAGH
NaN	NaN	NaN	NaN	NaN	NaN	1541.34	822.434	1214.37	NaN	NaN	595.113	1	1785.13	985.814	2072.78	NaN	NaN	NaN	NaN	NaN	1	NaN	1	1	1	NaN	NaN	1	1	1	NaN	1	0.00413156	H3BPL5;Q96ES7	SGF29
14183.1	12732.8	8757.22	11526	16649.9	17494.7	11351.6	12649.7	13859.1	14998.3	12288	16372.8	20760.4	16727.5	14445.7	16943.2	1	1	1	1	1	1	1	1	1	1	1	1	1	1	1	1	1	7.96e-08	H3BPQ6;Q9Y3E1	HDGFL3
11945.3	8636.24	20281.2	13964	14760.6	14851.8	4960.64	5004.28	9645.92	5586.57	8325.53	6060.37	6886.22	7926.32	9643.17	9874.98	2	2	2	2	2	1	2	2	2	2	2	2	2	2	2	2	2	0.000463689	H3BQA6;H3BR23;O95273;O95273-2	CCNDBP1
1403.33	2669.16	NaN	1504.25	NaN	3397.03	NaN	1656.93	1168.9	602.691	1313.35	2436.57	954.09	1588.38	1142.25	1509.29	2	NaN	1	2	NaN	NaN	2	2	2	2	2	2	2	2	1	2	1	0.0199877	H3BQK0;Q9UMR2;Q9UMR2-2;Q9UMR2-4	DDX19B
16581	12747.1	12809	20536.9	22331.3	39097.1	9111.67	18352	13400.7	13131	23854.9	11240.5	17878.8	22854.3	18321.4	21510.7	1	1	1	1	1	1	1	1	1	1	1	1	1	1	1	1	1	2.29e-13	H3BR29;H3BSM7;I3L2V0;Q96GQ5	RUSF1
1841.11	1268.67	1571.83	1146.18	2663.07	597.238	4200.38	3415.66	2185.17	1692.93	1676.95	2312.55	3341.08	3659.23	3704.09	3222.05	2	1	2	2	1	1	2	2	1	2	2	1	2	2	2	1	2	0.0014486	H3BRE8;Q9BWH6;Q9BWH6-2	RPAP1
47532.2	113603	140443	126538	130536	66799.1	123360	99936.9	91917.8	94497	101912	109355	85573.1	82844.7	88965.8	89724.4	19	15	21	19	14	15	20	22	21	22	18	23	21	18	19	20	21	1.16e-15	H3BRG4;P22695	UQCRC2
8895.71	3843.13	9812.37	10459.8	6712.5	11437.8	5341.26	7108.12	8026.28	981.733	6210.96	16225.1	7574.28	9120.82	7543.15	6418.29	1	1	1	1	1	1	1	1	1	1	1	1	1	1	1	1	1	5.65e-05	H3BRL0;Q9BXC9	BBS2
15180.4	14075	13127.9	11599.5	19983.1	NaN	19553.8	20262.2	2493.32	7588.92	10387.6	NaN	3029.61	11140.1	11019.6	11010.8	1	1	1	1	1	1	1	1	NaN	1	1	1	1	1	1	NaN	1	0.0199531	H3BRM1	ZFYVE19
94213.1	168609	99160.8	55471.4	93849	90757.3	62748.9	60530.4	48717.9	137623	82892.2	51035.7	133796	39988.6	59954	60245.6	1	2	1	3	2	3	2	3	3	3	1	1	3	2	2	2	3	3.55e-14	H3BRV9;P61970	NUTF2
27413.8	31145	43597.9	30782.5	36064.9	37695.7	29200.1	14262.2	14844.4	47588.6	31560.3	16650.7	41372.6	22239.4	43402.5	25962.3	1	1	1	1	1	1	1	2	2	2	1	1	2	1	2	1	2	0.0031893	H3BS86;H3BUD0;Q9UNE7;Q9UNE7-2	STUB1
27968.7	15281.9	36606.5	30654.3	40366.7	30698.8	20872.1	12174.7	NaN	NaN	23172.3	32419.7	14517	24339.7	24037.7	21582	1	1	2	1	2	1	1	NaN	1	2	1	1	2	2	2	2	2	1.91e-06	H3BTA2;P60510	PPP4C
14485.9	5650.48	12698.3	9647.84	10624.4	9520.6	NaN	NaN	NaN	NaN	1053.24	NaN	NaN	NaN	NaN	3088.09	1	1	1	1	1	NaN	1	NaN	NaN	NaN	NaN	NaN	NaN	NaN	1	1	NaN	0.0197	H3BTB7;Q5JPH6;Q5JPH6-2	EARS2
13356.9	15513.3	9905.51	7862.5	9511.2	16431	20553.5	16383.5	19518.1	33421.3	15954.9	8944.79	22540.2	14455.5	12560.6	19221.3	5	3	4	3	3	5	4	5	3	5	4	4	4	5	5	5	5	8.42e-10	H3BTH6;Q8NEZ5;Q8NEZ5-3	FBXO22
NaN	NaN	NaN	NaN	NaN	NaN	1344.65	1032.06	868.305	NaN	NaN	NaN	NaN	3570.15	3435.56	4226.7	NaN	NaN	NaN	NaN	NaN	1	NaN	1	NaN	1	1	NaN	1	1	1	NaN	1	0.212667	H3BTN6;Q9H6L2;Q9H6L2-2;Q9H6L2-3	TMEM231
19071.1	15550.1	22139.3	20969	21088.6	20273.9	17921	20339.6	22827.8	25777.3	23067.7	10631.2	25719.8	20000.5	16466.8	18901.9	1	1	1	1	1	1	1	1	1	1	1	1	1	1	1	1	1	5.44e-12	H3BU86;O14662;O14662-2;O14662-3;O14662-4;O14662-5;Q96NX8	STX16-NPEPL1;STX16;STX16;STX16;STX16;STX16;STX16
31136.2	28464.7	34599.4	35892.3	46126.7	42873.5	21852.6	49823.8	22218.4	33786.8	19933.6	22556	23561.2	42949.8	39850.7	40477.8	1	1	1	1	1	1	1	1	1	1	1	1	1	1	1	1	1	0.000190807	H3BUR4;Q9ULX3	NOB1
8877.83	8084.26	11631.8	8140.22	7423.45	11106.8	9174.08	11370.6	12298.9	15360.1	22614.5	19756	29806.6	10320.9	12758.4	11164.9	2	1	2	2	1	1	2	2	2	2	2	2	2	2	2	2	2	2.58e-09	H3BUV8;Q08397	LOXL1
87104.4	127435	174847	123877	142427	131064	116307	108030	97065	120312	124659	122684	119340	91071.6	75791.4	99906.1	4	5	5	5	4	5	5	5	5	5	5	5	5	5	4	4	5	4.52e-15	H3BV55;O15305	PMM2
NaN	NaN	NaN	NaN	NaN	NaN	16267	12820	12591.8	6142.45	6735.91	6870.5	7034.83	20842.9	21125.3	17951.1	NaN	NaN	NaN	NaN	NaN	1	1	1	1	1	1	1	1	1	1	NaN	1	0.00831361	H3BVI4;Q96S06;Q96S06-2	LMF1
32325.4	28695.6	33392.6	35592	40110	39830.3	35594.2	34391.8	29100.1	44971	37527.9	24779.9	43902.7	40144.7	33456.7	33025.7	9	7	9	9	6	7	9	9	9	9	9	9	9	9	9	8	9	1.64e-08	H7BXY3;Q7L2E3;Q7L2E3-2;Q7L2E3-3	DHX30
30227.3	28770.8	21440	26936.4	21024.1	17443.4	25063.1	24224.6	24044.5	25293	22780.5	12816.2	21399.6	16091.1	16612.8	17177.9	6	5	6	6	5	5	6	6	5	6	6	5	6	6	6	6	6	8.65e-09	H7BY57;O94856;O94856-10;O94856-11;O94856-12;O94856-13;O94856-3;O94856-4;O94856-5;O94856-6;O94856-7;O94856-8;O94856-9;X6RKN2	NFASC
6100.78	7212.47	12211.3	15948.2	8109.93	5521.12	24232.1	21575.2	20512	9289.53	16647.6	22430.7	10431.5	19621.9	21572.7	20012.6	1	1	2	1	2	1	1	1	1	1	1	1	2	2	2	1	1	9.55e-06	H7BYD9;P19021;P19021-3;P19021-4;P19021-5;P19021-6	PAM
6277.68	2147.86	6249.83	2900.82	NaN	8640.11	5559.72	7216.03	7141.51	NaN	4871.78	10955.7	5671.76	12697.3	7214.29	7340.73	1	1	2	2	NaN	2	1	2	2	2	2	2	2	2	2	1	2	0.00328968	H7BYF2;Q5JRG1;Q9BVL2;Q9BVL2-2;Q9BVL2-3	NUP58
4825.91	3017.44	3039.95	3263.92	5544.57	13960.2	2344.02	6631.53	4059.12	NaN	2465.44	1880.07	2812.04	4452.24	5276.68	4356.16	1	1	1	1	1	1	1	1	1	1	1	1	1	1	1	1	1	0.0151877	H7BYZ6;Q9Y575;Q9Y575-2;Q9Y575-3	ASB3
NaN	23269.6	16301.5	14225.7	20722.1	12955	26565.4	24644	14620.6	23204.5	16974.8	12471.5	20716.9	30759.1	32555.5	36439.4	NaN	1	1	1	1	1	1	1	1	1	1	1	1	1	1	1	1	0.000757787	H7BZ20;P23919;P23919-2	DTYMK
57020	50993.1	71639.4	82378.2	46060.7	62328	41395.5	42941.2	48599.7	52392	48749.4	67277.1	54520.6	78464.2	80967.2	80898.3	1	1	1	1	1	1	1	1	1	1	1	1	1	1	1	1	1	2.03e-12	H7BZJ3	PDIA3
NaN	NaN	NaN	NaN	NaN	NaN	NaN	5619.79	NaN	NaN	NaN	NaN	NaN	13306.5	14438.5	12045.8	NaN	NaN	NaN	NaN	NaN	NaN	NaN	NaN	NaN	1	NaN	NaN	1	1	1	NaN	1	0.0182539	H7BZK4;Q8WUM9	SLC20A1
33103.8	30478.4	33752.9	33797.1	45953.3	44796.2	22814.3	21325.8	32696.4	42471.7	28339.8	27533.3	35558.2	24346.3	27223.6	30883	1	1	1	1	1	1	1	1	1	1	1	1	1	1	1	1	1	7.9e-10	H7BZK6;O75317;P62068;P62068-2;P62068-3;P62068-4	USP46;USP12;USP46;USP46;USP46;USP46
22697.3	19066.8	29871.1	26680.7	33169.3	26811.3	14313.6	14293.7	21987.2	15588.9	23515.5	24931.9	18273.1	24810	31521.1	31279.2	4	3	5	4	2	4	5	5	4	5	3	5	5	5	4	4	5	5.82e-11	H7BZM7;H7C0E5;O75312	ZPR1
4693.1	3651.99	NaN	4228.1	NaN	4800.83	NaN	5259.91	4092.5	7608.74	3565.08	3823.59	6624.41	5458.96	4446.11	4723.22	1	NaN	1	1	NaN	NaN	1	1	1	1	1	1	1	1	1	1	1	0.000561402	H7BZY3;H7C4B9;J3KN13;Q9P1T7;Q9P1T7-1	MDFIC
19486.1	10211.4	18857.3	12616.3	29986.9	26660.4	20022.2	19884.6	24450.1	19666.1	28654.2	13738.6	24972.3	40275.4	30049.6	31957.9	1	1	1	1	1	1	1	1	1	1	1	1	1	1	1	1	1	8.06e-13	H7C096;J3KN59;Q12982;Q12982-2;Q86WG3;Q86WG3-3	BNIP2;BNIP2;BNIP2;BNIP2;ATCAY;ATCAY
16870.9	34743.3	40994.7	17633.7	51355.9	14534.7	68539.2	40995.1	30855.5	47380.4	24363.5	17155	26762.3	50496.5	49460.8	62896.5	1	1	1	1	1	1	1	1	1	1	1	1	1	1	1	1	1	1.12e-07	H7C0D5;Q9BSR8	YIPF4
19202.6	22929.8	29813.7	35881.3	33305	23181.5	22967.9	14346.7	23660.8	19670.4	25599.5	32374.7	26450.6	36531.1	31340	34231.9	2	2	2	2	2	2	2	2	2	2	2	2	2	2	2	2	2	0.00174433	H7C0R6;Q9BV44	THUMPD3
5837.64	5142.82	NaN	3944.84	NaN	6536.67	NaN	3158.13	4034.55	8897.34	4360.6	3688.15	6309.09	10163	10206.5	5904.84	1	NaN	1	1	NaN	NaN	1	2	1	2	1	1	2	2	2	1	2	7.75e-07	H7C0W5;H7C1Q6;H7C235;Q9NXE4;Q9NXE4-10;Q9NXE4-2;Q9NXE4-3;Q9NXE4-4;Q9NXE4-6;Q9NXE4-7;Q9NXE4-8;Q9NXE4-9	SMPD4
40028.3	39687.9	50081.2	41255.8	53865.6	71949.4	31478.1	39061.5	44250.4	47994.8	49828.1	49470.7	60746.1	37367.5	40004.5	39815.1	12	10	12	12	9	7	12	13	13	13	13	13	13	12	12	11	12	8.06e-18	H7C131;P09110	ACAA1
31867.4	44974.6	51684.7	52270.3	71947.7	50852.5	35448	31415	29837.6	34641.9	34889.2	43474.2	38309.1	29889.1	32486.3	32232.2	4	5	4	5	4	6	6	5	6	5	5	5	6	6	6	5	5	1.68e-07	H7C155;P04049;P04049-2	RAF1
14841.9	16510.7	11943.8	10556.2	10325.8	11258.9	16130.8	13362.9	14517.4	13539.2	9899.31	14861.9	17604.9	10838.1	13602.5	14274.8	2	2	2	2	2	2	2	2	2	2	2	2	2	2	2	2	2	9.13e-06	H7C1A1;P20594;P20594-2	NPR2
NaN	NaN	NaN	NaN	NaN	3959.96	3265.1	10057.6	4620.18	1718.99	2882.04	1865.69	1879.14	4275.29	2597.01	2125.32	NaN	NaN	NaN	NaN	NaN	1	1	1	1	NaN	1	1	1	1	1	1	1	2.58e-05	H7C1F9;Q2PPJ7;Q2PPJ7-2;Q2PPJ7-3	RALGAPA2
7461.6	5870.47	2235.84	2745.67	2469.6	NaN	11177.6	15789.8	10756.1	12221	8256.89	6877.1	9681.22	17494.1	15682	15724.4	1	1	1	1	1	1	1	1	1	1	1	1	1	1	1	NaN	1	1.58e-14	H7C1G6;Q7Z3C6;Q7Z3C6-2	ATG9A
2168.5	2069.01	3565.86	3259.56	6436.41	NaN	7538.9	4981.42	6562.39	NaN	4899.05	4752.73	6281.9	5989.07	3040.19	2923.72	1	1	1	1	1	1	1	1	1	1	1	1	1	1	1	NaN	1	0.0317382	H7C1J3;Q96HY7	DHTKD1
87759	83950	98433	90259.6	151845	144719	79463.6	74859.2	66236.3	68459.9	62659.3	93431.7	54464.1	66914.3	66792.7	74556.1	5	4	4	5	4	4	5	5	5	5	5	5	5	5	5	5	5	1.8e-11	H7C1U3;Q5T0F9;Q5T0F9-2	CC2D1B
3576.01	NaN	5001.49	6736.07	NaN	10349.9	8604.21	8904.3	6784.05	NaN	961.453	5407.21	NaN	10309.2	7661.7	6898.25	1	1	NaN	1	NaN	1	2	1	1	1	2	2	2	2	3	1	3	0.0118338	H7C1U8;Q9BUR5;Q9BUR5-2	APOO
7529.48	6340.6	4770.9	7837.61	7417.08	6610.57	3880.18	2941.67	3964.23	8096.14	4993.83	4533.6	7024.42	10903.8	12061.5	10305.9	1	1	1	1	1	1	1	1	1	1	1	1	1	1	1	1	1	4.32e-05	H7C1V1;H7C3M1;Q9Y6X9;Q9Y6X9-2	MORC2
2123.53	3288.88	4914.98	3243.95	9460.72	11191.4	12331.2	9534.29	6872.48	NaN	5986.26	4504.38	1770.09	6990.32	6584	7823.39	1	1	1	1	1	1	1	1	1	1	1	1	1	1	1	1	1	0.00634269	H7C1X9;Q9H9A5;Q9H9A5-2;Q9H9A5-3;Q9H9A5-4;Q9H9A5-6	CNOT10
25562.2	24623.8	26338.4	25910.1	39253	56832.1	NaN	40233.2	30872.8	23739.8	25553	35593.3	24162.2	15779.6	16034.7	15782.1	1	1	1	1	1	NaN	1	1	1	1	1	1	1	1	1	1	1	0.00290904	H7C213;P46199	MTIF2
889.092	NaN	NaN	NaN	NaN	NaN	3442.93	6032.27	4205.96	NaN	1308.38	2017.07	NaN	10198.6	6964.4	5075.67	1	NaN	NaN	NaN	NaN	1	1	1	1	1	1	1	1	1	1	NaN	1	0.000247444	H7C268;Q9H0V1;Q9H0V1-2	TMEM168
10563.7	15362.8	11613.4	12348.7	13911.3	15671.4	8594.99	8176.93	7328.77	9679.53	5074	6717.51	10627.3	21452.3	22217.9	22558.4	3	2	3	3	3	3	3	3	3	3	3	3	3	3	3	3	3	6.55e-10	H7C2Q8;Q99848	EBNA1BP2
25637.7	23244.9	48143.7	41164.7	27543.2	18520.7	24845.8	20408.3	12503.2	17211.7	16024	34037.9	34845.2	15120.2	14735.8	14656.6	2	2	2	2	3	2	3	3	2	3	3	2	3	3	3	3	3	7.61e-06	H7C2U6;Q9BPW8	NIPSNAP1
8143.38	4745.71	NaN	6314.4	NaN	2612.46	NaN	3350.08	7876.67	2481.52	3439.24	3273.16	NaN	8703.25	8972.43	7513.65	1	NaN	1	1	NaN	NaN	1	1	1	1	NaN	NaN	1	1	1	1	1	0.00301848	H7C2U8;Q9H0X4	FAM234A
14232.7	11040.4	25992.7	17781.2	30503.7	18017.8	13048.2	9118.73	9657.26	10063.3	9683.86	16972.1	10453.6	20338.7	22765.4	20991.9	2	1	2	2	1	1	2	2	2	2	2	2	2	2	2	2	2	6.98e-06	H7C3E9;Q9NY93;Q9NY93-2	DDX56
4013.15	1965.02	NaN	1740.6	NaN	NaN	NaN	NaN	NaN	NaN	NaN	NaN	NaN	4834.17	5291.4	3801.31	1	NaN	1	1	NaN	NaN	NaN	NaN	NaN	NaN	NaN	NaN	1	1	1	NaN	NaN	0.0273153	H7C3L7;Q99543;Q99543-2	DNAJC2
95528.5	36556.3	60079.9	80846.8	63387.5	165404	129760	191908	163820	10324.7	72859.7	201742	12694.3	94033.7	84496.4	70623.6	1	1	1	1	1	1	1	1	1	1	1	1	1	1	1	1	1	7.19e-13	H7C486;O95342	ABCB11
17012	30302.9	29015.2	29212.3	27400.5	29399.9	13911.8	20619.4	14362.7	16252.5	24873	28201	13491.6	22699.8	22396.8	31950.5	2	3	2	2	2	3	2	3	2	2	2	2	2	3	2	3	3	2.58e-05	H7C488;Q9NQ48;Q9NQ48-2;Q9NQ48-3	LZTFL1
19211	10696.3	NaN	NaN	NaN	9850.1	40038.4	54623.8	29526.6	36686.9	20715.5	16506.8	NaN	29789.2	24999.3	28831.3	1	NaN	1	NaN	NaN	1	1	1	1	1	1	1	1	1	1	1	1	0.0436657	H7C4I6;Q9BV10	ALG12
NaN	NaN	NaN	NaN	NaN	NaN	13430.9	10228.5	7272	NaN	5821.48	7534.51	NaN	20465.7	14425.1	14910.9	NaN	NaN	NaN	NaN	NaN	1	1	1	1	1	1	NaN	1	1	1	NaN	1	0.00350951	H7C4W6;Q9Y2G3	ATP11B
3711.67	3571.6	NaN	4078.56	NaN	NaN	NaN	1132.1	1687.45	NaN	1928.09	NaN	NaN	5505.22	4271.65	3502.48	1	NaN	1	1	NaN	NaN	1	1	NaN	1	1	NaN	1	1	1	NaN	1	0.000396468	H7C557;O75095;O75095-2	MEGF6
29989.2	15678.7	17192.4	29559.8	NaN	9437.65	8799.85	10083.4	11424.2	15256.9	19443.5	41862.2	17017.5	4304.61	NaN	NaN	5	3	4	4	NaN	2	5	2	5	3	5	2	2	NaN	NaN	3	2	2.65e-09	H7C5E8;P02787	TF
36057.6	49572.6	41465.7	43206.6	22758.6	44917.6	47209.4	56976.7	43139.8	75238.1	55385.2	44394.2	83881.8	35001	34507.1	37034.8	5	3	5	4	3	5	5	6	4	6	5	4	5	5	6	6	6	5.68e-16	H7C5G1;Q2TAA2;Q2TAA2-2	IAH1
3611.39	2000.73	2998.41	3872.98	6172.26	6946.15	3437.4	NaN	2813.37	NaN	3711.05	2821.62	4591.48	10807.5	11667.2	11467.6	1	1	1	1	1	1	1	1	1	1	1	1	1	1	1	1	NaN	0.00954247	H7C5S6;Q9UFC0	LRWD1
NaN	NaN	7057.15	NaN	NaN	7593.6	NaN	4349.36	4514.27	NaN	6636.01	5758.18	NaN	29500.3	27593.1	26338.7	NaN	1	NaN	NaN	NaN	NaN	1	1	1	1	NaN	NaN	1	1	1	1	1	5.06e-08	H7C5T9;Q99574	SERPINI1
27969.1	25354.4	38124.7	41788.1	36104.8	46386	22291.7	27077.7	28322	32618.4	37306.3	44624.9	42801.3	42519.3	41117.8	43434.1	1	1	1	1	1	1	1	1	1	1	1	1	1	1	1	1	1	0.000303623	H9KV50;Q9NZV5;Q9NZV5-2	SELENON
93517.8	78964.1	115210	114079	142349	151641	64394.9	70347.7	57757	84135.6	73515.9	107281	83466.9	109585	110393	104916	12	9	13	12	10	7	13	13	12	13	13	11	13	13	13	13	12	4.08e-17	I3L0H8;Q9NUU7	DDX19A
244372	251287	305256	331068	360677	339232	227999	236924	258340	278436	265215	289224	273618	251590	252505	243436	41	37	41	40	37	35	43	43	42	43	39	43	41	42	40	37	42	4.92e-16	I3L0N3;P46459	NSF
6038.34	7459.63	11949.3	2927.44	10875.5	10900.7	12967.8	12951.5	12275.7	10152.8	6924.13	8311.52	9800.61	8169.22	7995.26	11641.8	1	1	1	1	1	1	1	1	1	1	1	1	1	1	1	1	1	1.11e-08	I3L0Q0;I3L2Q4;P62253	UBE2G1
42752.4	34572.7	23909.6	13722.8	33986	12851.9	76647.2	73740.9	93854.8	88362.9	47150.9	49322.5	50194.3	12889.1	17118	16859.2	7	2	8	6	1	9	10	10	10	10	10	8	1	2	2	6	10	4.19e-12	I3L1D5;O15296	ALOX15B
5307.5	1825.15	4737.82	1416.18	8430.31	12324.3	4173.19	5010.22	5551.01	4008.55	4424.67	4781.85	7051.93	7734.12	6456.32	5903.27	1	1	1	1	1	1	1	1	1	1	1	1	1	1	1	1	1	9.13e-06	I3L1H5;Q9BZG8;Q9BZG8-2;Q9BZG8-3	DPH1
51049.6	62862.8	39857.4	35446.8	76910.8	101874	55823.7	73657.4	53295.6	113716	46208.5	23895.1	82036.2	69176.7	59950.7	65080.8	14	13	15	14	15	14	15	17	13	15	16	16	16	14	16	16	17	6.1e-16	I3L1P8;Q02978	SLC25A11
16585.6	12743.6	18949.3	15203.4	13489.6	16867.2	13223.2	12815.2	14691.3	18128.6	20898.2	14497.8	17527.3	16257.2	15393.1	18070	1	1	1	1	1	1	1	1	1	1	1	1	1	1	1	1	1	1.07e-12	I3L1Q3;Q8TE02;Q8TE02-4	ELP5
28344.3	21854.1	25647.4	25946.2	30292.4	30834.8	36037.8	32059.2	32553.4	43874.7	23686.4	28481.4	25618.5	30566.1	32040.8	28108.6	3	1	3	3	1	1	3	3	3	3	3	3	3	3	3	3	3	2.72e-11	I3L1R7;Q99447;Q99447-3	PCYT2
44704	53541.4	31311.7	25611.6	19800.8	18343.6	58135.4	66014.6	50228.2	47931.5	34378.2	21660.5	37062.7	53926.7	46737.6	53679.9	3	1	2	2	2	3	3	3	3	3	3	3	3	3	3	3	3	4.14e-17	I3L295;J3KT75;J3QRD5;J3QS48;J3QW43;O75352;O75352-2	MPDU1
8706.14	9625.6	9360.99	10235.2	10070.6	NaN	7159.52	3741.08	6034.48	14734	6872.26	4369.38	14021.6	15289.3	15946.3	14886.2	1	1	1	1	1	1	1	1	1	1	1	1	1	1	1	NaN	1	0.00592479	I3L2C7;P57678	GEMIN4
34510.6	50859.1	71337.4	51741.3	88563.3	46747.9	98667	74901.5	47873.7	61753	57691.9	44537.1	68839	71148.2	61001.1	72448.5	16	14	15	15	10	11	15	16	15	16	13	14	16	16	15	15	16	2.83e-16	I3L397;I3L504;P63241;P63241-2	EIF5A
20331.4	31994.5	18017.1	17606.9	30527.3	15985.6	23212.9	17413.2	16617.4	29534.3	18737.6	17885.9	18553.7	22622.2	27826.1	37543	1	2	2	1	2	2	2	2	1	2	3	2	2	2	2	1	2	2.54e-09	I3L3P7;P62244	RPS15A
10687.7	16490.8	8552.69	12364.6	6535.73	17401.8	8878.63	4991.52	6810.28	12608.3	6416.06	18622.3	NaN	34074	36003.7	29758.2	3	3	1	3	3	1	2	2	2	2	1	2	5	5	5	1	3	1.44e-06	I3L4C2;Q9UQB8;Q9UQB8-2;Q9UQB8-3;Q9UQB8-4;Q9UQB8-5;Q9UQB8-6	BAIAP2
24941.1	19895.4	6852.66	4800.45	10397.7	7983.38	25088.7	28159.7	25410.5	38959.3	19169.9	11933.2	17879.9	38645.6	43966	42991.2	11	3	11	8	3	10	12	12	10	12	12	10	12	12	12	4	12	9.43e-13	I3L4X2;P33527;P33527-2;P33527-4;P33527-6;P33527-9	ABCC1
45939.2	32376.9	43404.8	41474.3	20199.2	56989.8	42152.2	45785.3	40752.7	74855.8	40518.3	34106.4	61928.9	55561.2	49767.6	55310.1	4	2	4	3	3	3	4	4	3	4	4	3	4	4	4	4	4	1.06e-09	I3NI29;Q9NRY6	PLSCR3
28617.9	21529.3	4790.18	8510.17	43610.8	16883.4	30238.6	13278.6	25737.5	22410.9	25047.9	36091.8	31605.6	25993.7	23368.7	19853.5	3	1	3	2	2	2	3	3	3	3	3	3	3	3	3	3	3	2.79e-10	J3KMX1;Q99567	NUP88
912415	432238	476244	1115190	171723	278998	105066	138642	156247	287143	282229	1391820	253986	23382.3	24459.4	23106.1	8	7	8	8	8	6	7	7	10	6	9	9	5	5	4	5	6	8.55e-16	J3KMX3;P02771	AFP
48111.5	74356.9	59848.6	65329.9	60400.6	51016.3	102183	98878.3	86726.7	123238	83703.9	60564.6	85733.4	85858.7	87892	90088	29	22	29	26	23	32	33	36	31	35	34	33	36	34	35	27	35	1.01e-14	J3KN16;Q5VYK3	ECPAS
62809.1	63708.3	79951.1	52630	64910.5	67530.6	50197	50434.9	50279.6	68032.3	48904.7	43739	70679	49185.9	54492.5	57081	7	2	7	7	3	3	7	8	7	8	7	8	8	7	8	8	8	2.27e-15	J3KN29;O00233	PSMD9
27805.9	24355.1	39626	33236.7	31197	23402.1	29565.1	22711.1	25110.4	42899	33718.4	37371.4	47117	28905.7	31912.8	33599.5	2	3	3	3	3	3	3	3	3	2	3	3	3	3	3	3	3	0.00038902	J3KNF4;O14618	CCS
16950.6	16119.8	19033.2	15984.5	22473.7	19223.2	17836	20017.5	17869.4	21576	22088.7	16745	13659.7	10082.9	9465.81	10414.9	3	4	5	4	5	4	5	5	4	4	5	5	4	4	4	4	5	1.89e-07	J3KNN3;P15735;P15735-2	PHKG2
3124.68	1881.88	NaN	3181.44	NaN	NaN	NaN	NaN	1096.05	NaN	1273.41	2222.71	1211.89	1017.84	1518.12	929.389	2	NaN	2	1	NaN	NaN	1	1	2	1	2	2	2	1	2	NaN	NaN	0.0082086	J3KNQ2;Q4ZHG4;Q4ZHG4-2	FNDC1
8131.94	3552.18	3377.55	7472.1	4135.47	17177.2	18281.6	14967.6	15055.4	27363.5	13403.3	12637.9	23562.8	12758.9	13311.4	13422.5	3	1	2	3	1	2	3	3	2	3	3	3	3	3	3	3	3	3.59e-05	J3KNV4;Q13683;Q13683-10;Q13683-13;Q13683-3;Q13683-7;Q13683-9	ITGA7
18285.2	28021.8	NaN	NaN	26625.8	NaN	56289.1	38225.7	39676.7	40513.2	34961.6	25679.2	43314.7	71321.5	67928.4	71513.6	1	NaN	1	NaN	1	1	1	2	1	2	1	2	2	2	2	NaN	2	6.56e-05	J3KP15;J3QL05;Q01130;Q01130-2;Q9BRL6;Q9BRL6-2	SRSF2;SRSF2;SRSF2;SRSF2;SRSF8;SRSF8
3770.41	2120.73	NaN	4370.14	NaN	NaN	NaN	1742.51	3113.02	4638.2	2442.44	NaN	3333.75	10589.2	10393.9	9396.68	1	NaN	1	1	NaN	NaN	1	1	NaN	1	1	1	2	2	2	NaN	1	6.52e-05	J3KP30;Q5QJE6	DNTTIP2
19577.7	19942.7	12397.9	29775.1	7169.39	21547.6	20881.1	18841.6	16493.9	30706.2	22938.5	20523.6	37103.2	10764.8	11138.7	9290.99	2	1	2	2	1	2	2	2	2	2	2	1	2	2	2	2	2	5.14e-05	J3KPH8;Q8WUI4;Q8WUI4-10;Q8WUI4-3;Q8WUI4-4;Q8WUI4-5;Q8WUI4-6;Q8WUI4-7;Q8WUI4-8	HDAC7
6109.09	20838.3	19424.8	17720.1	19361.8	5354.21	10636.2	8626.93	9501.82	NaN	10959.9	NaN	8780.42	16532.6	19335.6	18344.8	1	1	1	1	1	1	1	1	NaN	1	1	1	1	1	1	1	1	0.0104655	J3KPS0;Q9NXW2;Q9NXW2-2;V9GY70;V9GYN7	DNAJB12
8911.17	6938.43	11747	10970.7	17493.8	15083.5	6188.34	5885.56	5049.37	5743.34	8771.48	4186.66	10823.3	10231	9690.86	9921.32	1	1	1	1	1	1	1	1	1	1	1	1	1	1	1	1	1	4.84e-05	J3KPT0;Q6V1X1;Q6V1X1-2;Q6V1X1-3;Q6V1X1-4;Q6V1X1-5	DPP8
363412	344424	444856	305039	546470	476826	314795	270049	271631	407900	300851	314351	475541	288513	320079	351980	17	15	17	17	18	17	18	18	16	18	17	20	18	17	17	17	17	7.29e-16	J3KPX7;Q99623	PHB2
1698.65	1556.64	3909.39	2956.55	1839.25	4883.53	5721.77	8525.37	7396.63	3081.14	7476.09	4234.62	1897.02	6918.08	4954.48	5274.55	1	1	1	1	2	2	2	2	2	2	2	2	2	2	2	2	2	0.000164511	J3KPY9;P58335;P58335-2;P58335-4	ANTXR2
292726	234057	294903	319716	266635	323336	150078	193504	212665	266429	202791	265349	205630	214638	213452	190639	23	20	20	22	21	21	23	23	24	24	19	19	23	24	23	23	23	8.43e-16	J3KQ32;Q9NTK5	OLA1
14091.1	18419.5	25473.9	12549	39378	22731.9	27857.8	22438.8	16304.2	23920.6	17219.2	19412.4	35170.9	20318.7	20067.2	22949.5	4	2	4	4	1	2	4	4	4	4	4	4	4	4	4	4	4	1.65e-15	J3KQ48;Q9Y3E5	PTRH2
39163.7	41415	59158.7	44217.3	35837	40510.8	27805.6	34745.5	35291.1	35822.3	42245.5	43183.6	44211.9	41185	41547.3	45315.8	9	9	10	10	8	7	11	11	10	10	11	10	10	10	10	11	9	1.64e-13	J3KQJ1;Q8NBJ7	SUMF2
201362	193641	146798	94126.9	76362.6	80182.8	235136	191501	220741	455021	185382	94393.8	305844	20342.2	20104	22413.5	11	4	13	11	5	9	12	13	12	12	14	15	8	10	8	12	12	1.97e-12	J3KQL8	APOL2
4485.29	1922.32	4116.88	3695.67	1898.41	1211.81	5406.37	5033.92	4912.86	2460.23	4110.24	3971.06	7181.16	5255.34	5056.44	6412.81	2	1	2	2	1	1	2	2	2	2	2	1	2	2	1	1	2	0.0002991	J3KQR7;Q9Y4F5;Q9Y4F5-2	CEP170B
15297.1	12729.7	NaN	14253.8	NaN	30461.4	NaN	15784.3	9830.58	13631.1	8617.92	28449.1	11345.3	11164.2	10933.9	8706.73	2	NaN	2	2	NaN	NaN	2	2	1	2	2	2	2	2	2	1	1	0.00332736	J3KQS6;M0QXG9;M0R0I0;M0R193;M0R2A4;M0R2I2;M0R2K3;M0R3F4;Q9NWV8;Q9NWV8-3	BABAM1
176266	229992	232278	190332	213972	223693	137537	133574	121306	188357	146290	167320	155259	115512	134005	137018	13	13	11	13	11	12	14	14	14	14	13	12	14	14	13	14	14	3.7e-15	J3KR44;Q96FW1	OTUB1
1403.47	544.096	NaN	1076.88	NaN	NaN	NaN	829.137	979.083	NaN	683.881	NaN	NaN	1947.09	2011.9	1766.12	1	NaN	1	1	NaN	NaN	1	1	NaN	1	NaN	1	1	1	1	NaN	1	0.0246127	J3KR72;P49848;P49848-3;P49848-4	TAF6
22896.1	21484.8	20351.1	24161.3	24046.4	25201.1	22752.1	26142	25678.6	25107.1	25001.6	15818.3	23895.1	34168.4	34015	31368.7	21	13	20	20	16	19	20	20	14	20	20	17	20	20	19	20	21	2.78e-12	J3KR97;Q9BTW9;Q9BTW9-4	TBCD
NaN	19594.9	17707	8752.78	NaN	NaN	44684.7	42315.9	22270.9	9859.08	29012.1	18256.4	14025.4	3849.49	3400.27	28548.3	NaN	1	1	1	NaN	1	1	1	1	1	1	1	1	1	1	NaN	1	0.0173017	J3KRK0;J3QLK5;Q86UE8;Q86UE8-2;Q86UE8-3;Q9UKI8;Q9UKI8-2;Q9UKI8-3;Q9UKI8-4;Q9UKI8-5	TLK2;TLK2;TLK2;TLK2;TLK2;TLK1;TLK1;TLK1;TLK1;TLK1
99229.7	52115	30818.2	89683.1	NaN	30731.7	NaN	24119.5	21759.8	18503.6	29616.7	114237	15386.9	3985.24	NaN	14805.6	2	1	2	2	NaN	NaN	2	2	2	2	2	2	1	NaN	2	2	2	8.26e-12	J3KS17;P02749	APOH
220239	124014	314683	1590000	179918	152253	68953.9	55898.1	65195.1	214547	230968	982920	194202	16775.1	9896.46	25692.3	2	1	2	1	1	2	2	2	2	2	2	2	2	1	1	1	2	5.95e-12	J3KS22;J3QS36;Q7Z4W1	DCXR
25402.4	12990.1	25552.8	6876.46	37533.1	40068.7	42650.7	54729.8	19117.5	36141.8	16401.6	16273.8	42545.9	52277.8	49551.9	41198.1	1	1	1	1	1	1	1	1	1	1	1	1	1	1	1	1	1	3.96e-12	J3KS45;J3QQY2;Q9UM00;Q9UM00-1;Q9UM00-2	TMCO1
3806.83	5780.71	NaN	5214.8	NaN	6698.23	NaN	6613.98	3396.51	3476.57	4258.14	4240.08	6295.03	5409.38	5666.93	5840.04	1	NaN	1	1	NaN	NaN	1	1	1	1	1	1	1	1	1	1	1	0.00975694	J3KSI8;J3QKW2;J3QLS3;J3QQS1;Q9Y2R9	MRPS7
6513.61	4024	4942.27	4814.07	6910.67	3682.38	7541.33	6524.94	3717.6	3764.14	4380.52	7474.91	4847.6	6761.09	7330.28	5914.53	2	2	3	2	2	3	3	3	3	3	3	3	3	3	3	2	3	4.34e-07	J3KSL8;Q9Y2L5;Q9Y2L5-2	TRAPPC8
17702.1	36288.8	40196.7	38735.8	43160.7	39563.2	41429.5	35309.5	28467.5	27113.7	30472.6	32121	28827.2	43156.4	49230.4	45187.4	3	4	4	4	4	4	4	4	4	4	4	4	4	4	4	3	4	4.47e-08	J3KT73;J3QL01;P63173	RPL38
20350.1	15937.4	21583.8	21339.3	20222.1	10732	18145.8	6170.96	12500.9	12237.3	22268.8	24705	18233.4	9666.51	15593.4	10947.8	2	2	2	2	2	1	2	2	2	2	2	2	2	2	2	1	2	0.00524551	J3KT79;J3QL71;J3QR84;J3QRJ1;Q96FV2;Q96FV2-2	SCRN2
230493	219694	300965	305774	324393	237581	213442	217749	232247	201494	228711	303398	236686	410892	440490	421930	22	21	19	20	18	20	23	23	24	24	22	22	23	23	23	24	24	1.06e-18	J3KTA4;P17844	DDX5
225386	190870	197488	229852	227509	475300	232276	229956	171772	270029	129977	118143	330461	382731	328490	366610	3	3	3	3	3	3	3	3	3	3	3	3	3	3	3	3	3	2.32e-13	J3KTE4;J3QR09;P84098	RPL19
NaN	NaN	6779.85	5822.17	3727.31	1823.24	29025.5	13144.2	20865.2	9601.18	17985.2	11211.8	6122.58	51419.9	56214.2	57605.4	NaN	1	NaN	2	1	3	4	5	1	5	2	4	5	5	5	1	5	2.78e-10	J3KTL2;Q07955	SRSF1
180094	76327.5	113571	123700	98866	51206.5	106234	79980.9	82844	38284.6	145160	322825	40028.8	26624.8	24486.6	23352.8	1	1	1	1	1	1	1	1	1	1	1	1	1	1	1	1	1	4.96e-14	J3QKN8	SKA2
3005.21	1147.84	3888.61	3260.07	6522.26	11671.9	6186.96	11300.9	5639.39	NaN	5338.07	5611.62	1528.54	5530.68	5588.38	5545.14	1	1	1	1	1	1	1	1	1	1	1	NaN	1	1	1	1	1	0.00317785	J3QL48;J3QQN1;P40306	;PSMB10;PSMB10
63247.8	58242.5	14474.1	39395.7	12158.7	12664.6	10502.8	10571.8	10938.8	13449.6	10462.2	5375.26	10428.8	18051.5	18898.4	17384.9	2	1	2	1	1	1	2	2	2	2	2	2	2	2	2	2	2	0.000397398	J3QL54;J3QLD4;Q9BW27;Q9BW27-2;Q9BW27-3	NUP85
48103.6	88474.6	NaN	46554.9	NaN	53522.4	71599.2	45502.5	60176.3	178293	59678.8	55896.4	172507	2177.58	31712.8	45576.6	1	NaN	1	1	NaN	1	1	1	1	1	1	1	1	1	1	1	1	0.00246947	J3QL56;O75880	SCO1
158576	243065	237100	198130	393752	332619	231379	222729	192462	368337	276900	199006	411810	395106	413518	452588	2	2	2	2	2	2	2	2	2	2	2	2	2	2	2	2	2	3.56e-16	J3QLE5;P14678;P14678-2;P14678-3;P63162;P63162-2	SNRPN;SNRPB;SNRPB;SNRPB;SNRPN;SNRPN
6195.54	3700.31	7378.52	5783.47	9398.09	4972.35	4668.01	NaN	4019.66	5845.87	6761.57	4188.35	NaN	14801.4	16931.2	15951.7	1	1	1	1	1	1	1	1	1	NaN	1	1	1	1	1	1	NaN	1.11e-10	J3QLQ6;Q9H8H0;Q9H8H0-2	NOL11
12583.1	22424.7	30767.4	21333.4	27685.2	19777.8	25039.5	21890.7	21932.3	39331.9	23359.7	14057.7	37859.1	27408	25177.4	29180.6	3	3	3	2	3	3	3	3	2	3	3	3	3	3	3	3	3	3.55e-10	J3QLR8;Q9Y3D9	MRPS23
4216.89	3277.28	NaN	5082.48	NaN	4647.56	NaN	1795.16	2210.38	2219.1	2790.22	2873.01	NaN	9331.19	8711.72	6950.11	2	NaN	2	2	NaN	NaN	2	2	2	2	1	1	2	2	2	2	2	0.00229733	J3QQM4;Q9HAU4	SMURF2
249647	57395.8	258244	224416	329836	34855.5	75921.9	60550.6	43495.8	81117.3	43850	207122	63285.9	35865.5	39488.8	41686.3	3	3	3	3	3	3	3	3	3	3	3	3	3	3	3	2	3	1.13e-14	J3QQZ9;Q9NVS9;Q9NVS9-3	PNPO
NaN	NaN	NaN	NaN	NaN	NaN	NaN	1292.16	NaN	NaN	NaN	NaN	NaN	16239.9	8548.74	7577.74	NaN	NaN	NaN	NaN	NaN	NaN	NaN	NaN	NaN	NaN	NaN	NaN	1	1	1	NaN	1	4.1e-08	J3QR07;Q96MU7;Q96MU7-2	YTHDC1
3623.99	10333.5	15610.8	9345.52	12307.4	4484.88	15086.3	12265.6	7822.29	7367.95	8664.68	6608.92	8709.58	3903.39	3472.68	4416.26	2	2	2	2	2	2	2	2	2	2	2	2	2	2	2	2	2	2.03e-10	J3QRG6;K7ENC6;K7ES20;P42771;P42771-2;P42771-4	CDKN2A
197122	283564	456696	346955	320013	232207	323109	379681	232071	253567	257138	347224	335319	159089	174895	189197	7	7	7	7	6	6	7	7	7	7	5	7	7	7	7	7	7	4.17e-15	J3QRS3;O14950;P19105	MYL12A;MYL12B;MYL12A
30079.6	27803.5	53384.7	57017.3	37512.3	41638.8	27120.1	23721.1	25240.6	25805.2	21960.1	33719.8	35913	42979.8	48375.6	46499.4	5	3	5	4	4	4	5	5	5	5	5	5	5	5	5	5	5	4.97e-08	J3QRS9;O43670;O43670-2;O43670-4;X6R4W8	ZNF207
56535.9	45132.9	58046.8	50603.6	64898.3	67703.8	46289.1	55825.6	54137.6	39503.5	41977.4	46566.6	36010.9	45652.1	52861.7	49805.3	5	4	6	5	5	4	5	6	4	6	6	6	5	5	6	6	6	2.53e-15	J3QRU1;P07947	YES1
62339.3	59727.1	56315.9	60233.3	72470.5	96024.6	30923.6	40414.1	43783.7	55116.4	43517.9	57856.3	51295.8	101049	106067	104319	6	5	5	5	6	5	5	6	6	6	6	6	6	6	6	6	6	7.5e-15	J3QT28;O43684;O43684-2	BUB3
304814	239963	34770.8	67740	99940	61670.6	277272	307466	234074	151782	78869.7	49422.2	33689.2	290823	253137	279771	5	2	5	2	2	4	5	6	5	5	5	2	6	6	7	3	7	1.39e-14	K4DIA7;P48509	CD151
35350.8	46079.3	40708.5	45394	59156.1	49571.8	44076.6	51195.4	41593.4	63386.2	37531.2	46624.8	51404.1	31603.3	38230.9	33114.5	12	7	12	11	9	8	12	12	12	12	11	11	12	12	11	12	12	3.89e-13	K7EIK7;O95834;O95834-2;O95834-3	EML2
6211.39	8882.46	NaN	NaN	NaN	7037.29	10006.8	9269.13	7862.5	17788	9629.37	5229.53	16244.4	12272.1	11531.3	12307.6	1	NaN	1	NaN	NaN	1	1	1	1	1	1	1	1	1	1	1	1	3.18e-05	K7EIX0;K7ELB8;Q96S99	PLEKHF1
5263.11	5592.43	NaN	8802.99	NaN	7623.4	NaN	NaN	2958.75	NaN	3022.21	6349.65	5063.21	NaN	NaN	3491.4	1	NaN	1	1	NaN	NaN	1	1	1	1	1	1	NaN	NaN	1	1	NaN	0.0259431	K7EIY6;Q9BV68;U3KQF4	RNF126
22001.2	11485.2	10469.6	18738.2	16553.1	15783.5	22812.9	21361.4	21316.7	23036.2	12674	12769.3	24521.8	23916.6	24121.2	22463.6	1	1	2	1	1	1	2	1	1	2	2	2	2	2	2	1	1	4.86e-05	K7EJ34;K7ELM8;K7EMF4;K7ENF4;K7ENZ6;Q86VR2	RETREG3
105086	102269	126246	128595	133153	109493	86701.5	74762.7	74401	65389.8	68849.5	85173.7	57965.3	122044	125050	114541	28	22	25	27	19	21	26	28	25	28	24	23	27	25	26	24	25	1.18e-16	K7EJE8;K7EKE6	LONP1
172067	203965	264940	193755	265583	356656	185239	185700	168284	316597	204627	174645	248124	196133	192323	207477	7	6	8	7	8	7	7	7	6	7	7	9	8	9	8	7	8	1.15e-14	K7EJR3;P48556;R4GMR5	PSMD8
60310.2	52976.1	50176.3	61697.6	38249.5	63418.3	36793.8	40839.7	37427.8	27650.6	37879.3	40445.8	27475.5	85907.4	92483.6	87514.4	5	4	4	4	4	5	5	5	5	5	5	4	5	5	5	5	5	3.3e-14	K7EK33;K7EQ02;K7EQ55;Q96EP5;Q96EP5-2	DAZAP1
10660.3	10173.7	15621.3	7889.24	18253.6	10423.3	17931.4	9091.25	11479.9	NaN	10031.2	6929.9	3880.05	11710.6	20027.8	17025.8	1	1	1	1	1	1	1	1	1	1	1	1	1	1	1	1	1	0.0034423	K7EKE8;Q92692;Q92692-2	NECTIN2
33940.8	37370.9	45537.9	29492.7	51801.3	22914.7	41459.5	32026.4	29194	46337.6	23311.6	27780.5	40864.3	52535	48446.9	59613.9	1	1	1	1	1	1	1	1	1	1	1	1	1	1	1	1	1	1.59e-06	K7EKI4;K7ELF1;K7ELQ0;K7ES61;Q9BYD3;Q9BYD3-2;X6RAY8	MRPL4
1683.1	4289.63	NaN	NaN	NaN	NaN	12489.4	8555.5	11603.4	10984.4	15248.1	12931.8	15619.2	5964.48	9423.05	3566.45	1	NaN	1	NaN	NaN	1	5	4	5	4	5	5	2	1	1	NaN	4	7.53e-07	K7EKI8;O60437	PPL
10977.1	19348.4	19310.9	7930.24	19923.4	9206.33	25736.9	23967.2	15041.4	35579.2	19759.5	11583.3	28402.3	15261	13099	17957.4	1	1	1	1	1	1	1	1	1	1	1	1	1	1	1	1	1	2.61e-11	K7EKW4;K7ENV7;Q96AB3;Q96AB3-2;Q96AB3-3	ISOC2
NaN	NaN	NaN	NaN	NaN	NaN	NaN	1457.76	NaN	NaN	NaN	NaN	NaN	4618.23	4920.29	4627.64	NaN	NaN	NaN	NaN	NaN	NaN	NaN	NaN	NaN	NaN	NaN	NaN	1	1	1	NaN	1	0.0108301	K7EL75;K7EPH3;K7ERI4;Q9UK23;Q9UK23-2;Q9UK23-3	NAGPA
19134.8	11759.7	NaN	22433.5	NaN	15424.8	NaN	16452.4	12909.7	15649.7	16910.9	15313.8	19010.5	10291.7	9580.32	9514.03	1	NaN	1	1	NaN	NaN	1	1	1	1	1	1	1	1	1	1	1	0.00403235	K7EL81;Q9BZL4-3	PPP1R12C
40733.9	43185.9	59654.2	41335	59760.7	20041.6	44122.3	20027.4	18328.3	36899.8	29253.6	21072.2	54017.8	39614	44538.3	55775.5	1	1	1	1	1	1	1	1	1	1	1	1	1	1	1	1	1	1.68e-05	K7ELG9;Q3MHD2;Q3MHD2-2	LSM12
281695	254372	315185	290027	216329	247662	217693	247903	279308	219592	219606	270134	175122	512393	495182	506777	19	16	18	19	12	16	19	19	18	19	16	17	19	19	19	18	18	8.43e-17	K7ELL7;P14314;P14314-2	PRKCSH
NaN	NaN	NaN	NaN	NaN	NaN	NaN	2050.67	NaN	NaN	NaN	NaN	NaN	7882.81	7621.99	5919.75	NaN	NaN	NaN	NaN	NaN	NaN	NaN	NaN	NaN	NaN	NaN	NaN	1	1	1	NaN	1	0.00207511	K7ELP6;Q53F19;Q53F19-2	NCBP3
NaN	2160.11	NaN	1774.96	NaN	NaN	NaN	NaN	3421.8	NaN	1632.44	NaN	NaN	5103.94	5171.23	5668.21	NaN	NaN	1	1	NaN	NaN	1	1	NaN	1	1	1	1	1	1	NaN	NaN	0.00691599	K7ELS0;K7EN60;K7ERU7;Q9BQ61	TRIR
16057.1	15144.9	16195.1	12908.6	25606.6	26016.9	13319.1	15519.1	12145.2	16420	12850.2	18931	17517.3	21104.3	20845.4	21258.9	3	3	3	3	3	3	3	3	3	3	3	3	3	3	3	3	3	0.00177349	K7ELV2;Q96EE3;Q96EE3-1	SEH1L
359947	497255	530686	338103	491582	529018	501703	455504	411532	606192	380506	354524	520263	372110	351580	415805	12	6	11	9	6	9	12	12	10	12	10	11	12	12	12	11	12	1.42e-15	K7ELW0;Q99497	PARK7
22656.2	NaN	NaN	NaN	230112	212048	NaN	NaN	164030	81948.7	NaN	84981.8	NaN	32763.1	55040.7	31631.1	1	NaN	NaN	NaN	1	NaN	NaN	1	1	1	1	1	1	1	1	1	NaN	8.45e-15	K7EM38	ACTG1
137872	219632	199657	189240	324846	303591	194407	164644	124350	201222	117918	148798	242159	228262	248028	254945	3	3	3	3	3	3	3	3	3	3	3	4	3	3	3	3	3	1.19e-14	K7EMH1;K7ERI7;P35268	RPL22
7510.75	7229.13	6622.96	5534.27	8661.93	6418.12	8392.14	7843.04	7130.64	10108.8	6317.61	5422.44	5757.17	16328	17114.5	17711.2	2	1	2	2	2	3	1	3	2	3	2	1	3	3	3	2	2	5.55e-05	K7EMM8;Q49A26;Q49A26-2;Q49A26-3;Q49A26-4;Q49A26-5	GLYR1
12757.5	13936.1	NaN	6033.68	10872.9	13196.7	27165.6	41047.2	23183.7	16593.5	16889.6	14816.4	NaN	NaN	NaN	NaN	1	NaN	1	1	1	1	1	1	1	1	1	NaN	NaN	NaN	NaN	1	1	0.00695082	K7EMR7;O75298;O75298-3;Q7RTN0	RTN2
6253.18	14689.4	17981.2	9434.51	19419.6	8778.35	15419.6	17350.5	11981.5	29117.7	18353.3	12109.8	37123.6	10868.8	13254.9	15539.5	1	1	1	1	1	1	1	1	1	1	1	1	1	1	1	1	1	0.00739969	K7EMU7;K7EN45;Q13526	PIN1
8597.92	8633.93	9391.92	NaN	2327.53	6655.1	NaN	7399.62	NaN	NaN	NaN	NaN	NaN	NaN	NaN	NaN	1	1	1	NaN	1	NaN	NaN	NaN	NaN	1	NaN	NaN	NaN	NaN	NaN	1	1	0.0222999	K7EN58;Q6QNY0	BLOC1S3
8205.54	5526.75	10652.6	9450.98	13351.6	19459.4	7285.76	14265.7	8551.36	6091.52	8362.33	10362.7	7891.3	7524.47	7653.37	8216.74	1	1	1	1	1	1	1	1	1	1	1	1	1	1	1	1	1	5.88e-06	K7ENP1;Q5JY01;Q5JY02;Q7Z4G4;Q7Z4G4-2;Q7Z4G4-3	TRMT11
3998.7	4320.57	NaN	4427.53	4666.45	3739.14	3708.12	3271.64	4507.23	6330.22	3823.8	5569.67	6709.17	32143.5	29840.6	27234.5	1	NaN	1	1	1	2	2	2	2	2	2	2	2	2	2	1	2	2.25e-13	K7ENW7;P26358;P26358-2;P26358-3	DNMT1
22184.1	13901.7	17852	33627.4	24276.9	49555.4	11369	44040.2	29892.7	19019.7	24896	23743.6	44401.6	34834.4	33631.6	34403	2	2	2	1	2	2	2	2	2	2	2	2	2	2	2	1	2	3.24e-11	K7EP06;O43148;O43148-2	RNMT
61574.1	63709.2	60688.9	61552.9	104629	86652	37422.1	55998.9	45526.8	59671.8	39273.3	39108.1	46832.8	90291.4	86123.5	84217.4	8	5	8	6	5	6	9	9	7	8	7	10	10	10	10	7	10	4.52e-15	K7EP07;Q99426;Q99426-2	TBCB
23718.8	33743.2	59922.9	52744.5	53254.6	40488.1	35184.6	31728.4	40977	41670.4	49365.9	53809.2	42154	39041	40327.1	38024.6	3	2	3	3	2	3	3	3	3	3	3	3	3	3	3	3	3	5.76e-14	K7EP32;Q9BZV1;Q9BZV1-2	UBXN6
NaN	14140.2	NaN	14052.5	NaN	NaN	19099.1	21722.8	11920.5	NaN	12074.8	9218.9	16268	23599.5	22204.2	21035.4	NaN	NaN	1	1	NaN	1	1	1	1	1	1	1	1	1	1	NaN	1	0.027262	K7EP75;O95155;O95155-2;O95155-3;O95155-4	UBE4B
5446.81	NaN	2717.02	NaN	2885.26	11017.8	8251.31	6400.27	2167.75	NaN	5527.33	1097.2	NaN	9988.93	9045.86	11221.5	2	1	NaN	NaN	2	2	2	2	2	2	2	1	3	3	3	1	2	0.00645264	K7EP90;K7EQ03;Q9BTD8;Q9BTD8-2;Q9BTD8-3;Q9BTD8-4	RBM42
NaN	NaN	NaN	NaN	NaN	14693.1	NaN	14096.9	3569.64	22934.4	6325.54	NaN	18994.4	30125.9	23316.8	29638.7	NaN	NaN	NaN	NaN	NaN	NaN	1	1	NaN	NaN	1	1	1	1	1	1	1	5.39e-05	K7EPQ7;Q5BJH7;Q5BJH7-2;Q5BJH7-3;Q5BJH7-6	YIF1B
1251.01	NaN	1875.17	564.981	NaN	5936.5	3291.77	5468.3	2342.01	3504.11	3800.97	NaN	459.645	6604.14	4846.98	5273.61	1	1	NaN	1	NaN	1	1	1	NaN	1	1	1	1	1	1	1	1	0.00605183	K7EPU3;Q9BT22	ALG1
6962.28	1128.66	8531.23	NaN	4149.01	9931.31	12897.5	13171.9	10841.8	13183.4	9202.68	4484.46	12297.7	15818.3	19826.7	20977.5	1	1	1	NaN	1	1	1	1	1	1	1	1	1	1	1	1	1	0.0038818	K7EQB1;Q9UNK0	STX8
7439.31	4238.36	7466.35	4672.24	24702	16471.2	9765.97	10770.7	7457.98	9589.33	12307.6	2559.81	17453.3	19267	15887	20313.1	1	1	1	1	1	1	1	1	1	1	1	1	1	1	1	1	1	1.46e-07	K7EQG1;Q9NXS2;Q9NXS2-3	QPCTL
9315.47	8362.22	12152.9	12722.8	12882.5	11435.2	7359.23	5894.29	5399.31	7670.75	6302.82	7541.47	4954.75	11002.8	12537.7	12464.9	4	2	3	2	3	3	4	4	3	4	4	2	4	4	4	4	4	1.36e-07	K7EQQ8;Q9NXH9;Q9NXH9-2	TRMT1
81723.1	58767.1	282979	31777.8	423491	29189.1	148138	107598	98798.3	130455	54748.1	31643.1	116463	101318	93551.7	80799.8	5	3	4	5	2	3	5	5	4	5	3	5	4	4	4	4	4	5.62e-12	K7EQX8	MXRA7
41860.3	44363.4	44454.3	31839.9	46457.7	55604.1	57265.2	61193.1	63323.4	102705	66179.3	42936	78744.6	26951.2	26577.9	29786.7	2	2	2	2	2	2	2	2	2	2	2	2	2	2	2	2	2	2.06e-13	K7ER15;Q9H0R4;Q9H0R4-2	HDHD2
18379.3	18814.5	16604.9	15102	19886.2	19012.3	25516.5	25401.8	20557.9	31863.4	17316.5	5896.3	20048.1	19895.6	20506.9	20910.3	2	2	2	2	3	3	3	3	2	3	3	3	3	3	3	3	3	9.11e-07	K7ERC8;Q06136	KDSR
95039.5	51956.4	193783	118941	116713	105269	78738.9	53160.1	71546.5	58672.5	58973.5	62640.8	94627.7	17632.7	11672.2	21608.2	11	7	4	17	6	11	7	9	7	10	10	9	4	5	10	6	13	2.42e-14	K7ERE3;P13646;P13646-3	KRT13
23841.7	39059.6	51344.5	34749.8	40557.1	45779.4	43936.1	29101	28519.4	20809.4	26613.1	51718.5	21558.1	42499.1	41765.3	49983.8	3	3	3	3	3	3	3	3	1	3	3	3	3	3	3	2	3	5.23e-13	K7ERF1;K7ES31;Q9UBQ5;Q9UBQ5-2	EIF3K
NaN	NaN	NaN	NaN	NaN	918.435	NaN	4539.09	676.53	NaN	NaN	4411.04	NaN	144.807	NaN	NaN	NaN	NaN	NaN	NaN	NaN	NaN	NaN	1	1	1	NaN	NaN	1	NaN	NaN	1	1	0.000477162	K7ES70;P55083;P55083-2	MFAP4
17370.7	13977.8	19722.5	19006.7	24713.1	32542.2	17343.9	20044.3	41668.1	47925.4	23001.6	26920.4	26799	27578.4	47461.6	28285.3	2	2	2	2	2	2	2	1	1	2	2	2	2	1	2	2	2	2.55e-10	K7ESN3;Q8N2G8;Q8N2G8-2;Q8N2G8-3	GHDC
10940.1	9802.25	13014.8	8945.29	8072.51	15710.7	16157	14654.1	13400.4	10062.5	15127	9615.99	9003.77	13071.5	14977.6	14722	3	2	3	2	2	3	3	3	2	3	3	3	3	3	3	3	3	6.81e-05	M0QWZ7;M0R2C6;Q9NP81;Q9NP81-2	SARS2;;SARS2;SARS2
58824.9	75746	84858.9	82451.3	76270.2	74838.9	65417.2	53337.8	51336.8	86454.3	66874.5	73279.5	96464.9	63288.4	67666.8	58847.7	7	6	7	7	4	4	7	7	7	7	5	7	6	6	7	8	7	1.03e-14	M0QXB5;O95571	ETHE1
NaN	NaN	NaN	NaN	NaN	NaN	NaN	NaN	NaN	NaN	NaN	NaN	NaN	8113.49	7986.12	7770.83	NaN	NaN	NaN	NaN	NaN	NaN	NaN	NaN	NaN	NaN	NaN	1	2	2	2	NaN	NaN	1.92e-07	M0QXD6;P35269	GTF2F1
62009.8	67134.7	74770	69228.2	64664	65708.6	29104.7	36008.3	41892.2	62627.6	53534.9	51082.6	64646.5	109388	107668	111235	5	2	4	4	2	3	4	4	4	4	4	4	5	4	4	4	5	6.14e-13	M0QXK2;M0R221;M0R2B8;P09012	SNRPA
91352.7	73931.6	47555.6	50305.4	55334.3	65649.8	77410.4	111878	94376.8	42456.4	62397.9	86465.5	22434.9	77262.1	57748.5	70791.6	1	1	1	1	1	1	1	1	1	1	1	1	1	1	1	1	1	1.68e-12	M0QXN1;M0QZ66;M0R122;P54852	EMP3
2504.74	1755.7	2310.31	NaN	5356.37	2153.19	10784.2	9819.26	6241.77	3704.71	5083.01	3128.69	NaN	2320.71	2349.58	2079.24	1	1	1	NaN	1	1	1	1	1	1	1	1	1	1	1	1	1	0.00336253	M0QXZ8;Q6ZW31;Q6ZW31-2	SYDE1
NaN	8927.85	NaN	5660.12	NaN	NaN	13012.4	8925.28	8598.77	9445.76	4511.72	NaN	NaN	14699.8	13146.5	12499.3	NaN	NaN	1	1	NaN	1	1	1	NaN	2	1	1	2	2	2	NaN	1	0.00406516	M0QY97;Q9UPT8	ZC3H4
2738.63	1765.02	NaN	3593.66	NaN	7680.39	NaN	1162.47	3589.54	NaN	1919.01	4703.29	3952.59	4213.82	4127.88	5770.78	1	NaN	1	1	NaN	NaN	2	1	1	1	1	1	2	2	1	1	1	0.00713055	M0QYH2;Q96T60;Q96T60-2	PNKP
18456.1	18045	21491.3	18510.5	24291.6	32484.9	22695.1	25741.2	19318.1	19925.5	33023.6	22536.9	16614.9	25537.7	22567.1	24430.9	2	2	2	2	2	2	2	3	2	2	3	3	2	2	2	2	2	1.98e-12	M0QYN1;M0QYN9;M0R0H0;M0R220;P55899	FCGRT
143533	207638	245043	204702	354394	320282	263355	190281	167847	272051	161920	146365	262999	143892	140605	141253	1	1	1	1	1	1	1	1	1	1	1	1	1	1	1	1	1	8.95e-16	M0QYZ2;M0R0N4;P53680;P53680-2;X6R390	AP2S1
9005.08	6971.57	8606.57	12783.8	8506.11	8361.95	8943.76	6274.82	12840.8	7963.88	8840.03	10053.1	8158	19100.1	20792.3	18972	2	1	2	2	2	2	2	2	1	2	2	2	2	2	2	1	2	0.00251117	M0QZM1	HNRNPM
40868.3	38628.2	42908.4	43754.6	41508.3	36390.4	49064	43450.9	47197.1	51259.8	40557.1	35787.2	42557.9	51131.7	52825.7	48619.3	16	12	18	17	9	13	16	18	18	18	18	16	18	17	18	15	18	3.56e-10	M0QZR4;Q92888;Q92888-3	ARHGEF1
940191	691943	706188	1219020	376666	256354	276869	255618	311999	1155870	571679	1661000	794047	60942.2	54517.7	48853.3	1	1	1	1	1	1	1	1	1	1	1	1	1	1	1	1	1	8.16e-10	M0R009;P04217;P04217-2	A1BG
15813.4	12266.1	20230.9	16952.6	17989.1	18109.4	14028.5	8832.37	9741.39	22267.8	11115.7	13649.7	20319.9	9624.92	11087	12012.5	1	1	2	1	1	1	2	1	1	1	2	2	1	1	1	1	2	1.41e-09	M0R0C3;M0R2F8;Q3ZCQ8;Q3ZCQ8-2;Q3ZCQ8-3	TIMM50
101321	144386	83694.5	98612.6	73319.4	171526	63675.6	131528	90343.5	134770	88711.4	41410.4	126126	185955	173794	196814	10	7	9	9	9	9	9	10	8	10	8	9	11	11	11	10	11	9.29e-18	M0R0F0;M0R0R2;P46782	RPS5
22378.2	34744.8	20472.4	24130	23960.4	17134	36561.1	29908.5	25435.5	31047.4	25485.3	23780.5	25362.6	48842.4	49370.2	47604.1	16	10	16	16	11	14	16	18	18	18	16	15	17	18	18	16	18	9.35e-12	M0R0P8;M0R300;Q13459;Q13459-2	MYO9B
21575.2	15836.8	19208.1	43087.4	32622.8	27950.1	19980.3	20688.9	18535.3	17705.7	15589.1	17823.7	15992.6	22967.9	26967.6	25156.2	2	2	2	1	2	2	2	2	2	2	2	2	2	2	2	2	2	1.18e-12	M0R0P9;P31751;P31751-2	AKT2
117363	135940	96435.5	107510	181109	231848	115265	129419	76169.9	66528.8	74314	54429.4	76067	189073	175271	191330	12	8	13	8	13	10	12	14	10	12	13	14	14	14	14	14	14	2.99e-17	M0R117;M0R1A7;M0R3D6;Q02543	RPL18A
80728.6	63790	63168.1	72987.4	54999.5	72017.4	69490.4	71471.1	90983.2	110435	86205.1	81153.9	79076	51289.6	59273	54125	9	8	9	9	7	9	9	9	9	9	9	9	9	9	9	9	9	4.75e-13	M0R165;Q9UBC2;Q9UBC2-2;Q9UBC2-3;Q9UBC2-4	EPS15L1
39469.3	24133.9	23313.3	22489.7	23459.6	50839.4	24363.8	25610.5	25988.3	36655.2	19704.9	37441.5	33007.2	28542.3	29112.1	27799.7	2	3	3	3	3	3	4	4	2	3	3	4	4	4	4	2	4	1.47e-09	M0R1T5;O43633	CHMP2A
282742	437035	475802	458458	623944	597972	403160	439710	304925	437359	336609	351286	466637	545140	549732	675499	9	9	11	10	11	10	10	9	10	9	11	11	11	11	11	11	11	1.62e-17	M0R210;P62249	RPS16
4224.77	4389.65	9207.81	4362.32	6187.91	5324.67	5858.69	8711.36	6925.13	7133.07	4728.52	4638.91	5114.04	13532.4	12181.6	11846.1	3	2	3	2	3	3	3	3	2	2	2	NaN	3	3	3	2	2	4.23e-06	M0R2Z9;M0R3F6;Q8IX01;Q8IX01-3;Q8IX01-4	SUGP2
18598.1	24467.6	49453	18744.6	62175.1	37168.7	47893	23580.3	20478.4	42193.8	36857.6	23074.3	51537.4	53308.1	59524.1	65714.2	2	1	2	2	1	1	2	2	2	2	2	2	2	2	2	2	2	3.85e-13	M0R389;Q15102	PAFAH1B3
32356.7	35759.9	41840.6	30823.8	51274.5	47959.9	25468.5	27192.9	27965.2	34802.8	25480.7	28686.3	31055.4	56617.5	54611.6	63648.1	2	2	2	2	2	2	2	2	2	2	2	2	2	2	2	2	2	3.56e-08	O00115;O00115-2	DNASE2
29444.2	34163.9	24688.6	33576.1	28742.5	36781.8	16583	18901.9	17732.2	17114.2	24962.3	16013.5	29922.3	36198.1	43941.1	43331.3	14	12	12	13	10	9	13	14	12	14	12	14	14	14	14	13	13	1.02e-11	O00116	AGPS
22273.4	20276.3	19309.8	22166.1	29363.7	27605.9	17314.8	14756.3	15878.5	25371.3	21046.6	20643.9	28521.4	21908.2	24499.5	22105.8	6	4	6	6	3	3	6	6	6	5	5	6	6	6	6	6	6	1.88e-09	O00139-2	KIF2A
4727.45	2719.95	9535.95	4787.67	15784.2	11597.2	12017.7	10812.3	6915.88	3837.5	13226	8190.23	6686.37	53199.2	47306.1	49682.1	1	1	1	1	1	1	1	1	1	1	1	1	1	1	1	1	1	2.6e-09	O00148	DDX39A
298447	263533	369221	262660	265237	178178	222331	228285	229482	272066	253039	325724	299894	58044.7	63502.8	66577.1	24	20	25	25	21	21	24	24	25	24	25	23	21	21	22	21	24	3.44e-16	O00151	PDLIM1
102928	115516	144754	126485	239052	157934	89171.8	75730.2	64398.5	82991.9	68010.9	102787	60396.1	116326	118378	118396	17	12	16	17	15	13	17	15	15	17	16	15	16	16	16	17	15	3.31e-15	O00154;O00154-4;O00154-6;O00154-7	ACOT7
721062	614070	834587	823840	1141580	1104590	756787	637122	612348	807379	631435	626186	792692	414599	448103	404477	67	54	67	61	61	59	71	70	65	68	72	74	68	69	70	64	71	3.35e-20	O00159-3	MYO1C
56829.9	51126.5	68791.6	54417.9	57035.6	45951.2	43229.2	43409.5	46632.7	51450.1	47838.9	46134	49065.3	56992.3	69931.6	78735.9	8	7	8	8	6	7	7	9	7	8	7	7	9	9	9	7	9	2.49e-13	O00170	AIP
12308.6	10131.9	13959	17778.4	14436.8	20796.7	8894.16	11920.5	10673.2	15393.7	11730.7	15309.2	14692.7	18193.8	18052	16059.8	3	3	2	4	4	3	4	4	4	4	4	4	4	4	4	4	4	1.09e-08	O00178	GTPBP1
59593.1	62337.5	66466.6	76868.2	89724.9	91905.4	46438.3	39207.8	53030.8	64411	71543.6	70267.5	82582.9	58390.3	64353	62032.4	7	7	6	7	7	7	7	7	7	7	7	7	7	7	7	7	6	1.39e-16	O00186	STXBP3
129351	120147	15078.5	117382	52498	159273	52676.2	100005	85104.8	100804	74675.5	70511.6	72515	102530	105472	95172.7	17	6	12	11	9	19	20	21	9	22	19	20	23	23	23	13	21	2.24e-14	O00203;O00203-3	AP3B1
306350	330793	533368	443007	444317	311067	231800	206608	315283	440869	340069	387164	381859	377449	360128	384444	33	30	30	30	33	30	36	34	34	35	34	36	34	34	34	27	32	3.37e-18	O00231;O00231-2	PSMD11
108082	97059.1	163079	132333	156058	148940	78873	66509.2	83394.1	92412.6	76444	109555	95380.7	105402	101739	101439	22	18	22	23	18	15	23	23	21	24	21	22	23	21	21	22	26	8.1e-14	O00232	PSMD12
85530.1	132350	141060	93072	96779.2	102765	104503	99024.5	72461.8	145746	84101.3	77128	148530	153860	141660	147691	6	5	6	6	5	4	6	6	5	6	6	6	6	6	6	6	6	1.48e-14	O00264	PGRMC1
2005.54	2432.81	NaN	15551.8	22869.4	NaN	13703.4	7884.51	17156.2	9090.62	9118.13	7785.39	6088.85	26106.7	25897.4	25005.7	1	NaN	1	2	1	2	2	3	2	3	1	NaN	3	3	3	NaN	1	3.3e-05	O00267;O00267-2	SUPT5H
13527	10635.5	27214.6	10640.9	17399.4	9515.99	18545.7	11163.8	16426.3	15045.1	12710.7	10570.3	14775.3	7401.56	6748.83	8088.63	2	1	2	2	1	1	2	2	2	2	2	2	2	2	2	2	2	6.78e-10	O00273	DFFA
164068	135763	112855	154764	115210	96929.5	211624	181800	177800	195814	197272	176265	162000	55731.1	36688.8	31909.7	34	27	37	34	25	33	39	38	35	40	38	37	31	31	35	35	40	1.17e-17	O00291;O00291-4	HIP1
1109670	1215310	1239950	1035510	1437120	1616130	1034850	1036730	1102580	1641630	1151670	1194020	1484050	1370860	1435130	1546350	20	17	20	18	17	18	20	20	18	20	20	20	20	20	20	20	20	2.09e-17	O00299	CLIC1
65757.7	78850.4	99171.5	89962.1	99708.7	76989.5	141266	77160.1	85530.6	87625	95940.8	106689	82661.1	113246	121279	107236	8	9	10	9	9	8	10	10	9	10	10	10	10	10	10	9	10	1.59e-15	O00303	EIF3F
32543.9	21614.2	25061.1	24658.9	30283.2	34736.2	23545.3	19076.4	26436.4	22516.5	26711.4	24211.3	17005.3	15777.7	15095.4	15462.2	2	3	3	3	2	3	3	3	3	3	3	2	3	3	3	2	3	8.33e-06	O00330;O00330-3	PDHX
3458.6	2229.81	3174.92	2717.51	3428.78	3982.7	1935.25	1825.59	2516.67	2126.02	2698.32	3363.31	986.413	2828.59	2650.77	2187.15	1	1	1	1	1	1	1	1	1	1	1	1	1	1	1	1	1	0.00620035	O00391;O00391-2	QSOX1
73080.3	60933.8	72682	84170.5	84485.7	76666.2	63351.5	64060.8	65893.2	55944	72332	88374.3	64992.8	48478.2	50314.1	49995.3	6	6	6	6	6	5	8	7	6	6	7	7	6	7	6	7	7	1.49e-15	O00401	WASL
212851	242285	305354	295935	299165	232307	260725	250718	248456	224008	276107	187388	225860	459772	411336	393510	40	30	41	37	28	32	38	40	36	39	39	38	42	40	41	34	39	2.55e-20	O00410;O00410-3	IPO5
226328	245651	289090	280723	304953	233110	263042	212069	267568	275306	282257	203075	231453	200455	201889	194066	26	24	26	26	25	26	28	28	27	28	27	29	29	29	28	28	30	5.56e-16	O00429;O00429-2;O00429-6;O00429-8	DNM1L
24816.3	26702.3	14639.6	19331.9	12401	17084.4	8462.41	17209.6	20562.2	28459.7	26900.3	11933.6	30957.6	16303.6	24589.5	18071.7	1	1	1	1	1	1	1	1	1	1	1	1	1	1	1	1	1	8.34e-11	O00429-4;O00429-9	DNM1L
75259.3	79401.6	65800.8	67091.8	96983.8	100911	51389.9	55474.8	66435	92642.8	59030.1	58592.6	68316.8	70082.8	70736.1	75641.9	5	5	5	5	5	5	5	5	5	5	5	5	5	5	5	5	5	3.99e-14	O00442;O00442-2	RTCA
8662.79	10305.5	6884.25	7535.7	10072.4	8001.72	9799.31	10788.9	6317.11	12133.8	7086.67	5518.65	9859.79	7735.61	8709.62	8420.31	7	5	5	5	6	5	6	6	6	7	5	4	6	7	6	4	6	4.96e-12	O00443	PIK3C2A
9690.77	7362.11	7844.36	12436	10161.2	12856	8975.7	10074.9	8802.6	16183.6	11882.1	5299.64	16186.9	26936.1	30440.8	25053.7	7	6	8	10	3	5	9	10	9	9	9	10	12	12	12	7	11	7.74e-11	O00461	GOLIM4
24162.9	20512.3	16583.6	21427.3	21733.7	25091.6	21632.3	22755.8	22910.8	18970	16758.8	19290.3	14789	19117.8	22185.8	21400.5	7	6	8	8	5	7	7	8	7	8	6	8	8	8	7	8	8	8.53e-10	O00462	MANBA
328978	368138	333322	303111	290263	238841	375041	330525	394422	516376	306677	370348	354092	933612	919064	892020	38	24	35	32	27	31	40	40	36	39	33	37	43	42	41	33	40	1.94e-19	O00469-2	PLOD2
23309.9	35800	60239.4	41274.3	40303.9	64289.3	40331.1	56634.4	57178.6	14995.5	51092.1	45646.9	28708.1	25577.5	32910.9	30351.8	2	1	2	2	2	1	2	2	2	2	2	2	2	2	2	2	2	3.36e-14	O00483	NDUFA4
167595	202648	292288	260590	279510	241947	139224	124727	125456	198936	159055	198001	181465	169665	169924	184084	3	4	4	5	4	3	4	4	4	4	4	5	5	4	4	4	5	1.55e-17	O00487	PSMD14
11380.7	9276.04	6872.73	11150.8	3794.11	7280	6995.29	6161.69	7082.59	6492.15	6740.41	6549.45	4444.97	13415.2	16762.1	14376.8	4	3	4	4	3	4	5	6	4	5	6	5	6	6	6	3	5	4.6e-07	O00499;O00499-10;O00499-11;O00499-2;O00499-3;O00499-4;O00499-5;O00499-6;O00499-7;O00499-8;O00499-9	BIN1
95358.3	80076.3	73457	87653.5	71092.3	95954.7	52768.8	49199.8	88715.6	88850.9	88936.6	57815.3	68703.6	106981	109739	116961	7	6	7	6	7	7	7	7	6	7	7	7	7	7	7	7	7	4.18e-15	O00505	KPNA3
15828	10559.2	16591.3	12287	26360	18322.1	15457.9	10134.5	10412.9	11105.3	13337.6	11300.5	13056.4	12438.9	11395.7	9096.41	2	2	3	3	1	1	2	3	3	2	3	3	2	2	3	2	2	0.000984955	O00506	STK25
22806	31057.8	21715.6	18320.1	27051.1	22344	38845.2	32543.6	32987.1	45123.7	29383.3	22340.4	51618.3	95772.4	118834	139174	4	3	5	4	3	7	4	8	5	8	3	3	9	9	9	7	6	2.51e-15	O00560	SDCBP
41578.1	37416.8	17844.3	39755.8	32916.3	65599.2	33079.1	27401.2	25922.7	29164.3	20504.4	17549.6	40091.2	79151.2	74488.2	70367.9	15	6	16	15	10	10	13	15	13	15	14	14	16	16	16	12	14	1.96e-14	O00567	NOP56
277368	296425	325153	306367	417780	388482	97826.5	79783.1	84462.7	89995	110692	145230	124824	47436.7	48800.7	51613	20	18	21	21	17	12	22	21	20	19	17	20	19	19	18	22	19	4.93e-16	O00622	CCN1
7781.81	8220.1	NaN	NaN	5705.37	NaN	13172.2	12211.9	12436.5	6541.27	7713.65	6144.8	3056.91	8500.55	10836.3	10567.1	1	NaN	1	NaN	1	2	1	2	2	2	1	1	2	1	1	NaN	1	0.00500332	O00625	PIR
48270.5	34394.1	53415.8	50137.7	65490	65043.9	52469.2	59406.3	67386.1	19368.4	50339.7	39870.6	15514.1	93337.6	95063.9	77882.9	8	7	7	8	8	7	8	8	7	8	7	6	8	8	8	8	7	1.02e-11	O00629	KPNA4
12194.4	11288.5	18488.9	11160.4	27738.6	16050.2	15636.2	8255.65	8478.86	17374.1	7377.83	6076.72	10587.6	5911.24	6261.34	6072.53	3	1	3	3	1	1	3	3	3	3	2	3	2	2	2	3	3	0.00264965	O00635	TRIM38
51023.4	54449.8	60633.3	48010.8	68734.1	80695.8	39593.5	36623.5	39910.5	68106.4	38608.9	44889	50694.7	45885.4	43484.9	50081.3	4	4	4	4	4	3	4	4	4	4	4	3	4	3	3	4	4	6.5e-15	O00743;O00743-2;O00743-3	PPP6C
45395.4	49200.2	56184	52818.3	48934	40138.3	74829.7	65626.6	74614.7	72754.1	72372.3	79000.7	62664.8	37089.8	40118.4	42445	10	9	10	10	9	9	10	10	10	10	10	10	10	10	10	9	10	8.55e-13	O00754;O00754-2	MAN2B1
NaN	3919.79	NaN	NaN	NaN	84201	22647	22615	16925.2	10849.9	3229.14	3320.04	7173.17	410.111	1411.53	330.948	NaN	NaN	1	NaN	NaN	4	2	4	2	4	3	4	1	2	1	1	4	6.43e-05	O00763;O00763-3	ACACB
68505.7	55790.6	74533.8	78838.9	87402.9	64489.3	88945.9	72576.3	69539.9	66524.4	78324.8	90916.9	66411.6	28206.3	25502.3	27192.7	12	8	11	11	10	8	12	11	11	11	12	11	10	10	11	10	12	2.38e-13	O00764	PDXK
NaN	NaN	NaN	NaN	NaN	NaN	NaN	1090.97	NaN	NaN	NaN	NaN	NaN	9572.1	1186.64	1293.57	NaN	NaN	NaN	NaN	NaN	NaN	NaN	NaN	NaN	NaN	NaN	NaN	1	1	1	NaN	1	0.00375516	O00767	SCD
859.719	10600.3	NaN	17783.7	NaN	NaN	5165.47	8750.66	7756.98	14069.8	6162.71	8265.36	16428.2	11253.1	20372.5	11182.5	1	NaN	2	1	NaN	3	3	2	1	3	3	3	3	2	3	NaN	3	0.00467766	O14494;O14494-2	PLPP1
99343.4	103100	53538.8	66631.2	55729.8	40277.2	192955	185770	140230	126273	102395	93773.4	72857.8	180767	176150	187874	6	4	6	6	4	6	6	6	6	6	7	7	7	7	7	7	7	3e-18	O14495	PLPP3
26219.8	24664.2	30535.8	40296.3	35349.6	46132.6	13643.1	6143.39	9898.79	18652.1	19445.3	23045.3	22858.8	8793.56	15056.5	8759.23	4	3	4	4	2	1	4	4	4	2	3	4	4	1	4	4	3	3.1e-07	O14531	DPYSL4
3223.96	2329.76	NaN	5590.83	NaN	4535.51	NaN	3329.28	3088.96	3170.63	3485.43	4375.32	4663.01	1659.49	1730.28	1489.32	1	NaN	1	1	NaN	NaN	1	1	1	1	1	1	1	1	1	1	1	0.000261377	O14545	TRAFD1
47771.8	53442.8	62249.2	40356.8	67203.8	54365.4	43384.7	44428	40690.2	88776.8	48253.8	32843.8	83278.5	63778.7	62722.9	71539.7	12	11	11	11	13	13	12	13	11	13	12	14	12	13	13	10	11	1.6e-11	O14579	COPE
9709.85	18419.3	11667.9	10755.4	15386.6	11571.1	10247.9	12781.5	8475.06	19184	8028.54	9260.89	17440.6	17197	17972.2	20660	4	2	3	5	2	4	5	5	3	5	5	5	5	5	5	4	4	6.46e-08	O14602;P47813	EIF1AY;EIF1AX
37537.2	35736.8	37948.6	53523.6	54341.8	45450.8	68701.6	67178.9	47944.2	46216.7	45099.7	12997.3	31549.6	99950.5	98191.8	99780.8	21	16	17	22	18	21	23	21	13	23	20	15	22	22	22	20	22	1.07e-10	O14617-5	AP3D1
14183	11796.5	19148.5	16273.1	18807.4	25032.4	10660	17427.3	14159.3	11503.8	16188.7	14217.2	21251.9	24809.2	19532.9	18993.7	6	6	6	5	6	6	6	6	6	6	6	6	6	6	6	6	6	4.41e-11	O14656	TOR1A
29109.7	30418.9	32890.8	28934.3	30505.7	35422.7	15791.5	20478.2	27441.9	43416	26592.3	27013.8	27399.4	34295.7	33859.9	27334.8	3	4	4	4	4	3	4	4	3	4	3	4	4	4	3	4	4	3.56e-12	O14657	TOR1B
81294	43584.1	52717.9	47810.2	30175.8	45872.1	81877.2	64104.9	61148.2	57556.9	52978.2	65393.2	49126.5	64900.9	65323.1	64632.7	1	2	2	2	1	2	2	2	1	2	2	2	2	2	2	2	2	0.00136258	O14672;O14672-2	ADAM10
152866	87007.9	115647	74138.9	231076	180421	195162	209594	84436.9	146060	149014	170760	227188	161214	127399	131437	1	1	2	2	1	1	2	2	2	2	2	2	2	2	2	2	1	2.09e-15	O14684	PTGES
43594.5	68192.7	51970.3	54669.1	63473.3	58044.5	36257.9	30359.4	32348.4	63501.6	43782.4	44651.5	78710.2	NaN	2922.45	NaN	2	2	2	2	2	2	2	2	2	2	2	2	NaN	1	NaN	2	2	4.38e-05	O14732;O14732-2	IMPA2
11853.1	9627.71	14707	9032.49	2133.43	6263.63	12259.9	7070.37	7908.07	10372.9	8171.5	9942.17	12563.3	5260.21	7573.6	6151.33	2	2	3	3	1	2	3	3	2	3	2	3	3	3	3	2	3	1.13e-05	O14737	PDCD5
91356.8	73699.9	101812	88723.2	125848	130165	94516.2	56042.8	62072.5	73563.7	61386.8	82855.3	90585	98379.4	101837	94765.6	15	11	15	15	13	12	15	15	15	16	14	16	15	15	16	14	15	5.94e-15	O14744	PRMT5
19350.1	24825.5	44710.3	33347.4	25163.3	24277.1	24732.4	18508.6	32393.8	36801	31894.6	24339.1	37194.3	31466	37800.4	39897.6	2	2	2	2	2	2	2	2	2	2	2	2	2	2	2	2	2	0.00518317	O14745;O14745-2	SLC9A3R1
15164.6	18780.8	23719.9	28058.7	18043.8	19115.1	25917.9	21590.3	18838.3	15774.7	23380	18263.9	16449.4	45490.3	48972.6	46608.1	5	6	5	5	2	5	4	6	5	6	5	4	6	6	6	4	4	5.12e-09	O14776;O14776-2	TCERG1
20646.5	14187.7	16241.1	27813.3	17257.3	22478.1	10246.7	14945	18841.9	8985.83	23413.5	12697.5	8265.28	27598.6	31747.9	27748	7	5	5	7	6	6	7	7	5	7	5	6	7	7	7	6	6	3.14e-05	O14787	TNPO2
253854	300793	350249	270864	380707	408756	295794	255259	202019	263384	234035	271702	270916	252782	255695	265949	10	9	11	10	9	9	10	10	9	10	11	10	10	11	11	11	11	1.05e-15	O14818	PSMA7
13987.7	11368.6	16121.3	5538.89	24801.3	12304.2	33506.3	13317.9	11448.5	16358.3	7419.3	7465.27	9511.2	38085.2	35224.1	37832.9	5	1	5	4	1	2	5	5	3	5	5	4	5	5	5	1	5	4.07e-09	O14828;O14828-2	SCAMP3
13658.8	11090.5	15350.7	15196.3	15465.6	8994.29	18831.2	17560.6	14417.2	18093.5	13531.3	16689.9	16454.6	12886.8	14343.5	14388.3	4	2	5	3	3	6	5	6	5	6	5	4	6	5	4	3	6	0.00187995	O14841	OPLAH
45312.5	28064.1	29700.4	24552.8	51306.4	44784.2	77618.8	79344.4	62884	81044.7	35469.5	36980.1	63690.9	47532.9	30562.5	31066.7	2	3	3	2	3	3	4	3	2	4	4	3	3	4	4	4	3	7.74e-15	O14880;Q5VV89	MGST3
39875.8	43706.8	57759.1	59861.4	50899.3	42821.6	22931.3	22682.3	26392.5	35520.9	36497.3	41935.7	35346.1	30477.5	35141.1	33927.2	10	9	10	9	8	8	9	10	10	9	10	10	9	9	9	9	8	3.84e-07	O14908	GIPC1
29459.5	25208.8	25453.2	27238.3	30985.3	30935.7	18378.3	20230.7	25403.8	25080	27229.4	21188.7	22628.3	19671	20168.4	22175.6	5	5	5	5	5	5	5	5	5	5	5	4	5	5	5	5	5	2.29e-08	O14920	IKBKB
7501.8	15319.8	27256.4	12946.9	24249.7	14950.2	27104.3	16852.1	16700	18983.2	15938	13881.9	24237.2	9850.38	11996.6	10677.9	2	1	2	2	2	1	2	2	2	2	2	2	2	2	2	2	2	0.0109168	O14949	UQCRQ
87226.8	104578	95045.4	107192	63598.3	69070.5	94239.9	99619.7	85342.6	84937.6	83938.2	65275.5	66545.4	85587.6	92680.5	84509.1	11	9	13	14	7	12	16	18	16	17	14	15	16	15	14	14	17	4.76e-15	O14964;O14964-2	HGS
302130	245707	272415	322098	286539	309530	312862	281061	264035	365405	266064	241629	330202	225199	261291	255703	33	16	32	32	16	22	32	33	32	33	29	29	33	33	32	31	32	7.94e-14	O14974;O14974-5	PPP1R12A
140875	140149	127460	144584	157245	129054	128642	127497	139992	150226	133109	82229.6	108846	218176	212779	216223	35	28	31	32	31	33	37	38	31	37	38	31	38	37	38	33	35	3.67e-17	O14980	XPO1
47234.9	61080.2	35571.3	42007.7	35500.3	36909.4	77705.3	83625.1	85313.6	90757.4	83408.2	63338.8	68240.9	116977	112647	107745	21	14	20	20	12	20	23	23	19	23	21	20	23	23	23	16	23	9.53e-15	O15031	PLXNB2
NaN	NaN	NaN	11161.4	NaN	NaN	4457.26	3234.79	7626.97	4458.42	7033.15	6030.59	7424.98	24819.2	22616.4	20210.7	NaN	NaN	NaN	1	NaN	2	1	1	1	3	1	3	3	3	3	NaN	2	5.43e-08	O15042;O15042-2;O15042-3	U2SURP
7349.51	6591.69	8215.05	8015.63	9697.66	9696.38	11539.1	8861.59	8635.09	5181.92	7711.65	9634.8	6833.84	8922.12	8226.9	9083.41	3	2	3	3	2	2	3	3	3	3	2	3	3	3	3	3	3	3.58e-08	O15066	KIF3B
24900.8	22558.4	18021.6	21966.4	19981.1	21173.3	24024.7	24736.1	25936	20954.8	23953.6	25334.7	14711.3	45742.4	43244.3	41041.4	7	6	8	7	7	7	8	8	8	8	9	9	8	8	8	8	8	5.14e-13	O15067	PFAS
NaN	NaN	NaN	NaN	NaN	NaN	NaN	NaN	NaN	NaN	NaN	NaN	NaN	16839.2	16708.2	19745.2	NaN	NaN	NaN	NaN	NaN	NaN	NaN	NaN	NaN	NaN	NaN	NaN	1	1	1	NaN	NaN	0.0169255	O15075;O15075-2;Q5VZY9	DCLK1
NaN	NaN	NaN	NaN	NaN	6327.69	NaN	11909.1	NaN	15594.9	6660.11	22208.5	15014	NaN	NaN	NaN	NaN	NaN	NaN	NaN	NaN	NaN	1	NaN	1	1	1	1	NaN	NaN	NaN	1	1	0.0133755	O15085;O15085-2	ARHGEF11
32138	20836.4	32104.1	24577.8	42108.9	36654.6	28257.1	18602.7	24459.9	17781.8	30086.7	26339.8	23497.5	25873.7	27354	29118	1	1	1	1	1	1	1	1	1	1	1	1	1	1	1	1	1	1.88e-16	O15111	CHUK
18437.4	58514.9	22035.8	29978.3	33347.2	40653.2	32607.5	37011.4	26270.8	69411.2	24877.8	18994.3	39741.1	34790.8	30103.1	36361.7	2	2	1	1	2	2	2	2	2	2	2	2	2	2	2	2	2	4.77e-14	O15116	LSM1
17409.9	14833.9	4085.77	23866.6	NaN	6312.89	16317.1	18688.3	13323.7	20731.3	7221.93	8153.96	6748.98	125754	118961	119063	10	1	8	3	NaN	10	8	13	7	11	12	7	19	19	19	4	15	4.04e-15	O15118	NPC1
22081.9	19320.8	4749.69	7743.72	13137.8	8197.2	40528.3	19271.9	15390.1	39977.2	15561.2	15693.3	26816.4	17169.8	19573.9	24673.3	2	1	2	1	2	2	3	3	2	3	3	2	3	3	3	2	3	3.3e-09	O15127	SCAMP2
100488	107886	115869	93725.8	118753	126562	96400.1	109288	78757.9	106848	70644.7	113830	94916.4	154178	132757	152192	5	4	6	4	5	5	5	5	4	5	6	6	5	6	5	5	5	2.01e-11	O15143	ARPC1B
398206	454802	546282	471911	731765	676943	491895	439075	499692	463580	426418	507563	384872	414738	421972	469044	37	31	38	37	33	34	41	40	37	40	40	40	40	38	37	38	39	4.65e-15	O15144	ARPC2
161101	247026	288511	189450	267880	289339	281408	254346	175576	348652	213575	199403	352812	159374	149269	168723	12	7	12	12	8	7	13	10	13	13	10	14	12	12	11	11	13	1.09e-16	O15145	ARPC3
427300	515173	483919	373007	438416	460101	333621	308430	277551	567061	322462	237444	520534	311465	307201	336597	5	6	6	6	6	6	6	6	5	6	6	6	6	6	6	6	6	2.46e-17	O15173;O15173-2	PGRMC2
17401.8	13218.2	13817.2	13799.9	17293.7	21979.8	9089.03	14874.6	15530.2	7218.96	13345.7	9940.55	8609.53	25463.3	26539.1	27286.2	5	3	5	5	3	3	5	5	5	5	5	5	5	5	5	5	4	4.13e-07	O15228	GNPAT
18244.7	12334	14191.3	28402.2	14247.8	28388.7	5607.27	7430.96	7188.67	5597.15	11955.8	19946.4	14204.4	11865.7	11135.5	11668.2	5	4	5	5	4	3	5	4	4	4	4	5	4	6	5	5	3	0.00389336	O15254	ACOX3
41185.8	22304	29751.2	23648.9	25644.3	33424.9	34183.1	64551.9	57591.2	18137.5	29898.1	45296.2	17741.8	80885.9	37952.1	51198.2	8	3	7	7	4	6	8	9	7	9	9	9	9	8	8	8	9	4.8e-14	O15260;O15260-2;Q5T8U5	SURF4
28943.9	22812.7	30609.2	28335.2	25086.1	43571.8	10644.5	19880.8	21815.9	14503.9	20554.1	42565.1	8748.75	44985.1	49039	48123.8	6	3	6	4	2	3	6	6	4	7	6	7	9	8	9	6	7	2.49e-08	O15269	SPTLC1
17297.3	20460.9	13830.3	18448.6	15360.6	15051.7	19547	22083.9	16197.8	28432.4	17883	23208.3	21067.5	25451.8	29025.5	26623.6	7	6	7	7	6	8	8	8	8	8	8	8	8	8	8	7	8	2.35e-09	O15294	OGT
8688.28	7056.15	NaN	9364.57	NaN	6222.14	NaN	3686.22	6834.07	6393.59	7549.17	7315.14	8665.22	20370.9	22285.7	20675.1	4	NaN	3	5	NaN	NaN	5	5	3	6	4	3	6	6	6	5	4	2.46e-09	O15355	PPM1G
51399.2	41464	38074.4	38616.1	46473.1	41588.4	28918.2	23740.5	22357.5	39686.2	21492.6	24896.6	27924.9	27595.9	24249.9	25755.2	4	4	5	4	5	5	5	4	3	5	3	5	4	4	4	5	4	2.38e-14	O15357	INPPL1
79820.3	60929.3	71319.1	92492.6	98192.5	127140	48359.6	66994.2	66368.6	42329.2	52946.7	82889	44932.6	115918	108666	93487	11	10	14	12	13	12	14	13	12	13	13	14	13	13	16	12	13	1.53e-15	O15371;O15371-2;O15371-3	EIF3D
14610.8	13415.4	15217.4	13353.3	19757.8	19860.8	28858.9	25296	17177.7	20711.2	18146.4	8512.31	17647	46778	39708.8	37415.9	6	3	6	6	4	4	5	6	4	6	6	5	6	6	6	5	6	3.51e-10	O15397	IPO8
103075	83982.1	72306	85834	58034.8	81240.5	81604.2	75773	68908.4	119839	95990.4	69663.5	90104.1	93244.2	90419.9	94620.4	6	4	5	6	3	4	6	6	5	6	6	6	6	6	6	5	6	1.19e-14	O15400;O15400-2	STX7
149351	117885	38268.6	54368.9	51151.3	75859.5	119460	129694	106930	97298.3	89576.2	58125.4	52880.8	197776	204900	209732	10	5	10	9	5	10	10	10	9	10	10	9	10	10	10	8	10	1.31e-15	O15427	SLC16A3
8755.75	8426.29	NaN	NaN	NaN	NaN	14660.1	16447.4	13382.3	15756	6956.98	4691.26	7408.79	3737.09	3305.74	3841	3	NaN	3	NaN	NaN	3	3	3	3	3	3	3	3	3	3	NaN	3	9.65e-06	O15438;O15438-4	ABCC3
34214.1	27835.6	8193.51	6109.57	10734	7961.39	41138.1	49160.1	31497.8	52736.2	26623	17101.9	24754.7	18346.8	19517.4	18766.4	10	2	10	6	2	11	11	13	8	12	12	9	13	12	11	5	13	1.84e-15	O15439;O15439-2	ABCC4
57682.5	104710	102197	84553.8	77137.8	58507.1	80311.5	79938.5	82759.5	102373	84464.1	83125	89720.4	334690	368758	366757	20	13	18	19	13	14	17	20	20	19	18	19	21	21	21	18	19	8.97e-15	O15460-2	P4HA2
1601950	1449650	662899	656162	845520	785057	2386590	2349970	2185620	2819240	2253860	2681400	2929080	1240290	1067350	1120530	4	3	5	5	4	4	4	5	3	5	6	6	6	6	6	5	6	4.56e-17	O15498;O15498-2	YKT6
205350	294999	323468	259233	270512	244057	323908	293845	201898	752923	265785	302058	443604	185688	187226	196852	6	8	7	8	6	7	8	7	8	8	5	9	8	8	8	7	9	1.31e-12	O15511	ARPC5
91258.1	66249.8	84350.2	83454	86979.1	84068.7	61792.8	61613.5	75966.9	75499.1	68556.6	85436.4	78065.6	60579.2	60757.1	60473.8	3	3	3	3	3	3	3	3	3	3	3	3	3	3	3	3	3	2.74e-10	O15523;O15523-2	DDX3Y
92975.8	80573.7	75972.1	90264.8	105804	92772.2	69419.4	54676.6	54150.9	73448.7	62176.9	76809.8	74786.6	120692	131371	127040	16	14	16	15	14	17	18	19	17	17	16	16	19	18	18	16	19	3.63e-19	O43143	DHX15
11552.6	4505.5	NaN	NaN	1096.59	NaN	7413.65	8178.06	6074.05	10002.5	10787.1	5871.8	12711.9	9259.51	7774.88	7563.87	1	NaN	2	NaN	1	3	2	3	3	3	3	2	3	3	3	NaN	3	1.13e-05	O43149	ZZEF1
8525.68	5598.11	5895.52	4359.42	5809.11	7820.78	13852.2	18067.1	11983.8	8621.77	12905.6	11725.4	5541.74	2512.57	3141.09	2519.79	2	1	2	2	1	2	2	2	2	2	2	2	2	1	1	2	2	2.52e-07	O43157;O43157-2	PLXNB1
11618.5	11027.3	14388.2	13086.5	24484.8	12370.3	14654.7	11701.6	10030.9	12728.4	17084.7	11118.3	12006.7	37495.2	39526.7	36458.3	3	2	4	4	1	4	5	4	3	5	3	3	5	5	5	3	4	6.34e-15	O43166;O43166-2;O43166-3	SIPA1L1
8955.61	9122.15	8725.84	8816.5	10770.1	10640.8	14468.8	6836.24	9001.33	NaN	8223.24	8166.84	15526.4	21697.7	23173	21882	2	1	2	2	2	2	2	2	2	2	2	2	2	2	2	1	1	3.88e-05	O43172;O43172-2	PRPF4
46.1696	NaN	NaN	NaN	NaN	NaN	NaN	NaN	NaN	NaN	NaN	1236.4	NaN	981.031	500.924	215.961	1	NaN	NaN	NaN	NaN	NaN	NaN	NaN	1	NaN	NaN	NaN	1	1	1	NaN	NaN	0.00975062	O43184;O43184-2;O43184-3;O43184-4	ADAM12
86855.9	88659.3	88194.7	92600.4	79212.9	76056.7	75467	63431.3	97038.5	109419	84371.3	87621.5	82924.3	82806.3	90563.6	82399.3	15	11	16	16	12	13	15	16	15	17	13	17	16	15	16	16	16	1.15e-13	O43237	DYNC1LI2
166190	162880	230733	205440	295179	187646	144509	132713	116443	167661	123528	135209	165396	190008	199430	202672	31	24	29	28	27	24	30	30	30	31	30	32	30	31	31	29	29	4.81e-16	O43242	PSMD3
86412.1	75376	128466	122467	115640	119771	65439.6	55895.2	63559.2	71025.9	85173.7	120097	107889	102404	106503	101476	15	14	13	18	14	12	16	16	17	17	16	17	18	18	18	17	17	1.35e-12	O43252	PAPSS1
21045.4	16591.5	16922.2	22857.4	15079.3	27461.5	14122.4	19055.3	18880.3	14415.8	21460.8	15436.3	12647.9	31193.9	31875.8	31704.7	3	3	4	4	3	4	5	6	3	3	5	4	5	5	5	3	5	2.59e-14	O43264	ZW10
11367.9	9418.36	11709.2	10489.9	14053.5	15286.1	6250.81	10184.6	9458.47	11256.3	6071.26	9881.25	10249.5	20525.5	22634.8	20223.9	3	2	3	3	2	2	4	3	2	4	3	2	4	4	4	4	3	1.86e-07	O43290	SART1
NaN	12626.9	NaN	13320.2	NaN	5906.62	NaN	NaN	9039.85	NaN	7944.49	NaN	5086.61	9756.2	10329.5	12263.4	NaN	NaN	1	1	NaN	NaN	1	1	NaN	1	NaN	1	1	1	1	1	NaN	0.00596255	O43293	DAPK3
121262	113300	137938	102834	119645	129497	101665	94372	118269	115797	149471	105501	85185.8	37536.2	38298.6	43204.2	14	14	15	16	16	14	16	16	16	15	15	15	14	16	13	16	16	1.26e-17	O43294;O43294-2	TGFB1I1
32806	24123.5	42935.5	31202.2	33147	26352.2	30942.3	19566.5	23435.9	13125.8	24629.4	22746.9	19767.7	16402.1	16203.6	14633	3	2	3	3	2	2	3	3	3	3	3	2	3	3	3	3	3	6.18e-08	O43310;O43310-2	CTIF
7633.48	5147.88	6906.93	7268.88	11424.5	12214.3	5619.79	7827.07	9044.67	5575.28	7397.49	8559.94	5666.34	9200.51	6710.28	6278.24	4	1	4	4	1	3	4	4	4	4	4	4	3	4	4	3	4	5.01e-09	O43318-2	MAP3K7
71744.1	59867.1	76366.5	67684.9	87381.3	69984.2	71087.6	59342.3	61712.4	65928.5	62532.7	76194.6	80364.4	152479	151854	144423	18	17	18	19	17	17	20	19	19	19	19	16	19	20	19	17	19	7.31e-14	O43390	HNRNPR
NaN	NaN	NaN	NaN	NaN	6222.39	5079.59	4673.28	4995.04	NaN	NaN	5429.51	2962.82	5823.69	4560.83	3898.48	NaN	NaN	NaN	NaN	NaN	1	NaN	1	1	1	NaN	1	1	1	1	1	1	0.0712139	O43390-2	HNRNPR
NaN	4742.68	NaN	4462.04	NaN	NaN	NaN	1874.97	3938.77	NaN	2840.17	2097.76	6842.96	10307.2	10150.2	11256.6	NaN	NaN	1	1	NaN	NaN	1	1	1	1	1	1	1	1	1	NaN	1	0.000293757	O43395	PRPF3
195418	198917	172636	194181	191087	308391	115111	147106	163619	294626	180935	216602	246733	187414	205460	198560	12	10	11	13	8	10	13	12	12	13	12	13	13	12	13	12	12	1.53e-17	O43396	TXNL1
53327.1	60842.5	62594.2	72920.3	76140.1	67152	45737	49316.5	35834.2	63362	34384.1	26301.3	46881.9	114800	113707	110995	18	18	18	19	19	19	16	19	16	19	19	18	21	21	21	17	20	8.37e-15	O43592	XPOT
27205.6	28322.1	37698.1	32677.2	31328.9	24503.2	20548.3	14817.8	21881.9	27234.1	20360.6	21017.3	21734.2	33725	31746.3	34420.1	12	10	11	12	8	8	10	11	12	12	8	9	11	12	11	11	11	3.18e-12	O43615	TIMM44
32256.7	25289.9	41044.1	31453.6	35355.2	44828.3	15828	22520.3	18748.4	19652.7	17631.3	29208.2	16701.9	40596.6	38753	33717.1	3	2	4	4	3	3	4	4	5	5	5	4	5	5	5	5	5	2.77e-10	O43660;O43660-2	PLRG1
15807.8	15518.2	19090.9	18644.6	23725.2	30985.2	17776.4	20983.4	17069.6	11448.6	15619.2	17516.6	17853.4	13284.8	12142.3	16153.8	1	1	1	1	1	1	1	1	1	1	1	1	1	1	1	1	1	1.41e-07	O43676	NDUFB3
151593	146452	182566	159200	180452	363449	135908	209528	167999	232952	161208	185031	214396	151482	177429	183275	9	9	8	9	9	10	11	11	11	11	11	11	11	10	9	9	10	1.83e-15	O43681	GET3
957497	1176460	1224780	1228230	889632	624403	1181740	1213490	1334070	1348010	1281400	1193490	1398100	919468	948063	912652	88	78	86	92	77	83	98	97	95	95	104	102	88	89	87	85	96	2.04e-18	O43707	ACTN4
NaN	NaN	NaN	NaN	NaN	NaN	9918.48	11985.3	11417.3	14510.6	NaN	NaN	10832.5	29565.3	30132.4	30963.4	NaN	NaN	NaN	NaN	NaN	2	NaN	2	NaN	2	NaN	1	2	2	2	NaN	1	5.32e-06	O43719	HTATSF1
18276.5	7922.54	NaN	5672.05	11541.8	NaN	22622.8	36186.6	12978.3	16893.3	10158	14110.6	11206.4	70384.4	89361	90323	1	NaN	2	1	1	1	2	2	1	3	1	1	3	2	2	NaN	1	5.92e-07	O43731;O43731-2	KDELR3
8946.32	7273.32	11776.7	9098.69	24561.1	29402.2	22646.8	36568.9	12269.4	6920.56	8956.83	20044.6	4312.67	3363.95	2267.64	6417.33	2	2	2	1	2	2	2	2	2	2	2	2	2	2	2	2	2	2.77e-05	O43741;O43741-2	PRKAB2
139445	144801	168512	187601	236747	222531	128715	122023	132264	137808	134462	111854	100952	147353	152794	156450	18	10	18	17	14	15	20	20	17	20	16	15	20	18	19	19	20	3.48e-15	O43747;O43747-2	AP1G1
35599.1	31769.5	39925.8	35604.4	24029.2	28310.2	13700.6	13058.9	19363.8	28194.6	22320	24388.2	17903.4	42076.3	45868.3	49851.9	5	4	6	5	4	4	6	6	6	6	5	6	6	6	6	6	5	3.82e-12	O43765	SGTA
39818.2	44286.3	48441.2	34681.7	49854.9	49309.7	40310.2	36548.7	29694.7	59030.6	26282.4	12015.1	49094.3	21075.7	21852.9	25693.6	6	4	6	6	5	5	6	5	5	6	7	6	6	6	6	6	6	2.37e-14	O43772	SLC25A20
541602	444970	526126	552868	732115	738696	317235	325293	368233	298324	410671	402100	387374	566060	507666	507956	29	25	28	28	26	25	30	29	27	29	27	28	30	30	30	28	27	4.08e-17	O43776	NARS1
43667	3635.68	NaN	1519.98	NaN	NaN	NaN	NaN	1115.1	NaN	7069.57	288.403	16936.2	5583.39	5227.09	15418.1	6	NaN	2	2	NaN	NaN	1	1	1	1	NaN	2	1	1	2	NaN	NaN	1.69e-12	O43790	KRT86
NaN	35883.8	33745	31151.8	36584.1	28506	NaN	30069.2	20692	NaN	17524.9	19220.6	NaN	47832.9	45187.4	42121.9	NaN	1	1	1	1	NaN	1	1	1	1	1	1	1	1	1	1	1	0.00238769	O43795-2	MYO1B
21530.4	28554.2	28428.4	19625.3	25512.6	30743.7	22355.2	28268.8	20126.6	32387.2	23461.7	20681.5	36557.9	36584	38311.3	41937.7	4	3	4	4	4	4	4	4	2	4	4	4	4	4	4	4	4	4.33e-09	O43809	NUDT21
103539	106432	105411	91609.8	139282	127332	113221	85063.2	95893.4	227025	92839.2	87148.1	181044	79275.2	85569.1	91477.9	7	8	9	7	8	8	11	10	6	11	8	8	10	10	8	8	11	1.07e-11	O43813	LANCL1
30325.2	27749.7	34039.4	31921.7	37077.2	36741.7	30339.1	26571.1	25734.9	35284.6	28846.9	42514.3	36057.2	26079.9	29321.2	25689.3	8	8	8	8	8	8	8	8	7	8	8	6	8	8	8	8	8	1.13e-08	O43815;O43815-2	STRN
10798	6366.67	NaN	8359.93	NaN	22021.2	NaN	2555.67	2145.84	5979.73	3202.09	5457.72	4627.77	17598.3	19383.8	14791	2	NaN	1	1	NaN	NaN	1	2	2	1	1	2	2	2	2	2	1	0.000408318	O43818	RRP9
7829.85	NaN	13257.3	13419.8	12367.8	5717.62	10253	3992.03	6884.32	NaN	9892.19	5119.7	NaN	8434.49	14946.2	7655.94	1	1	NaN	1	1	1	1	1	2	2	2	2	2	1	2	2	2	0.00264947	O43823	AKAP8
84149.1	73846.9	75280.4	91291.4	100208	108839	59621.7	66283.2	66043.4	68855.5	88962.5	68861.5	67808.6	95855.1	91868.6	87141.4	17	15	17	18	15	17	18	18	18	18	18	18	18	18	18	18	18	6.69e-16	O43847;O43847-2	NRDC
747042	587058	1058090	773786	659489	689379	486811	442623	723317	385134	536614	1058390	411408	601766	649591	707633	32	23	33	31	21	20	34	35	35	33	27	32	32	33	32	32	34	7.59e-17	O43852;O43852-3	CALU
34310	35037.2	64219	57989.8	68411.2	31071.1	21212.1	12706.2	29962.1	9272.35	27008.5	76475.8	NaN	26454.8	29639.3	26760.8	2	2	1	3	1	2	2	3	3	1	1	2	3	2	2	2	2	5.31e-10	O43852-2;O43852-4	CALU
463728	435157	318172	390884	482162	607659	233111	282508	303986	438792	268110	322439	454617	439893	443548	444042	27	20	26	27	19	18	24	27	27	28	25	25	28	27	28	28	27	4.46e-16	O43854;O43854-2	EDIL3
70960.8	52816	218224	71245.4	140552	83239.7	118601	33682.3	48071.8	56596.4	40897.8	109834	66204.4	46650	45373	60888.7	4	1	3	4	2	1	4	4	3	4	3	3	4	4	2	3	3	1.04e-06	O43865;O43865-2	AHCYL1
8098.2	15844	13360.9	19175.1	20272.7	13406.6	23967	19223.2	17185.2	21093.3	16892.5	24450.7	16144.3	14695.4	15588.6	13531.9	5	4	4	5	3	3	5	5	5	5	4	5	5	5	5	4	5	0.000269885	O43896	KIF1C
70283.9	39435.3	64818.9	37239.9	79311	32430.7	31951.5	51282.8	22754.4	23013.1	17287.3	43113	32573.7	37044.6	30401.3	31000.3	1	1	1	2	1	2	2	2	1	2	2	1	2	2	2	2	1	0.00596939	O60216	RAD21
11987	14799.5	57482.4	7931.6	20173.6	5415.74	406181	35621.1	34594.4	56554.6	13879.7	13964.5	17753.1	10946.2	11308.6	12889.2	3	1	5	3	1	7	6	7	7	7	6	6	3	3	3	1	7	2.28e-14	O60218	AKR1B10
5401.69	4712.18	11594.5	23725.2	10678.8	5763.5	6944.75	6054.21	5508.4	4940.9	4492.26	27211.3	22402.1	16590.4	14013.9	14510.2	3	3	2	3	3	3	3	4	3	4	3	3	4	4	4	4	4	3.69e-09	O60231	DHX16
NaN	13160.6	NaN	6745.29	14745.3	NaN	44249.3	30287.1	21368.7	25592.7	10371.6	9939.84	21460.6	NaN	11151.1	5510.06	NaN	NaN	3	1	1	15	11	16	9	16	12	15	NaN	2	2	NaN	16	2.41e-13	O60240	PLIN1
NaN	NaN	NaN	NaN	NaN	NaN	NaN	849.976	NaN	NaN	NaN	NaN	NaN	1440.87	NaN	700.185	NaN	NaN	NaN	NaN	NaN	NaN	NaN	NaN	NaN	1	NaN	NaN	1	NaN	1	NaN	1	0.115406	O60244	MED14
10506.6	11724.3	10577.9	10895.9	16253.9	7754.77	11705.7	8912.39	10782.7	16609.1	10594	8380.48	13461.3	26696.7	27991	28942.3	5	3	4	4	4	4	6	6	5	5	6	4	6	6	5	5	5	1.01e-09	O60264	SMARCA5
105027	69832.4	83230	97990.9	110629	112044	95249.4	91106.1	82420.2	81436.9	80897.3	99621.3	78689.1	136375	130775	121336	32	18	31	33	18	26	32	34	33	35	32	33	35	35	35	34	35	1.84e-15	O60271-4	SPAG9
11900.9	9273.43	8110.84	8390.25	NaN	4455.09	36971.7	42102.8	38737.5	29546.1	22215.5	20251	18721.8	3802.24	3338.51	2546.36	2	1	2	2	NaN	3	4	4	4	3	4	3	1	1	1	1	4	1.01e-07	O60279	SUSD5
2565.26	NaN	NaN	1118.18	NaN	NaN	NaN	4331.46	3425.87	3398.29	3512.84	NaN	3478.34	8338.91	9907.07	8932.92	1	NaN	NaN	1	NaN	NaN	1	1	NaN	1	1	1	1	1	1	NaN	1	0.00538347	O60287	URB1
2968.48	2474.94	NaN	3582.81	NaN	1944.43	NaN	3859.38	1366.38	1206.49	NaN	1600.6	2899.05	12966.1	11620.3	10617.5	1	NaN	1	1	NaN	NaN	NaN	1	1	1	1	1	2	2	2	1	2	0.0213197	O60306	AQR
27828.2	24649.3	40379.3	36726.9	30255.3	23217	28654.1	26960	29366.9	33777.5	27610.5	27691.1	24919.2	25872.8	24050.1	22240.7	18	11	15	18	12	13	18	18	18	18	18	17	18	18	17	18	18	2.26e-07	O60313-2	OPA1
14546.6	9150.71	11138.4	12945.9	14468.5	NaN	10945.9	4614.29	9707.52	14794.1	8672.66	13960.4	14242.1	13507.4	12856.6	11406.3	1	1	1	1	1	1	1	1	1	3	1	1	3	3	3	NaN	1	5.89e-08	O60341;O60341-2;R4GMQ1	KDM1A
4337.59	2680.8	8780.86	4685.36	11185.3	4089.97	NaN	2919.18	3729.4	6502.12	3789.9	3761.91	6424.62	9596.23	9097.33	7590.14	3	1	3	3	1	NaN	4	4	3	3	4	3	4	3	4	3	4	0.000440324	O60343;O60343-2;O60343-3	TBC1D4
42377.9	30285.6	44460.3	36795.7	47109.5	34144.5	18791.2	17262.9	24729.9	25692.1	18838.6	21252.8	23015.2	34235.1	38075.4	38752.7	8	7	7	7	8	5	6	8	6	8	7	7	8	8	8	8	7	4.37e-15	O60443	GSDME
49937.2	51011.7	52160.7	63003.7	56488.1	57928.7	47182.1	42028.8	39842.7	43987.7	53827.4	53607.4	52413.9	23022.8	22393.1	20258.2	6	5	7	6	5	6	7	8	7	8	7	8	7	7	6	8	7	2.41e-10	O60462;O60462-2;O60462-3;O60462-4;O60462-5	NRP2
8840.73	7983.84	NaN	7117.08	5931.79	16484.8	9074.93	6965.09	6231.33	8119.35	9778.15	6725.24	8334.47	13084.8	11779.8	12585.9	1	NaN	1	1	2	2	1	2	1	2	2	2	2	2	2	1	2	0.00156493	O60476	MAN1A2
17941	25861.7	28108.5	29495.9	33799.6	17586.2	21845.5	18866.8	15282.8	50521.5	19718.7	18449.9	48308.2	42117.9	43879.5	42399.6	9	4	9	8	4	4	9	8	8	8	8	9	8	9	9	9	9	6.71e-10	O60488;O60488-2	ACSL4
76058.4	119367	130008	89132.1	108889	86974.6	124921	111583	91526.4	180291	123119	112518	172952	103558	108382	125601	7	7	9	8	7	9	9	10	10	9	9	10	10	10	10	10	10	1.71e-13	O60493	SNX3
54044.4	52776	54951.3	53984.5	54236.4	44388.4	57880.7	60447.1	56401.6	89938.1	52745.7	58364.7	60508.8	66932.8	75956.6	70721.1	8	7	9	7	6	8	9	9	9	9	8	7	9	9	9	8	9	8.16e-13	O60502;O60502-2;O60502-4	OGA
33968.3	30264.4	36742.3	35317	33504.7	29624.1	25113.4	24910	24342.6	31768.9	34764.1	29934.8	42873.7	20933.5	24114.8	23079.8	12	7	11	10	8	9	12	12	11	11	11	12	11	11	11	12	12	3.77e-11	O60504-2	SORBS3
699196	546200	750678	742846	751953	772519	445681	452625	559114	550602	524040	631559	575400	814265	802186	749189	32	30	32	32	30	30	33	32	31	34	34	37	34	36	34	29	32	2.54e-18	O60506	SYNCRIP
19277.3	40457.2	46779.6	42004.7	46206.4	32600.9	31412.5	32311.6	37612.3	43096.5	38695.4	26368.8	38484.6	32475.2	36151.3	36481.1	1	1	1	1	1	1	1	1	1	1	1	1	1	1	1	1	1	0.000970047	O60506-3	SYNCRIP
7318.4	7522.59	9042.88	5775.83	8150.67	8362.57	19055.8	7742.55	15251.8	8458.97	5211.73	14253.5	6061.25	36148.4	37325.1	40538.6	1	1	1	1	1	1	1	1	1	1	1	1	1	1	1	1	1	0.00101954	O60507	TPST1
3899.75	NaN	NaN	2758.35	3853.8	3339.19	3899.76	3838.53	4211.59	NaN	3917.67	3517.16	1336.69	9678.88	9378.33	9287.8	2	NaN	NaN	2	2	2	2	2	2	2	2	2	2	2	2	1	2	4.14e-05	O60518	RANBP6
30769.8	33093.2	28495.1	39370	41578	34362.5	37815.1	36335.7	33719.1	55375.7	32369.9	30069.9	44505.7	48725.6	53616.9	48961.8	8	3	8	8	4	5	8	8	8	8	8	7	8	8	8	8	8	2.17e-08	O60524;O60524-3;O60524-4;O60524-5	NEMF
22968.3	25669.4	29354.1	21663.2	26210.9	27295	24048.9	23854.6	26401.1	50850.6	29940.9	32266.4	42548.8	29215.3	33101.3	33168.3	5	5	7	7	8	7	9	9	8	9	9	7	9	9	9	8	9	7.39e-12	O60547;O60547-2	GMDS
17424.2	14210.2	28794.7	30428.9	42902.5	28544	11823.6	5729.34	18238.3	8076.53	16978.2	21749.8	17574.6	22699.1	22864.4	20733.4	2	2	2	2	2	2	2	2	2	2	2	2	2	2	2	2	2	2.79e-12	O60551;Q5VUC6	NMT2
3839.43	5062.02	NaN	4049.99	NaN	3901.25	NaN	1397.02	770.122	NaN	1386.22	3422.11	2974.01	NaN	NaN	NaN	2	NaN	2	2	NaN	NaN	2	1	1	2	2	2	NaN	NaN	NaN	2	2	0.000159195	O60565	GREM1
122954	188266	202078	212262	215612	126221	188275	182138	196939	138380	157250	190709	98462.6	378969	445241	418053	20	18	18	18	14	18	21	22	20	21	22	22	22	22	22	19	22	4.46e-18	O60568	PLOD3
8528.5	11583.1	11221.5	9480.45	14385.4	16410.9	8209.49	8218	8465.94	13950.8	9509.69	9434.27	14831.8	10833.9	14584.6	11967.4	3	2	2	2	2	2	3	3	3	3	3	3	3	2	3	2	3	1.37e-06	O60573	EIF4E2
43727.8	38198.7	40888.7	42852.9	37488.1	38928.5	35388.8	31927.3	41150.2	49149.4	38324.4	33402.3	34779.5	35278.1	36089.5	35516	12	9	12	12	13	13	12	13	11	13	11	11	13	12	12	11	13	1.87e-11	O60645	EXOC3
403400	376161	540107	409734	359540	299482	325955	292285	353440	477612	406780	358010	409599	368692	409291	390045	28	28	29	30	26	27	30	30	29	29	27	31	31	28	30	27	28	1.33e-17	O60664	PLIN3
6474.29	4211.24	6932.69	5213.63	7960.48	10143.8	3511.92	4779.16	5353.04	2367.83	4830.15	9447.44	5696.39	10686.8	10195.1	9774.01	1	1	1	1	1	1	1	1	1	1	1	1	1	1	1	1	1	8.48e-05	O60678;O60678-2	PRMT3
61267.8	118072	156915	127461	136565	83140.1	92529.5	79661.7	97079.6	57281.7	80880.8	61844.9	49198.8	150191	168681	166066	13	12	12	11	11	10	12	15	12	13	13	14	14	13	13	12	13	4.54e-12	O60684	KPNA6
677231	464396	740315	546607	916217	1187750	518643	558708	631160	564345	583539	845333	568885	999383	927504	917855	41	31	42	40	35	35	44	45	42	44	44	43	45	43	44	41	39	9.31e-17	O60701	UGDH
10508.4	9533.7	21845.1	24190.2	14398.8	10808.1	6326.85	4745.91	5383.69	NaN	8685.7	12683.2	8262.22	12211	10969.4	9997.39	3	3	3	3	3	2	3	3	3	3	3	3	3	3	3	3	2	1.95e-07	O60704	TPST2
75012.8	73214.4	97573.1	97350.9	83740.1	45026.4	79299.9	71291.6	75858.8	91716	79606.5	99827.6	93863.7	53238.2	61423.9	59714.4	19	16	19	22	14	18	21	22	22	21	22	21	21	20	19	21	21	1.39e-14	O60749	SNX2
215020	211513	233810	249925	199992	219396	169143	197708	185525	255789	202461	149632	207804	257318	264179	235034	29	21	30	30	23	28	32	32	30	32	32	32	32	31	32	29	33	2.92e-17	O60763;O60763-2	USO1
125685	104388	162878	133511	99954.1	112217	83038.2	80216.4	110931	61938	106160	130045	55645.8	66759.2	70544.6	69175.4	11	11	11	12	9	10	10	11	11	11	10	11	9	9	9	10	11	9.84e-14	O60784	TOM1
1061430	2391110	2629910	2404540	3618510	2159420	2550860	2410940	2366080	4894090	2000480	1965060	4608730	5272250	4904120	5808340	8	8	8	10	9	9	9	11	11	12	8	11	11	11	11	11	10	1.17e-19	O60814;P57053;P58876;P62807;Q5QNW6;Q5QNW6-2;Q93079;Q99877;Q99879;Q99880;U3KQK0	H2BC12;H2BS1;H2BC5;H2BC4;H2BC18;H2BC18;H2BC9;H2BC15;H2BC14;H2BC13;H2BC15
53098.4	43923.3	68584.4	56295.5	62551.2	53678.6	52703.7	44619.9	54993.7	46853.6	23795.6	52843.6	50939.9	46555.7	49729.9	48601	13	12	13	12	11	9	13	14	13	13	13	13	13	14	12	13	13	7.66e-09	O60826	CCDC22
26658.9	14400.9	16086.9	19685.4	20326.6	47065.2	16739.2	21664.6	18512.2	14196.1	12140.7	12481.9	16827.3	54355.6	52685.6	48034.6	8	7	7	6	6	7	9	7	5	8	7	9	8	9	8	6	7	1.09e-16	O60832	DKC1
13548.6	17858.9	14268	14879.4	8920.96	15004.1	12763.5	16035	14649.8	26742.1	16098.9	14128.7	29474.5	17567.9	17723.6	20126	2	2	2	2	1	2	2	2	2	2	2	2	2	2	2	2	2	0.000215118	O60869;O60869-2;O60869-3	EDF1
89481.9	84327.1	39460	70507.5	36858.2	101836	56687.9	71810.6	71528	51904.6	59508.7	52395.4	36395.7	95237.5	94829.4	85104.3	9	5	9	9	3	7	9	9	9	8	9	7	9	9	9	7	9	8.09e-14	O60884	DNAJA2
11223.5	10129.5	9809.16	9673.49	32386.9	17847	NaN	2946.44	4542.43	5418.06	4914.87	7957.15	1017.98	8867.77	13928.6	8897.51	2	2	2	2	2	NaN	1	2	1	2	2	1	2	2	2	2	1	1.32e-07	O60942;O60942-2;O60942-3;O60942-4	RNGTT
7595270	4760870	3356580	4450240	3499940	3768800	NaN	9148.99	8775.62	NaN	9511.02	NaN	8738.47	23486.5	25122	23151.7	1	1	1	1	1	NaN	1	1	NaN	1	NaN	1	1	1	1	1	1	2.96e-16	O75051	PLXNA2
1487460	1472720	1940940	1920380	2827130	1725310	1379370	1228760	1012850	1707460	1262810	1800380	1684450	1145860	1305930	1328600	48	41	50	50	44	40	52	52	47	52	50	54	51	51	49	50	49	3.84e-18	O75083	WDR1
15104.6	11971.7	9013.25	6650.82	NaN	6839.12	21400.6	14303.1	12265.9	27558.2	14929.9	20737.8	24859.7	21810.6	20741.8	22013.9	2	1	2	2	NaN	1	2	2	1	2	2	2	2	2	2	2	2	2.27e-08	O75084	FZD7
6137.47	NaN	9307.48	14810.8	6751.77	NaN	NaN	NaN	8893.47	NaN	9167.18	22379.3	11232.4	NaN	NaN	NaN	1	1	NaN	1	1	NaN	1	1	1	1	1	1	NaN	NaN	NaN	NaN	NaN	1.63e-05	O75112;O75112-2;O75112-3;O75112-7	LDB3
98625	93336.9	108128	129458	126712	100065	136728	131125	133524	112308	141810	118698	107043	76399.3	84922.9	84997.9	31	20	30	30	23	25	30	32	30	32	31	34	31	32	29	31	32	8.94e-15	O75116	ROCK2
299557	241057	326614	330656	400684	431372	193966	186504	218121	147178	225070	348178	154615	239273	232870	234060	17	17	18	17	17	16	18	19	17	19	17	18	18	18	17	16	19	5.34e-16	O75131	CPNE3
3919.49	2307.82	4723.49	4120.94	4005.95	4728.88	6397.71	5256.65	4751.44	2095.74	3168.86	4762.72	3687.39	2499.17	1697.72	2203.9	3	2	3	3	2	3	4	4	3	4	3	3	3	2	3	2	3	0.00552807	O75146	HIP1R
52457.8	48408.9	29658.5	34370.2	34273.8	37919.1	57868.1	66605.8	54997.6	75724.3	61075.1	46827.1	66381.1	68907.9	68154.7	66338.9	34	26	31	29	23	34	35	36	33	38	34	33	38	36	36	29	37	4.98e-15	O75165	DNAJC13
17280.6	10832.1	17594.1	14927	18316.7	11709.5	16929.7	18203.7	19701.4	9983	18536.4	11051.9	14142.8	16952.7	16511.9	17124.7	3	3	2	3	2	3	3	3	2	3	3	3	3	3	3	3	3	5.35e-09	O75170;O75170-2;O75170-3;O75170-4;O75170-5;O75170-6	PPP6R2
208813	172787	331790	153612	335282	180586	435310	192098	191588	447747	161012	109573	282698	175427	163257	165845	2	1	2	2	1	1	2	2	2	2	2	2	2	2	2	2	2	4.45e-14	O75175	CNOT3
NaN	16583.7	3045.16	29652.4	3564.33	39233.4	16478.8	16808.1	8140.08	16118.1	12228.4	17130.6	14803.9	10829.2	19265.6	11564.6	NaN	1	2	1	1	1	2	3	2	2	3	4	2	1	2	1	2	1.43e-06	O75223	GGCT
89207.5	118085	195493	136814	219908	119980	116762	120023	133099	158755	114558	78206	109140	110710	99322	124001	11	11	11	11	10	11	11	11	11	11	11	11	11	11	11	11	11	5.16e-15	O75306;O75306-2	NDUFS2
32662.9	24263.4	46567.7	49712	42684.2	50867.4	22218.2	23884.6	28027.6	12472	35310	21192.8	18908.3	34286.5	37247.1	37276.9	7	5	7	7	5	5	7	7	7	7	7	7	6	7	7	7	7	4.41e-10	O75326	SEMA7A
14828.2	22505.9	20890.9	18451.7	10262.2	17996.8	26604.4	33120.5	20621.4	24340.2	22640.8	21473.9	33228.9	15977.8	15030.9	14425.6	4	3	4	4	2	4	4	4	4	4	4	4	4	4	4	4	4	3.41e-10	O75348	ATP6V1G1
38362.2	84494.3	98487	86935.3	82473.5	54283.1	83603	76076.9	92855.5	124440	89619.5	91039.2	102166	62498.3	67648.3	71027.1	7	7	6	8	6	6	7	7	8	7	6	6	6	7	7	7	6	2.11e-16	O75351	VPS4B
203403	179825	212666	197227	309954	158155	167568	126555	155829	293068	139311	148613	253913	203821	214264	237052	14	12	12	10	13	14	14	15	12	14	14	13	15	14	14	13	15	3.12e-15	O75367;O75367-2;O75367-3	MACROH2A1
39963.4	45436.3	62684.5	66973.9	50073.3	79316.3	55067.6	72654.7	64354.2	47754.5	75498.2	92205.9	63901.2	26944.4	31254.8	25619.6	7	4	7	7	5	6	7	7	7	7	7	7	6	7	7	6	7	3.58e-14	O75368	SH3BGRL
1034350	939699	412346	436164	396047	374429	1089670	894916	858185	1026040	833168	1256590	1080330	727311	662771	698562	169	121	172	152	111	157	180	178	171	176	177	179	173	168	174	147	177	7.82e-19	O75369-8	FLNB
53726.8	68921.5	94095.6	75810.8	51487.4	47600.7	24420.7	31782.3	37443.4	32061.6	41510.6	36707.2	30253.5	54783.2	57914.3	52495.8	6	6	6	6	4	5	6	6	6	6	6	6	6	6	6	6	5	2.24e-14	O75381;O75381-2	PEX14
14382	20031.6	30683	27913.6	48410	21257.6	26591.8	24996.2	19970.9	30416.1	24059.4	23801.3	23614.7	24307.4	26714.5	26452.1	3	2	2	2	1	2	2	3	3	2	1	2	3	2	2	3	3	7.19e-05	O75382;O75382-2	TRIM3
194004	214083	129937	154799	130015	180490	209770	237062	164943	191750	168770	150837	209950	157052	136786	133501	18	13	17	18	12	14	18	18	18	19	19	19	18	17	17	15	19	4.24e-16	O75396	SEC22B
46970	43830.9	93939.9	100949	123268	94648.4	23733	13926.8	14397	23379.5	12397	5313.31	12827.9	64489.6	65110.1	62300.9	2	1	2	1	1	2	4	4	2	4	2	4	4	4	4	1	4	6.9e-12	O75400;O75400-2;O75400-3	PRPF40A
15052.1	18445.9	20823.4	13715	16588.2	20092.5	19773.5	16581.1	16787.2	16034.5	18154.7	16953.7	7994.29	12685.9	12332.6	15570.7	3	2	3	4	3	2	3	3	2	4	3	3	3	3	3	3	4	0.000432557	O75431;O75431-2	MTX2
78099.2	57651.2	64255.3	62779.6	96905.4	120908	62165.9	64569.5	62296.9	48324.2	56597.8	71860.8	35793.1	82777	60956.5	64645.1	9	8	8	7	9	8	11	9	9	10	11	9	11	11	11	11	11	1.05e-16	O75436	VPS26A
98402.5	93935	60303	113975	90231	132853	75632.2	67973.4	68172.5	94006	72638.3	102114	91060.3	81532.8	72513.2	71787.8	8	7	8	8	8	6	8	7	8	8	8	8	8	8	8	8	8	1.76e-16	O75439	PMPCB
5275.1	9415.79	9441.07	6655.08	5831.65	2458.01	20833.1	19902.5	19559.3	22043.6	19273.7	21247.1	21546.8	6375.09	6839.41	6683.07	3	3	3	3	1	3	3	3	3	3	3	3	3	3	3	2	3	1.46e-08	O75462	CRLF1
6357.2	5296.44	9744.44	6604.44	10921.9	14169.3	13132	9510.93	6704.45	5489.54	4564.59	5691.89	8996.47	36510.2	28855.4	26304.3	3	1	2	3	3	3	2	3	2	3	2	3	3	3	3	2	2	3.15e-13	O75475	PSIP1
59030.6	57876.3	55199.7	52860	39737.4	62241.7	29563.8	33202.8	42169.5	56521.2	46888.4	31899	51570.7	60227	66385.2	64219.6	5	2	5	5	3	3	5	4	4	5	4	5	5	5	5	4	5	1.24e-13	O75477	ERLIN1
57258.5	82710.2	57696	60330.8	53987.9	32043	80565.2	83772	73157.1	67206.2	72489.3	44635.1	53173.1	17903.8	17388.3	19487.2	12	9	12	10	8	13	14	14	12	14	14	14	8	8	8	9	14	3.86e-14	O75487;O75487-2	GPC4
33544.6	46042.7	57087	40748.5	44551.1	41316.1	55724.3	51283.5	42953.5	60450	46895.2	51856.1	67287.4	38353.4	41553.6	42881.5	7	8	7	8	7	8	9	9	8	9	8	8	9	8	9	9	9	8.73e-15	O75489	NDUFS3
8274.19	11607.2	11910.4	9230.16	12312.8	5911.62	12530.6	10434.1	9774.58	21310.1	8839.5	8214.47	21502.8	25966.2	25405.7	36929.3	1	1	1	1	1	1	1	1	1	1	1	1	1	1	1	1	1	0.00341634	O75494;O75494-2;O75494-3;O75494-4;O75494-5;O75494-6;Q5JRI1;Q6IQ42;R4GMP8	SRSF10
3172.73	2940.43	10157	4526.57	14342.5	17959.1	16177.4	31483.7	8997.49	3581.64	19763	6169.87	9486.54	20394.4	11680	10625.2	1	1	1	1	1	1	1	1	1	1	1	1	1	1	1	1	1	2.65e-10	O75531	BANF1
67435	58726	65569.6	74141.5	77267.7	87409.9	63912.7	58103.7	61954.6	66767.9	67034.8	41819.1	62797.8	146024	154616	156177	33	18	35	35	20	23	33	37	32	39	35	33	40	40	41	32	38	1.06e-13	O75533	SF3B1
61066.2	106382	124273	142348	145452	93796.9	97023.1	84771.6	92565.3	95678.4	97008.5	127507	83560.2	152643	159527	157249	27	21	25	27	17	19	26	25	27	26	23	23	27	26	25	25	24	1.57e-14	O75534;O75534-2;O75534-3;O75534-4	CSDE1
42722.8	39774.1	55118.9	44514.4	57872.1	61218.6	31494.4	30004	34989.1	44092.6	44144.8	43648.6	56218.7	32484.6	33855.2	33621.8	9	8	9	8	8	7	9	9	8	8	9	9	8	9	8	9	9	6.94e-14	O75569;O75569-2;O75569-3	PRKRA
8685.44	6099.43	6310.56	4836.87	4601.09	3976.76	18206	10937.4	12644	16759.2	13977.3	11981.8	17965.4	8064.68	6472.22	6026.87	1	1	1	1	1	1	1	1	1	1	1	1	1	1	1	1	1	1.93e-06	O75578;O75578-3	ITGA10
13114.8	934.953	16401.1	3365.62	15863.3	14043.2	12128.8	10541.9	9486.75	7509.67	6433.59	14507.5	12603.3	48900.3	32752.4	22991.7	1	1	1	1	1	1	1	1	1	1	1	1	1	1	1	1	1	5.69e-11	O75635;O75635-2	SERPINB7
34506.8	35139.6	30717.9	37181.4	30757.3	32059.1	39248	42791.6	31902.3	41448.3	41270.2	39724.1	41817.1	93053.5	88120.4	89711	26	13	20	20	15	24	26	27	24	29	24	28	31	31	32	19	26	1.6e-14	O75643	SNRNP200
55609.6	59412.1	33795.3	54475.2	35425	79780.9	23600.7	40757	43684.6	45711.4	42525.9	34998.4	38234.3	48476.4	49402.3	48211.9	6	6	6	6	6	6	6	6	6	6	6	6	6	6	6	6	6	1.25e-15	O75663	TIPRL
33672.1	36709.3	31292.2	32410.8	37852	39769.8	27591.5	31201.3	31209.5	53338.9	36262.7	16615.6	36995.8	35677.6	36643	38641.3	3	3	3	3	3	3	3	3	3	3	3	3	3	3	3	3	3	9.43e-18	O75695	RP2
309313	310721	360936	339496	309442	330703	219361	196502	247641	316592	276964	307905	288863	620328	606109	640565	9	8	9	9	9	8	9	9	9	9	8	7	9	9	9	8	8	2.44e-15	O75718	CRTAP
43295.6	46409	64969	67145.7	71144.7	72487	55781.8	57262.1	77345.4	82014.6	80163.3	77147.1	86117.7	31994.6	37390	34613.7	11	11	11	11	11	13	14	14	14	14	14	13	14	12	12	12	14	1.12e-14	O75746	SLC25A12
33769.9	18992.8	44241.4	43377.9	37660.9	35910.3	85478.2	53559.9	43186.6	59488.9	58017.2	38430.7	70721.6	NaN	3807.33	2529.18	2	1	2	2	1	1	2	2	2	2	2	2	NaN	1	1	2	2	4.16e-05	O75781	PALM
102011	75717.3	111279	99029.9	128946	133516	167191	76015.1	72458.8	82578.1	76558.3	109985	68486.2	140844	135607	122034	10	8	9	9	7	7	9	10	9	10	9	10	10	10	10	10	10	1.03e-13	O75821	EIF3G
69529.9	85521.6	88745.9	29624.6	79574.1	77406.9	66744	62128.2	62893	49517.1	62356.1	56090.7	42937.6	84047	100570	106484	5	4	6	5	4	4	6	5	5	5	6	6	5	6	6	6	5	2.33e-13	O75822	EIF3J
22722.5	37111.8	90584.6	33529.1	47368.1	167620	31029	232856	41886.8	34188.9	36902.3	30662.7	26447	45320.3	46413.7	48245.2	7	4	8	7	3	4	8	8	7	8	8	8	8	8	8	6	8	1.09e-12	O75828	CBR3
29994.2	43591.2	27437.2	30907.2	58761.2	29170	69050.8	66339.6	43984.6	88763.7	47679.3	32860.4	55660.4	91224.5	89417.2	93453.8	7	3	6	7	5	4	8	8	7	10	8	8	10	9	8	6	9	2.01e-14	O75844	ZMPSTE24
NaN	NaN	NaN	NaN	1331.72	NaN	3814.65	3076.52	3784.67	NaN	NaN	1345.47	NaN	7650.65	6579.14	7996.34	NaN	NaN	NaN	NaN	1	1	NaN	1	1	1	1	NaN	1	1	1	NaN	1	0.000355108	O75864	PPP1R37
504898	425866	449600	405677	416520	412868	516326	586339	700932	654649	651056	729020	537315	442583	433376	464159	19	18	22	20	18	21	21	21	22	21	21	21	19	19	20	19	20	1.55e-19	O75874	IDH1
10352.5	7548.48	4287.59	5704.36	4386.28	6115.15	7482.97	10359.1	10352.5	6710.59	9326.38	10079.3	10200	21669.8	23192.1	21930.3	1	1	1	1	1	1	1	1	1	1	1	1	1	1	1	1	1	5.16e-10	O75882;O75882-2;O75882-3	ATRN
8151.7	46573.4	44363.2	39397.2	44140.1	13940.9	16574.8	18190.3	15193.5	39800	22318.4	35935.6	45902	16293.6	16371.3	23493.6	1	1	1	1	1	2	2	2	1	2	2	2	1	1	1	2	2	0.000340387	O75884;O75884-2	RBBP9
55863.4	50318.3	54625.3	52847.4	43352.7	47529.1	42337.3	37275.7	34484.4	37234.6	44086.5	50924.6	38638.6	45521.7	53880.5	49033.1	2	2	2	2	2	2	2	2	2	2	2	2	2	2	2	2	2	1.04e-10	O75886	STAM2
431406	340766	192809	225714	269920	288774	633716	748626	529053	702560	441453	425681	498442	280157	257420	283875	7	6	5	7	5	7	7	7	7	7	5	6	7	5	7	7	7	1.43e-17	O75915	ARL6IP5
10063.9	12731	16374	9307.15	7762.09	9688.86	10539.8	7702.83	11195.4	22356.9	11592	10375.3	25210.3	20419.1	22131.3	24099.4	2	1	2	2	2	2	2	2	2	2	2	2	2	2	2	2	2	0.000604085	O75934	BCAS2
59324.6	88001.3	144163	74465.3	114354	77125.7	108022	73201.6	59269	74845.2	71934	69308.7	75788.7	56728	58258.1	61937.8	3	3	4	3	3	4	5	4	3	4	5	5	4	4	4	3	4	1.52e-11	O75935;O75935-3;X6RCK5	DCTN3
NaN	31548.1	26285.8	6906.54	NaN	NaN	22097.5	NaN	12256.4	11028.9	17140.2	9275.72	NaN	29088.3	31110.8	36153.6	NaN	1	1	1	NaN	1	1	1	1	NaN	1	1	1	1	1	NaN	NaN	0.000238055	O75937	DNAJC8
70400.1	104178	100883	71902.9	60468.8	52962	95439.5	104193	57119.3	152567	73069.8	84000.8	146514	44880.2	53400.7	56734.9	8	6	7	7	8	7	8	8	7	8	7	7	7	8	8	7	8	3.42e-15	O75947	ATP5PD
68313.6	60449.6	54976.6	64679.6	68570.7	83686.1	37038.6	39865.6	40968.2	40723.6	45307.8	46332.6	35937.1	61953.6	68485.8	70699.3	20	15	19	19	17	14	18	20	18	20	19	19	20	20	20	18	19	2.84e-14	O75955	FLOT1
23181.1	19848.2	8809.55	9635.56	9352.27	10323.5	19292.3	22785.5	18922.9	14231.4	18688.1	17194.9	15101.3	28158	27890.2	28382	10	7	10	7	5	9	11	11	10	11	11	10	10	11	11	6	11	7.02e-14	O75962;O75962-2;O75962-4	TRIO
15451.8	15702	12450.6	9402.43	11838.8	10100.6	16640.8	14963.9	13254.5	8478.91	15993.6	13924.6	10465.2	47745.2	46822.5	43435.7	2	3	2	3	2	3	2	2	2	2	2	2	4	4	4	2	2	1.1e-12	O75976	CPD
54499.5	67117.7	90088.9	77237.8	82256.6	53564.1	58428.9	47907.8	62197.2	71295.1	65899.3	70326.2	47452.3	93512.4	97661	97056.1	8	8	10	9	7	8	9	9	9	9	8	7	8	8	8	8	9	1.01e-14	O76003	GLRX3
NaN	30967.5	NaN	39851.2	10232.4	15745.6	120994	5357.73	22788.4	5841.73	30881.6	2874.98	26823.7	NaN	NaN	NaN	NaN	NaN	1	1	1	1	2	1	1	1	NaN	1	NaN	NaN	NaN	1	1	5.69e-10	O76013;O76013-2	KRT36
153140	135440	530508	227829	146480	236631	155348	304837	402931	42296.6	203502	173562	74674.1	41935.8	84419.3	54432.7	1	1	1	1	1	1	1	1	1	1	1	1	1	1	1	1	1	1.08e-08	O76015	KRT38
45307.1	42888.3	55278.4	51000.6	87305.3	56098	43376.3	33938.7	39378.6	55360.1	27770.3	14417.1	58884.2	110375	111906	111382	13	6	13	13	7	6	10	12	5	14	12	11	16	16	15	13	14	5.87e-13	O76021	RSL1D1
10874	17926.4	27393.2	24294.6	24317.7	18675.4	13341.6	13480.3	14023.2	10459	16582.4	18254.8	11728.3	24968.8	25149.4	24638.6	7	4	6	6	5	5	8	7	7	8	5	7	8	8	8	6	8	2.24e-08	O76031	CLPX
139368	120678	NaN	59192.1	NaN	188091	NaN	114110	153475	222447	166426	104083	220141	61491.8	58203.3	67861.8	1	NaN	1	1	NaN	NaN	1	1	1	NaN	1	NaN	1	1	1	1	1	2.16e-10	O76041-2	NEBL
12927.4	10998.5	9039.45	NaN	17884.8	15030.8	NaN	11509.9	14207.2	NaN	8178.75	15705.5	NaN	12679.3	14238.8	12106.8	2	1	2	NaN	1	NaN	1	1	1	2	1	1	2	2	2	2	1	0.00215789	O76071	CIAO1
66833.8	46637.7	54241.4	68333.7	51692.1	73827.3	33300.9	39667.7	47383	35002.1	40464.8	54641.6	44405.1	74119.2	76859.9	73381.5	24	14	23	24	14	17	25	24	23	23	24	22	23	24	24	22	23	4.08e-14	O76094	SRP72
49367.5	32628.5	51984.4	48305.5	30667.5	32845.7	42996.7	32383.7	30441.6	48459.9	33516.3	36933.9	42573.2	41967.4	35674.7	40370.9	2	2	3	2	3	3	3	3	3	3	3	2	3	3	3	3	3	0.000189416	O94760	DDAH1
359.658	971.979	1533	NaN	3123.96	1799.41	8149.08	5560.1	5155.45	1699.94	5172.69	2153.96	NaN	5076.75	3747.13	4388.53	1	1	1	NaN	1	1	1	1	1	1	1	1	1	1	1	1	1	0.00276216	O94768;U3KQF8	STK17B
19309	30835.5	37873	34904	46818.5	19838.9	25947.7	23453.9	21325	20610.5	24572.4	17867.5	23922.3	54204.3	64384.9	59913.5	6	3	8	8	5	4	8	7	7	7	8	8	8	8	8	7	7	3.07e-07	O94776	MTA2
18721.6	9037.24	23852.5	23323.7	19154.7	23888.2	15201.7	14223.2	15621.2	19094.3	16107.5	18892.7	21661.3	23784.5	25686.5	23800.6	2	2	3	2	2	2	2	2	1	3	2	2	3	3	3	2	2	7.4e-06	O94804	STK10
4878.12	NaN	8114.49	5931.73	NaN	8809.63	2996.89	9535	4914.68	NaN	1759.28	18474.9	4376.81	7721	4888.84	2313.42	1	1	NaN	1	NaN	1	1	1	1	1	1	1	1	1	1	1	1	0.00308716	O94808	GFPT2
8173.83	5745.23	8828.31	6920.28	7477.64	7842.78	5115.62	5584.65	8445.8	4832.41	5749.68	5936.5	2675.36	5553.01	6005.6	3617.15	2	3	2	3	3	3	3	3	3	3	2	3	3	3	3	3	3	5.02e-07	O94817	ATG12
8694.04	5940.2	10419.7	6667.2	8673.13	9471.21	12182.7	12963.9	9513.03	9373.05	10702.2	7038.2	13318.7	12435.5	11983.4	10561.3	2	1	2	2	2	2	2	2	2	2	2	2	2	2	2	2	2	9.63e-07	O94822;O94822-3	LTN1
57832.7	66631.4	78649.1	65681.4	65456.4	55235.2	46500.4	48160.7	66559.1	60401.6	64305.4	66097.1	73160.4	65160	77699	67507.4	12	10	12	13	9	11	13	13	13	13	9	12	13	13	11	12	12	1.72e-13	O94826	TOMM70
8784.12	6782.39	11047.8	10093	14110.3	16250.8	7687.08	9543.18	7964.14	9919.9	10115.4	12056.2	10860.5	10804	7673.93	7820.09	3	3	3	3	3	3	3	3	3	3	3	3	2	3	3	3	3	1.46e-10	O94830	DDHD2
177060	153934	141894	174694	210734	283488	403654	457421	329152	423057	361928	289286	404454	68632.5	72274	62123.8	56	52	53	58	53	67	69	72	67	72	70	66	58	50	51	61	71	1.68e-18	O94832	MYO1D
16358.5	12029.2	20455.8	19845.4	23618.5	15449.6	9413.85	8045.05	6881.89	11806.1	11206.3	8455.77	13653.3	25245.1	25789	24413.9	8	7	9	9	8	7	8	7	6	9	8	6	9	9	9	9	9	4.59e-06	O94851-4;O94851-6	MICAL2
200838	175851	191845	182968	213777	218643	172204	137108	144050	160878	154785	173840	168407	215510	223458	230896	25	20	25	24	20	20	25	24	23	24	24	22	26	25	25	23	25	5.15e-16	O94855;O94855-2	SEC24D
106549	94079.6	111262	115247	102530	109184	89111.3	88273.5	95346.6	115467	90687.8	91936.7	99456	125679	128601	123164	21	16	18	17	18	17	20	20	20	20	20	18	20	19	20	19	21	3.92e-15	O94874	UFL1
84332.7	75500.9	55221.3	52951.3	51960.6	54184.1	78392.8	63294.5	75429.9	70596.8	50341.2	50803.6	112391	14471.4	12854	13947.9	3	3	3	3	3	3	3	3	3	3	3	3	3	3	3	3	3	1.27e-10	O94875	SORBS2
976029	839706	565594	588103	595189	691659	711461	822811	752818	949565	648218	803297	799408	108830	138179	125485	36	26	39	37	27	32	38	39	37	38	39	39	32	30	26	37	39	5.52e-17	O94875-12;O94875-4	SORBS2
9278.63	9910.67	NaN	4030.58	5070.75	4909.11	17017.3	18830.5	16999.9	19657.1	5876.25	7165.59	8350.3	20290.6	19692	18340.1	3	NaN	2	1	1	3	3	2	1	3	3	1	3	3	3	1	3	4.46e-07	O94886	TMEM63A
1303.38	2180.08	NaN	4077.3	4734.05	4542.89	10504.4	10006.6	5303.67	4274.22	3272.22	3611.04	3882.86	4889.21	3557.67	4128.87	2	NaN	2	1	3	3	3	3	3	3	3	3	3	3	3	3	3	8.64e-07	O94887	FARP2
7477.54	4624.69	5915.49	7494.28	3732.71	4017.79	8114.08	4888.59	5432.96	6238.65	3638.46	5421.42	6054.93	9798.47	9312.94	8546.57	1	1	2	1	1	1	2	2	2	2	2	2	2	2	2	1	1	0.00183084	O94888	UBXN7
43528.9	57924.1	63245	51813.8	46819.4	30746.6	63326.8	60035.9	58808	48669.3	57667.7	44688.1	43174.5	36994.2	39020.8	41945	5	3	5	5	3	3	5	5	5	5	5	5	5	5	5	5	5	1.16e-12	O94903	PLPBP
10415.2	10893.7	12112.6	12364.4	6170.93	9037.92	7885.78	7514.77	7970.22	10902.4	9223.13	9462.66	9552.78	24748.3	25855.1	23537.5	8	5	8	8	2	4	7	8	7	8	6	7	8	8	8	6	8	1.24e-08	O94906	PRPF6
39180.6	36609.6	NaN	16336.5	NaN	20950.3	NaN	10810.2	19615.7	5059.24	6354.49	4695.2	3031.98	740.717	NaN	NaN	1	NaN	1	1	NaN	NaN	1	1	1	1	1	NaN	1	NaN	NaN	1	1	1.14e-06	O94907	DKK1
49282.1	44123.7	36567.4	37623.2	55687.5	42735	115163	94938.8	73905.3	116317	53589.5	39965.1	77056.2	63810.8	64753.1	68563.9	4	2	4	4	3	3	4	4	4	4	4	4	4	4	4	3	4	2.26e-13	O94919	ENDOD1
973466	911603	883475	913156	800101	775372	605092	617251	632847	910749	612354	679887	736450	309592	340092	329774	34	29	34	35	29	33	37	38	37	38	34	37	33	29	28	35	37	5.22e-17	O94925	GLS
41584.2	30104.9	48092.2	39217.6	65177.6	45426	27331	26688.7	23851.1	17993.9	28042.1	41408.2	37004.6	24668.3	18702.9	19908.2	2	2	2	2	2	2	2	2	2	2	2	2	2	2	2	2	2	3.97e-15	O94925-3	GLS
233307	188295	210834	197462	294468	297270	305081	323040	292666	303393	297850	195718	271426	293734	241557	235375	33	25	30	29	25	30	32	35	31	34	31	28	32	33	30	31	34	3.9e-15	O94973;O94973-2	AP2A2
206682	184865	156870	150950	193542	205141	94566.2	105343	101753	46929.2	53076.4	97252.6	36400.9	28159.3	24801.1	28982.5	9	7	10	8	8	8	10	9	9	9	9	9	8	7	8	9	9	1.1e-12	O95084	PRSS23
9345.37	8947.88	14245.7	19260.6	10164.7	9181.47	7561.16	9536.49	8177.44	10461.2	8485.62	117411	6668.93	9013.03	8211.89	7457.72	2	2	2	2	2	2	2	2	2	2	2	2	2	2	2	2	2	0.000212992	O95140	MFN2
20426.9	42924.3	57728.5	42223	49275.6	49005.7	35744.1	30023.8	31401	25119.7	30405.1	17592.9	22835.7	71805.9	68706.5	75057.8	4	4	5	5	4	4	5	5	4	5	5	5	5	5	5	5	5	9.32e-11	O95159	ZFPL1
21050.1	28697.8	24507.7	25169.3	34211.5	25826.8	37118.9	27083.6	22176.7	29757.9	25386.6	23231.3	26737.4	33490	33966.1	33528.4	10	7	10	8	9	9	9	9	9	10	9	10	9	10	9	7	9	1.86e-06	O95163	ELP1
8368.53	45752.9	38524.5	34150.4	31122.8	21501.7	58289.4	49831.4	26331.6	62390.6	30996.7	24913	61575.3	29822.1	30002.7	35314.3	1	2	2	2	2	1	2	2	2	2	2	2	1	1	2	2	2	1.28e-08	O95168;O95168-2	NDUFB4
96504.6	79978.7	74760.9	58718.4	84221.3	48483	134969	91720.2	68729.8	67009.2	66814.8	51493.3	54696.2	89755.1	87854.1	94617.1	3	3	3	3	3	3	3	3	3	3	3	3	3	3	3	3	3	5.16e-09	O95197-3	RTN3
101375	325304	105431	99360.7	89482.4	117403	722625	91715.5	102655	494408	95314.1	52168.3	77166.1	218358	73661.2	78328.1	16	13	17	16	12	12	16	17	12	15	15	16	16	15	16	15	15	1.01e-15	O95202	LETM1
150531	98223.9	265531	127518	288617	141905	183874	58255.1	75801.1	36651.9	55617.9	101771	22353.4	105327	84812.8	139484	2	1	3	2	1	1	3	3	2	3	2	3	2	3	2	2	3	1.28e-14	O95205;Q5VZF2;Q5VZF2-2;Q5VZF2-3	MBNL2
NaN	NaN	NaN	NaN	NaN	NaN	NaN	NaN	NaN	NaN	NaN	NaN	NaN	3194.42	4495.16	3996.51	NaN	NaN	NaN	NaN	NaN	NaN	NaN	NaN	NaN	NaN	NaN	NaN	1	1	1	NaN	NaN	0.00398034	O95218;O95218-2	ZRANB2
40174.5	29805.1	47439.4	45829.3	36889.9	41314.5	28566.2	25401.1	36275.1	32561.6	35456.3	44541.6	40345.7	27642.2	26945	26270.1	6	4	4	4	6	4	6	5	6	6	5	5	6	6	6	5	5	7.13e-15	O95219;O95219-2	SNX4
6505.49	5469.36	6401.46	5583.43	8323.4	5310.33	8812.56	9461.44	4159.3	7682.8	5334.66	5044.41	6541.99	8058.07	7418.8	5725.33	3	1	2	2	1	2	3	3	3	3	3	4	3	3	3	3	3	4.9e-07	O95248;O95248-4;O95248-5	SBF1
32867.7	51642.6	53387	37117.6	45515.9	38658.8	57172.4	42144.8	34625.4	72601.5	37900.5	26705.5	62072.8	39186.3	38214.4	43384	5	5	5	5	4	5	5	5	5	5	5	5	5	5	5	5	5	4.32e-10	O95292	VAPB
21712.8	25687.6	14249.1	20589.7	29479.4	23665.8	32554.5	29680.7	21146.8	19464.8	25973	18125.2	19474.5	21064.6	23027.5	25119.9	3	2	3	3	1	3	3	3	3	3	3	3	3	3	3	3	2	0.0021648	O95297;O95297-2;O95297-4	MPZL1
229948	269460	540456	509396	494006	365943	219025	199341	285268	232731	427619	559960	361184	593459	582436	583729	15	9	14	16	9	9	15	16	15	15	14	15	16	16	16	14	14	4.5e-16	O95302	FKBP9
307675	440310	452910	366678	389400	309731	467341	399873	376120	788711	434288	363588	620875	308371	327970	346620	10	10	12	11	9	12	14	12	12	13	13	12	12	12	12	13	13	5.95e-19	O95336	PGLS
75050.8	85234.7	91808.2	108131	113937	88464.3	88008	100080	108421	90025	96936.5	112723	83985.6	132760	133993	129142	14	12	14	15	11	12	14	15	13	14	14	14	15	15	14	13	13	1.68e-13	O95340;O95340-2	PAPSS2
9095.03	3452.58	8570.43	12379.9	NaN	7650.13	NaN	4428.02	5323.02	8187.48	10390.3	NaN	14333.7	22932	22258.3	23269.4	1	1	2	1	NaN	NaN	2	3	NaN	NaN	2	2	4	4	4	2	2	5.82e-09	O95347;O95347-2	SMC2
25798.3	21203.5	25706.1	25484.5	26087.1	32231.9	15745.7	16269.1	17844.9	13557.9	17147.5	18351.6	13933.3	21663.5	23759.3	22632.6	9	8	8	9	9	9	8	9	9	9	9	9	9	9	8	9	9	2.3e-13	O95352	ATG7
44605.1	58736.5	NaN	43506.1	NaN	40020.6	NaN	34485.8	26068.9	45449.9	31960.2	22759.3	51006.9	20429.9	17188.8	34234.5	1	NaN	1	1	NaN	NaN	2	2	2	1	1	2	2	2	1	2	2	7.68e-15	O95372	LYPLA2
140282	118878	166624	135952	152822	148525	118756	105281	111953	111686	123674	63757.6	96470.4	245695	226983	223022	20	17	18	19	16	18	21	21	18	21	19	19	21	21	21	19	20	4.18e-17	O95373	IPO7
16465.7	16787.5	28367.1	18303.2	32180.6	20096.8	22102.3	11809.8	13017	13289.5	16529.7	18502.4	13670	13437.4	14982.5	13952.8	2	1	2	2	1	1	2	2	2	2	2	2	2	2	2	2	2	1.09e-07	O95376	ARIH2
8655.99	9644.84	8555.37	11566.7	3568.44	13371.4	NaN	5353.03	7992.38	1887.98	7841.58	8063.14	7619.38	14426.3	17713.1	15667.3	2	2	1	2	1	NaN	2	2	2	2	2	2	2	2	2	2	2	5.95e-05	O95400	CD2BP2
57244.1	59750.2	64182.2	65167.1	79551	86666.2	37931.4	42065.5	45414.2	61703.1	33925.2	42702.9	43074.6	84106	91055	97872	6	5	7	6	5	5	7	6	5	7	4	7	6	7	6	6	6	1.75e-13	O95433	AHSA1
115405	108812	NaN	110424	68110.9	25565.5	26085.2	24472.5	31987.6	140275	45345.7	67927.2	87722.3	19460.9	21145.7	24645.3	1	NaN	1	1	1	1	1	1	1	1	1	1	1	1	1	1	1	2.18e-16	O95445;O95445-2;Q5SRP5	APOM
15484	18958.3	15539	17791.3	23460.5	30884.8	21870.2	19329.8	26352.7	19989.3	20268.1	11029.1	14601.5	32144.5	33723.4	35613.2	4	3	4	3	3	3	4	4	3	4	4	4	4	4	4	4	4	5.9e-17	O95456;O95456-2	PSMG1
25041.9	28638.5	28366.4	29743.3	34751.3	39843.2	18594.6	12204.7	16285.5	20322.6	14622.3	14300.1	15558.4	36137.2	37750.1	36179.5	6	5	6	5	5	5	5	6	4	6	5	5	6	6	6	6	6	5.87e-06	O95470	SGPL1
10621	13369.6	NaN	NaN	16995.7	NaN	3229.11	49522.9	3739.54	NaN	2713.45	1738.81	3199.68	22189.3	19035.8	28054.9	1	NaN	1	NaN	1	1	1	1	1	1	1	NaN	1	1	1	NaN	1	0.0105472	O95478	NSA2
32501.9	46442.2	52965.1	60324.4	51046.7	52273.4	48047.6	53343	54938.2	46630.7	53770.3	55691.2	42026	39741.5	39820.1	38210	19	12	20	19	14	17	20	21	20	19	19	21	19	20	20	18	20	2.42e-15	O95479;O95479-2	H6PD
53816.2	50972.8	56114.9	58363.9	61792.4	71492.1	47513.4	43911.4	32704.8	46961.8	48573	41084.3	43182.9	79783.6	85154.9	73109.1	10	9	12	11	11	11	12	12	12	12	12	10	12	12	12	11	12	2.17e-12	O95486	SEC24A
48598.9	36726.5	28885	50864.2	45451.6	68351.6	28910.3	47874.5	33299.5	50968.4	41033.1	49239.2	54270.2	40448.1	38580.8	36199.2	8	5	8	9	6	7	9	9	9	10	9	8	10	10	9	8	8	9.05e-16	O95487;O95487-2;O95487-3	SEC24B
6743.01	NaN	NaN	NaN	NaN	NaN	9697.91	5172.67	3745.76	5674.7	7956.67	3103.41	4483.66	NaN	NaN	NaN	1	NaN	NaN	NaN	NaN	1	1	1	1	1	1	1	NaN	NaN	NaN	NaN	1	4.3e-08	O95497	VNN1
12592.3	9824.37	NaN	3474.83	NaN	4074.46	NaN	16203.2	11304.2	11696.1	8457.24	7695.04	6031.57	8837.79	6740.97	6160.98	1	NaN	1	1	NaN	NaN	1	1	1	1	1	1	1	1	1	1	1	3.16e-07	O95562;Q5TIH2	SFT2D2
NaN	NaN	4704.05	7276.55	5168.17	9745.58	3669.06	10277	3871.02	NaN	4551.75	6956.72	6697.83	2881.36	2191.55	1668.09	NaN	1	NaN	1	1	1	1	1	1	1	1	NaN	1	1	1	1	1	0.00565448	O95563;Q5R3B4	MPC2
144557	128676	140979	212844	124455	76858.1	56793.5	34322.8	54186.7	71120	77769.9	204177	81248	119667	135886	121841	11	8	12	11	10	8	12	11	11	12	12	11	14	14	13	13	11	1.52e-12	O95573	ACSL3
36708.7	29447.5	23002.5	43796.2	50126.3	56519.9	11637.4	14561	19364	14750.3	24299.7	18263.6	22984.8	26238.6	24355.1	22671.5	9	5	9	10	6	3	8	9	7	9	8	8	10	10	9	9	7	1.06e-10	O95671;O95671-2	ASMTL
4186.95	2286.28	NaN	4658.23	NaN	NaN	8373.1	5345.24	3574.75	6580.13	1654.93	965.01	6977.13	6643.29	6623.75	5045.07	3	NaN	3	1	NaN	1	3	3	1	3	2	2	3	3	3	NaN	3	0.000272885	O95674	CDS2
20212.9	11474.7	23510.6	12371.9	17587	21432.8	33604.9	22597.7	23273	27455.3	19725.3	24901.7	33433.8	14791.1	23081.1	24641.6	1	1	2	1	1	2	2	2	1	1	2	2	2	1	2	1	2	1.98e-11	O95721	SNAP29
220338	172162	299726	256102	297133	321688	180939	188836	221047	94218.6	261511	267867	105422	160491	176812	164502	13	13	14	13	13	12	14	13	13	13	13	14	13	14	13	13	15	2.66e-15	O95747	OXSR1
11062.9	28826.2	32849.9	24985.9	25929.6	17305.6	25220.7	15790.6	23902.6	24897.5	23030.8	20831.9	18484.1	11700.1	11826	13499.8	2	2	2	2	2	2	2	2	2	2	2	2	3	3	3	2	3	4.08e-14	O95749	GGPS1
12503.4	8682.64	70365.6	84351.2	13961.6	10972.1	NaN	NaN	5528.23	20667	6602.99	47871.9	16843.6	15502.2	15375.2	16689.9	1	2	1	2	1	NaN	1	1	2	2	2	2	2	2	2	1	NaN	0.00880313	O95757	HSPA4L
482266	353997	418369	424779	493339	544494	427474	396420	423373	324985	427828	388585	270322	364368	381236	375362	38	34	38	40	32	36	40	40	36	40	39	39	38	39	41	37	40	1.26e-18	O95782;O95782-2	AP2A1
106032	106141	141513	132279	132610	123055	86798.4	82017.5	78023.8	86464.6	76868	105769	82290.8	99735.7	110393	114423	12	12	12	12	11	11	12	12	12	12	12	11	12	12	12	10	11	4.03e-15	O95793;O95793-2	STAU1
31187.2	40691.8	44158.5	26483	43871.2	42806.3	54248.7	41709.3	34527.2	16405	22293.2	20220.5	12707	55522.9	55075.6	61379.6	5	3	5	4	2	4	5	6	5	5	6	5	5	5	5	5	6	7.14e-11	O95816	BAG2
63338.6	67680.5	79084.8	67397.5	45807.1	30561.3	76121.2	73694.3	77153.5	79023.1	59387.5	73327.3	65852.2	40261.6	39966.5	42221	25	19	25	24	17	22	25	24	24	24	25	26	24	24	24	23	25	6.4e-15	O95817	BAG3
131620	105121	131335	119935	149650	160330	125287	117578	137746	113226	121371	170136	117065	97560.9	95647.8	90824.6	19	11	18	19	14	16	19	20	20	20	19	19	19	18	19	19	18	7.4e-15	O95831	AIFM1
11491.6	10578.1	5389.74	9835.37	7990.04	8738.33	3087.24	6582.19	5023.69	5061.5	5597.42	3646.82	6895.61	5370.58	3275.95	3796.11	6	5	6	5	3	4	6	6	5	6	5	5	6	5	6	6	5	4.46e-09	O95833	CLIC3
103978	88961.5	102744	95603.2	99779.2	127297	72000.7	81155.8	83686.5	113714	82578.4	85149.8	91662.4	58659.3	63358.2	62565.8	7	6	8	8	7	8	8	8	8	8	7	8	8	8	8	8	8	3.53e-15	O95861;O95861-4	BPNT1
36056	16518.6	36681.5	35690.5	NaN	23912.6	24348.5	17450.5	15114.2	23216.7	17416.8	14787.4	18862.2	46391.7	45537.3	42831.5	1	1	2	1	NaN	2	2	2	2	2	2	2	2	2	2	2	2	2.82e-06	O95864;O95864-2;O95864-4	FADS2
66898	82295.3	121173	77821.6	83757.8	75348.1	137473	131409	132933	135417	110848	127484	108673	95131.9	87911.8	93975.5	8	7	8	7	7	8	8	8	8	8	8	8	8	8	8	8	8	7.21e-16	O95865	DDAH2
54352.4	87952.8	132433	68584.2	71117.1	80256.5	71113.8	82672.7	63149.3	170856	83118	79563.8	140377	67859.9	67562.8	81242.1	3	2	4	3	3	3	4	3	3	3	3	4	4	4	3	4	4	6.82e-18	O95881	TXNDC12
142551	98164.2	140636	189657	151620	82871.4	112566	125322	94041.9	74519.2	107001	110098	54608	102038	130835	128346	14	6	13	11	6	9	14	13	11	14	14	11	14	14	14	10	14	4.06e-16	O95980	RECK
40113.5	58144.2	68408.5	38162	54030.8	49858.7	66108.1	55867.2	37093.2	61060.4	47092.9	41734.8	80439	43313	39801.4	43014.9	5	2	5	5	2	4	5	5	5	5	5	6	5	5	5	5	5	8.81e-12	O96000	NDUFB10
19952.3	12110.2	14303.3	8262.02	17479.7	13287.1	19593.1	25119.1	20229	15900	19106.6	8506.9	18917.4	53317.5	49589.4	48238.1	4	1	4	3	1	2	4	4	3	4	3	3	4	4	4	3	4	8.01e-15	O96005	CLPTM1
4583.54	6816.89	5272.37	8922.09	8725.8	13017	8160	8640.95	6318.05	8260.85	6100.68	5776.39	12519.2	8011.7	4688.39	6807.81	3	2	2	2	3	3	3	3	3	3	3	3	3	3	3	2	3	0.000890964	O96007	MOCS2
15214.9	6827.27	20862.5	16629.8	17714.3	24768.5	13473.1	8539.66	10708.1	8877.62	8796.89	9374.71	17806.5	14121.7	16252.8	15515.9	3	1	3	3	2	1	2	3	4	3	2	3	4	4	3	2	3	5.37e-05	O96008	TOMM40
7843.94	19125.6	9212.55	9250.25	12019.3	8433.19	13363.1	12342.4	10087.3	20383.7	8615	4272.84	14235.8	16882.4	14348.7	17254.6	4	3	6	5	4	4	6	6	3	5	5	6	6	6	6	5	6	1.31e-08	O96011;O96011-2	PEX11B
NaN	NaN	NaN	NaN	NaN	NaN	NaN	NaN	NaN	NaN	NaN	446.642	NaN	2265.54	1861.89	1392.29	NaN	NaN	NaN	NaN	NaN	NaN	NaN	NaN	1	1	NaN	NaN	1	1	1	NaN	NaN	0.00724265	O96013	PAK4
21555.1	18429.6	16080.9	22786.9	14251.8	32496.1	11793	16455.1	12297.2	11325.5	12918.9	20106.7	14549.2	29730.3	34841.7	28072.8	3	3	4	4	2	2	4	3	4	3	3	3	3	3	3	3	3	4.16e-06	O96019	ACTL6A
25222.1	44489.5	42002.3	25612.1	30413.9	32103.7	79740	64898.4	47564.7	76806.3	52085.5	50378.4	76124.2	15329.7	13453.4	19195	5	5	5	5	5	5	5	5	5	5	6	6	5	5	4	6	5	4.29e-11	P00167;P00167-2	CYB5A
16179.1	58087.7	57237.6	34892.2	39709	22600.4	226085	267559	241425	387070	209150	271818	251258	9417.52	31265.1	27189.4	7	2	8	9	5	17	20	20	19	20	21	21	2	3	4	5	20	1.65e-18	P00325;V9HW50	ADH1B
27047300	29702800	33840200	21306200	42538500	31584800	21773500	18175000	18334200	31594100	24644000	18776300	34954400	10010000	8422630	8726980	65	52	67	63	57	61	74	76	68	77	73	81	69	66	63	73	77	1.33e-19	P00338	LDHA
67053.8	67934.6	70570.4	47892.9	96499.4	105781	63485.7	72590.2	53821	11301.4	54027.5	51249.8	24260.4	40628.9	43914	40086.6	1	1	1	1	1	1	1	1	1	1	1	1	1	1	1	1	1	2.88e-06	P00338-3	LDHA
210982	283010	309473	327369	322583	324300	287024	259866	229120	346519	270057	352864	329746	196591	221458	226661	31	32	32	32	29	29	32	31	32	32	32	32	32	30	30	30	31	6.01e-16	P00367	GLUD1
549274	806659	828106	768498	752892	683933	627996	709312	556191	731172	532904	422986	636082	980737	1012660	1043980	22	19	19	19	22	22	22	24	17	24	19	23	23	22	23	22	22	7.68e-18	P00387;P00387-2;P00387-3	CYB5R3
134682	115022	84856.3	106665	129657	115508	168073	156878	183141	185126	121574	149898	120170	84277.4	84714.8	82541.2	13	8	15	15	11	13	15	15	15	15	15	15	12	12	10	12	16	4.41e-16	P00390;P00390-2;P00390-3	GSR
136082	203004	138968	160362	201328	332590	163509	231975	167393	87195.7	153517	91643.9	100049	160961	144173	163499	4	3	5	5	5	6	6	5	3	5	5	6	5	4	5	5	5	1.24e-15	P00403	MT-CO2
11358.7	11804.5	NaN	4133.87	NaN	5040.78	NaN	12173.7	9579.29	15337.1	6388.55	6124.64	4449.28	9191.66	8087.96	7755.93	2	NaN	2	2	NaN	NaN	2	2	2	2	2	1	2	2	2	2	2	3.69e-05	P00414	MT-CO3
72104.7	113946	161336	90056.4	81690.3	80471.7	114271	119960	105046	109638	78701.4	88055.4	78625.4	66410.1	67390.1	68184.1	5	3	12	6	5	5	10	12	7	10	8	14	8	8	9	8	9	3.81e-17	P00441	SOD1
29004.4	30624	2056.75	48726.8	4473.52	37533.1	3868.49	7844.36	8223.18	1656.97	6003.21	15497.1	5999.18	3691.16	819.059	694.043	2	1	1	1	1	1	2	2	2	2	2	2	1	1	1	2	2	1.41e-06	P00488	F13A1
177755	220172	225780	200319	299825	245664	176202	172910	168451	275923	273536	254385	359069	211706	224448	235699	18	16	18	18	17	16	18	19	18	18	18	19	18	18	17	18	18	1.01e-16	P00491	PNP
22791.4	18357.5	22291.9	17568.7	20882.6	22855.2	16097	19751.8	14255.5	13206.6	15793.8	17330.5	17032.2	25825.3	24318.5	24953	5	4	5	5	4	3	5	5	5	5	5	5	5	5	5	5	5	1.33e-12	P00492	HPRT1
279151	272842	375860	311218	382196	190930	252572	205351	223138	256772	234523	253721	241516	194069	193548	205539	17	18	21	18	16	17	22	19	20	20	21	23	21	20	19	18	20	2.81e-17	P00505	GOT2
11630.8	8369.24	7442.38	9095.63	11038.4	12216.1	8317.29	9069.48	10371.5	8613.06	9765.71	10372.4	9122.71	9526.6	11170.7	10806	1	1	1	1	1	1	1	1	1	1	1	1	1	1	1	1	1	0.00190949	P00519;P00519-2	ABL1
15982.4	14269.9	11770.3	13712.6	16613.6	12130.2	16532.1	14157.4	13578.8	20899.2	18096.3	18057.3	20975.6	25667.9	28451.9	26885.5	12	6	13	9	4	8	11	14	9	12	8	7	14	14	14	7	12	5.75e-07	P00533	EGFR
4486830	3586910	4727620	4118190	5429240	4470310	3030510	2625090	3441010	3572800	3567940	4215230	4017090	2491950	2502020	2794900	58	50	57	56	51	45	58	59	58	60	58	60	57	58	56	55	58	8.92e-19	P00558	PGK1
182493	484444	471462	380456	443658	354784	463768	445875	291910	610449	462381	375196	610932	337659	346886	387903	12	9	13	11	10	11	14	13	12	13	13	13	13	12	13	14	14	1.27e-18	P00568;Q5T9B7	AK1
61264.7	26315.1	27936.5	56375	NaN	29909.9	NaN	NaN	18667.7	52535.2	NaN	59814.9	26717.1	NaN	NaN	NaN	1	1	1	1	NaN	NaN	NaN	1	1	1	NaN	NaN	NaN	NaN	NaN	1	NaN	0.00232671	P00742	F10
51188.2	41745.9	9023.57	8021.83	14141.7	9082.15	44635.8	67514.2	53365	63833.9	17544.2	12269.3	14041.2	99528.6	82708	90184	1	1	1	1	1	1	1	1	1	1	1	1	1	1	1	1	1	9.45e-14	P00846	MT-ATP6
243203	187651	316453	283455	309262	340632	233416	214462	204551	251715	196744	393957	251870	138836	124490	127640	18	16	19	16	17	18	19	20	18	19	20	19	19	19	18	17	18	6.08e-15	P00966	ASS1
342492	177722	224655	436116	131394	134701	85553.9	67894.9	75733.6	243496	117744	470825	184939	34450.6	42225.2	42466.5	7	5	7	7	4	3	7	7	7	6	6	7	5	5	4	7	5	3.41e-15	P01008	SERPINC1
2984460	1462100	1513020	2660750	839913	862488	686152	567382	495696	1196280	872360	4357400	925195	4745490	4759360	4673060	13	11	11	11	10	10	14	11	14	12	12	12	14	13	12	11	10	6.98e-20	P01023	A2M
373461	191224	215340	403769	162790	151485	68966.8	61739.2	55120.1	147157	103473	457861	95543.6	18623.8	7440.84	20130.6	12	10	12	12	10	10	12	12	12	12	12	12	7	4	5	11	11	5.02e-15	P01024	C3
73948.9	46981.6	32288.8	69380.5	35573.2	35461.2	32907	36930	26183.8	49807.2	32722.3	58606.5	39230.9	551.177	3680.56	NaN	4	3	4	4	3	3	4	4	4	4	4	4	1	1	NaN	4	4	6.33e-14	P01031	C5
20018.5	38154.5	26480.8	24941.9	29394.2	21857.8	12954.7	17092.2	19612.7	21296.7	36851.9	32484	30953.2	39773.7	47008	48799.7	3	3	5	4	4	3	5	4	5	5	4	5	5	5	5	5	4	0.000515853	P01033;Q5H9A7	TIMP1
38006.4	40616.7	121994	46814.8	105161	109165	60472.8	39582.4	41166.9	103379	43372.4	65255.6	64595.9	43564.7	40409.6	65245.7	2	2	3	2	2	3	2	2	1	3	3	3	3	3	2	1	3	3.65e-12	P01111	NRAS
2385.35	4215.36	3940.83	NaN	3018.4	6845.74	4365.66	7073.28	4401.6	9139.38	5625.62	4052.18	8163.55	4056.1	3013.97	4616.74	1	1	1	NaN	1	1	1	1	1	1	1	1	1	1	1	1	1	0.00441369	P01116-2	KRAS
33182.2	77351.1	26581.7	35238.7	25583.9	22152.2	62482.7	80775.9	75243.2	84207.9	57248.1	68649	73654.2	NaN	NaN	NaN	3	3	3	2	3	3	3	3	3	3	3	2	NaN	NaN	NaN	3	3	1.35e-10	P01344;P01344-2;P01344-3	IGF2
NaN	NaN	NaN	NaN	NaN	NaN	NaN	NaN	1116.9	NaN	NaN	NaN	2374.01	NaN	NaN	NaN	NaN	NaN	NaN	NaN	NaN	NaN	NaN	1	NaN	NaN	NaN	NaN	NaN	NaN	NaN	NaN	NaN	0.0013426	P01833	PIGR
170301	145214	81678	80654.6	74942.6	99088.7	45361.1	63800.1	62251.3	91918.2	66722	117738	81043.2	776742	731748	696799	46	15	45	32	11	17	27	34	24	31	24	27	54	54	54	26	33	9.88e-19	P02452	COL1A1
21614	23781.5	32754.5	25984.2	35475.9	15297.6	29114.5	16706.3	19434.6	29222.7	27691	35143.1	37045.6	16245.7	17133	18554.3	3	3	3	3	3	3	3	3	3	3	3	3	3	3	3	2	3	0.00743052	P02458	COL2A1
54730.1	43999.1	15277.7	22583.2	17743.8	10241.3	12555.4	16647.2	14153.1	13797.1	18573.2	28615.6	23911.3	165147	155076	137321	15	3	16	7	2	3	9	6	7	4	6	9	20	20	20	5	8	2.98e-12	P02461	COL3A1
457790	721890	862430	511016	767450	562223	1468520	977103	668682	1365500	729269	585752	1153500	59347.7	49009.6	66045.1	25	23	27	23	22	24	25	26	24	25	27	30	21	22	21	23	25	3.04e-18	P02511	CRYAB
145484	121642	229312	178069	82422.5	122767	65573.3	86556.9	203936	42485.7	143260	147801	96810.6	31783.4	11686.4	40524.8	9	5	9	6	6	10	11	11	10	9	8	7	7	5	7	9	11	3.79e-15	P02533	KRT14
447444	132627	799315	391224	498040	566190	267922	246924	368021	114259	159380	364584	225698	59815.8	42816.3	115240	42	39	40	42	24	29	44	47	43	31	34	39	31	16	28	27	42	6.11e-16	P02538	KRT6A
4808740	4213240	6617960	5870160	6304220	5945340	4551910	4108110	4776520	4184630	4933280	4837520	5300420	6533670	6968960	6852380	97	88	101	96	88	85	106	107	96	99	110	112	104	105	106	97	103	4.65e-19	P02545	LMNA
88400.3	32688.2	80282.5	106404	34739.9	54943.6	40206.1	50602.4	58023.9	20868.3	36602.2	58408.5	31290.8	69959	84756.2	70094	3	3	5	3	3	3	4	3	3	3	5	5	4	5	4	3	3	1.97e-09	P02545-2	LMNA
146451	117149	38247.6	138901	51492.3	84159.1	23076.6	35944	50919.9	205246	69088.5	86965.2	84746.3	24609.3	25516	27939.6	4	3	3	4	3	2	3	4	4	4	3	3	3	2	3	3	4	5.26e-13	P02649	APOE
61097	22358.6	21319.9	71369.9	37149.2	33216.5	38744.2	19417.8	27802.3	30637.4	33374.6	70098.2	25940.5	NaN	NaN	7107.17	2	2	3	2	2	2	2	2	2	1	3	3	NaN	NaN	1	2	1	3.13e-14	P02748	C9
6455600	8094780	4241210	4761090	3803440	3420930	7505680	7952640	5933340	9789300	10200000	14097500	14217500	1173890	1273230	1169620	191	151	186	175	150	175	208	206	200	199	204	200	161	157	160	178	202	1.43e-19	P02751-1	FN1
40448.1	29003.2	23064.6	46392.5	NaN	19136.9	4678.18	14348.2	13098.7	43315	23258.3	63783.5	42335.1	2169.71	2486.55	2780.66	1	1	1	1	NaN	1	1	1	1	1	1	1	1	1	1	1	1	7.74e-14	P02753;Q5VY30	RBP4
92844.1	28473.5	NaN	51217.6	NaN	28632.7	NaN	18411.7	17994.7	NaN	14187.9	42686.3	NaN	1756.39	1609.89	NaN	1	NaN	1	1	NaN	NaN	1	1	1	1	1	NaN	1	1	NaN	1	1	7.39e-07	P02760	AMBP
1230860	872191	1145610	1247750	419967	363111	232712	385074	248017	285363	479654	835232	77230.4	18339.5	20459.2	22825.9	3	3	3	3	2	3	3	3	3	3	3	3	3	3	3	3	3	1.28e-08	P02765	AHSG
67909300	38048300	52162700	78445800	21734400	13330600	14309100	12088400	13054500	56494800	19732400	78770600	49503500	1627180	1390890	1555390	38	26	31	38	18	26	33	31	39	31	33	32	20	21	19	30	35	9.11e-18	P02768	ALB
56270	38985.4	31355.6	29417.5	48752.2	45121.3	41431.8	41666.1	38669.9	53009.2	31846.2	30249.2	39099.9	257938	251461	243042	24	14	21	21	19	18	23	25	22	25	23	24	27	27	27	20	25	3.75e-16	P02786	TFRC
57779.1	36514.6	20109.3	36373.4	NaN	NaN	10240.9	14349	25688.7	32494.5	33104.8	67595	NaN	67663.7	78315.4	70353	1	1	1	1	NaN	1	1	1	1	1	1	1	1	1	1	NaN	1	2.79e-05	P02790;Q9BS19	HPX
51997	90774.7	109804	60286.6	57374.9	68756.7	246088	261767	155230	262828	199056	197838	286889	49499.7	34925	41586.5	10	7	8	9	7	8	10	11	9	10	10	10	8	9	9	10	10	2.56e-14	P02792	FTL
176728	440927	531738	293348	333195	279916	443519	460182	383691	385930	370134	307036	324034	192950	165145	191228	18	14	20	17	11	14	19	19	17	17	19	20	18	18	18	17	19	8.42e-17	P02794	FTH1
2064.95	5593.15	NaN	1360.95	NaN	1229.4	NaN	1714.02	NaN	NaN	NaN	NaN	NaN	39018	24665.2	23845.5	1	NaN	1	1	NaN	NaN	NaN	NaN	NaN	1	1	NaN	1	1	1	1	1	0.000779343	P02795;P04732;P13640;P13640-2;P80297;Q8N339	MT2A;MT1E;MT1G;MT1G;MT1X;MT1M
NaN	NaN	NaN	NaN	NaN	NaN	NaN	1851.61	772.318	NaN	NaN	NaN	NaN	6311.71	3598.44	4256.45	NaN	NaN	NaN	NaN	NaN	NaN	NaN	1	NaN	1	NaN	NaN	1	1	1	NaN	1	3.13e-06	P03905	MT-ND4
NaN	1112.18	NaN	NaN	NaN	NaN	2871.96	1338.08	2400.23	NaN	NaN	NaN	NaN	14490.5	15005.8	16162.5	NaN	NaN	1	NaN	NaN	1	NaN	2	NaN	NaN	NaN	NaN	2	2	2	NaN	1	2.23e-07	P03915	MT-ND5
102072	80445.3	56767.1	76401.4	36186.6	110944	24431.9	58086.4	61988.1	33642.2	45115.8	85825.2	34493.6	2590.3	3300.52	2497.75	4	3	4	4	4	4	4	5	4	4	4	5	2	2	2	4	4	1.13e-14	P04004	VTN
55221.6	68536.3	68589.3	62508.9	57984.7	51359.5	60147.9	45371.2	57133.9	66747.6	49696.1	44331.1	64359.1	49682.3	55485.8	57841.5	23	19	22	23	17	19	23	23	22	23	21	20	22	22	22	20	22	7.54e-12	P04040	CAT
160218	114540	154297	145235	173375	179668	101565	127611	125440	104882	171510	205013	155770	60682.3	62891.9	68774.6	5	5	4	5	5	4	6	5	5	5	6	6	5	5	4	5	5	1.85e-15	P04066	FUCA1
2617990	2659790	2830030	2720810	2957180	3119710	1603110	1405100	1862310	2909210	2237140	2680530	2627830	2688230	2810240	2977850	54	46	54	54	47	47	55	54	53	55	54	54	55	55	55	53	55	2.55e-20	P04075	ALDOA
70342.3	95980.3	99230.2	87344.6	95082.6	82956.9	159615	112522	96647.1	190869	95360.5	77226.2	118689	41715.7	57005.6	51299.4	3	3	3	3	3	3	3	3	3	3	3	3	3	3	3	3	3	7.79e-11	P04080	CSTB
2494350	2500580	3574030	2847580	2834450	2492540	1957750	1370370	1868630	2517410	2385570	2760740	2704170	1559230	1582400	1722950	46	45	47	45	44	47	47	47	46	49	48	52	48	49	47	47	51	9.14e-18	P04083	ANXA1
69325.5	46002.6	24948.8	36815.9	18627.9	21222.9	22269.3	26962.8	23002.7	68304.5	26518.3	67806.7	45108.2	122190	122293	118291	7	3	5	5	2	3	6	5	7	7	8	4	8	8	8	7	7	9.63e-15	P04114	APOB
6174.43	5809.95	NaN	8555.34	14069.3	4461.4	18237.9	2270.38	3260.81	NaN	537.017	NaN	NaN	23252.7	23420.6	21708.4	1	NaN	1	1	2	1	1	2	NaN	2	NaN	NaN	5	5	5	1	1	7.67e-07	P04150;P04150-10;P04150-2;P04150-3;P04150-6;P04150-8;P04150-9	NR3C1
358840	475452	329098	194487	332343	300308	134496	129011	89305.1	138415	55427.1	77055.7	102506	15092.4	13291.1	15239	23	22	23	23	20	21	21	22	14	21	17	24	10	11	9	23	21	3.24e-15	P04179;P04179-4	SOD2
135769	113194	168184	149050	156933	154938	135547	135872	166088	148615	158812	181536	122493	237771	223759	230231	19	17	20	19	19	19	21	21	20	21	20	21	21	21	21	19	21	1.8e-14	P04181	OAT
44933	18440.8	145735	22580.6	30586.6	14453.6	37564.8	26724.8	110098	NaN	79628.4	58087.3	18158.2	9263.57	NaN	NaN	3	2	2	3	2	1	2	3	2	2	2	1	1	NaN	NaN	2	2	1.14e-09	P04259	KRT6B
3866060	2224640	2865510	5108150	2574940	2858590	1897840	1875870	1287090	1019700	3557340	3911620	3094370	795943	333342	984469	79	66	74	81	63	67	82	75	81	67	71	79	66	54	70	77	76	2.55e-20	P04264	KRT1
107429	87971.6	126621	63914.2	164427	50408.1	107029	140225	79337.5	56910	25818.8	68836.3	21231.6	113187	119180	139894	2	2	2	2	2	2	1	2	2	2	2	2	2	2	2	1	2	1.41e-07	P04350	TUBB4A
7347740	6940770	11297500	7831850	9615420	11135900	3898260	4018530	3859200	5948150	4180780	5981890	5528900	4767460	2452360	4666800	95	88	93	96	93	86	99	99	97	98	96	102	101	95	92	94	93	2.55e-20	P04406	GAPDH
49322.5	40187.7	62321.9	53538.2	58410.1	34840.7	40571.9	34013	47580	57128.4	43462.3	39293.6	53477.1	50408.2	48770.6	50652.2	12	10	12	11	8	9	12	12	12	12	12	12	12	12	12	9	12	4.22e-12	P04424;P04424-2	ASL
16070.6	14530.8	11084	16686.6	12904.1	8117.3	7517.43	6520.48	5911.29	18080	9337.42	27414.6	14579.3	489.007	625.876	747.298	3	2	3	3	1	1	3	3	4	1	4	4	1	1	1	4	3	2.06e-13	P04745;P04746;P19961;P19961-2	AMY1A;AMY2A;AMY2B;AMY2B
6549340	6969600	7043690	4925620	6119180	5752030	10510400	9766030	7971650	12811300	7752680	7168400	11084500	1639240	1689310	1729230	31	32	32	31	31	33	32	32	33	32	32	33	29	30	31	33	33	7.61e-20	P04792	HSPB1
1026040	832659	823025	843319	992362	1154440	889589	966956	845770	816822	785356	811633	862446	1465000	1463260	1396360	41	33	42	38	34	37	42	43	41	41	43	42	43	42	43	40	43	2.13e-19	P04843	RPN1
383483	292721	377009	352702	429956	383289	268364	230061	205085	229631	213065	219799	207759	542189	604741	577345	17	13	16	14	18	17	17	20	16	19	19	18	19	19	18	18	16	2.9e-15	P04844;P04844-2	RPN2
55286.6	56972.9	36599.3	44784.5	30993.6	53086.2	33416.2	38280	42571.2	58797.4	41826.1	21666.6	49913.9	92616.5	90875.6	96111.1	19	16	17	17	19	18	18	19	16	19	17	19	19	18	18	18	18	6.98e-13	P04899;P04899-2;P04899-3;P04899-4;P04899-5;P04899-6	GNAI2
10065.3	25943.9	19199	10441.7	24365.4	11780.4	15806.2	15757	7189.52	53863.9	17985.6	11189.7	28469.3	17228.8	21227.6	29545.8	2	1	2	1	1	2	2	3	1	1	2	3	2	2	2	2	1	1.58e-12	P04908;Q7L7L0;Q93077	H2AC4;H2AW;H2AC6
236509	193860	55952.4	66088	71866.9	66028.3	377660	312331	263782	382764	166713	127034	193449	357967	370511	366562	29	11	28	21	13	27	27	31	27	31	29	25	30	31	29	18	31	5.16e-17	P05023;P05023-4	ATP1A1
19360.3	17299.1	15344.8	13505.9	13930.9	13886.1	24119.4	20065.8	23374.7	27519	26585.4	13870.3	28081	12823.2	15015.6	13698.7	2	2	2	2	2	2	2	2	2	2	1	2	2	2	2	2	2	4.58e-10	P05026;P05026-2	ATP1B1
176466	153067	275215	208284	270747	260634	140922	131848	135672	160045	164951	242189	189456	53578	60211.6	55635	14	12	14	14	12	13	14	14	14	14	14	14	14	14	14	14	14	9.26e-14	P05091	ALDH2
32639	14306.2	23781.8	33061.8	12196.8	8247.8	13648.8	11364.8	14700	12568.8	7018.16	33638.5	21201	8821.16	14603.3	8868.8	5	4	6	6	2	4	4	4	5	4	4	4	5	4	4	4	5	2.72e-12	P05109	S100A8
37218.4	52155.5	112087	93647.2	101944	92711.3	9554.16	10933.7	6858.75	77848.4	35667.6	30536	38961.9	14611.3	11172.2	12147.6	15	17	15	20	15	4	18	9	17	10	12	17	10	11	9	18	6	1.75e-14	P05120	SERPINB2
180450	173577	295847	220637	183718	256109	43911.1	67198	94518.5	117195	114393	120362	111010	81354.7	95674.4	102723	11	12	13	13	9	6	10	11	11	11	10	13	9	9	11	12	9	1.5e-14	P05121	SERPINE1
510565	665472	516805	485149	968076	1079570	558148	734827	482199	946787	541600	431809	1089660	812819	769051	834552	6	7	8	7	8	8	8	8	7	8	6	8	8	8	8	7	7	3.32e-16	P05141	SLC25A5
10495.6	2413.51	NaN	3072.17	NaN	13752.4	18411.7	21236.6	19081.8	20999.3	12988.1	6454.94	18941.2	4635.79	1254.71	3940.9	3	NaN	1	2	NaN	6	5	5	6	5	6	5	2	2	3	2	7	7.79e-11	P05186;P05186-2;P05186-3	ALPL
289495	299468	318373	268194	359930	468840	221863	196760	209453	372791	204085	249045	300295	285312	280188	305942	19	15	19	19	17	15	20	19	17	20	17	18	20	20	18	20	18	3.7e-16	P05198	EIF2S1
123671	112108	116877	100367	100477	113857	58400.8	58512.6	58812.4	62036.1	82854.2	102830	86895.1	5346.2	10683.7	5197.45	10	9	11	11	9	9	11	11	11	10	10	11	4	4	6	10	11	2.55e-20	P05362	ICAM1
5299.6	9570.07	8993.74	6301.92	9445.76	23777.5	12670	33334.1	15687.2	24341.6	17761.7	15086.4	22283	21317.6	18909.5	23305.1	1	1	1	1	1	1	1	1	1	1	1	1	1	1	1	1	1	1.91e-12	P05386	RPLP1
10700.7	14071.1	12470.6	15416.8	12363.9	18196.2	21095.5	17844.8	17257.6	25315.3	21172.2	35829.9	28984.2	98518.5	105504	116888	3	3	3	3	3	3	3	4	4	3	3	3	4	4	4	2	3	4.98e-13	P05387	RPLP2
556040	597051	701515	545049	613223	486382	472821	474986	502562	665920	554713	440717	510295	848088	861530	941425	18	20	17	20	18	20	22	22	21	22	21	21	22	22	21	19	22	4.08e-18	P05388	RPLP0
11758.8	21188.2	16775	19484.1	18330.5	44558.5	69590.3	50966.3	50033.4	60904.4	54028.3	56572.2	75201.3	10619.4	11034.8	13273.8	2	1	4	2	1	4	4	4	4	4	4	3	3	4	4	1	4	2.07e-06	P05413;S4R371	FABP3
169580	156147	242338	201280	183857	222022	94948.3	101540	111451	124340	138443	135223	127381	166912	155898	146991	27	25	25	26	22	22	27	27	27	27	26	27	33	31	33	27	29	2.44e-15	P05455	SSB
72530.7	60725.9	58060.2	72937.8	23682.6	55263.3	21034	24904.2	21917.6	112307	42717.3	140208	88736.4	2732.09	2635.04	1852.6	3	2	2	3	3	2	3	3	3	2	3	2	2	1	2	2	2	3.27e-15	P05543	SERPINA7
110675	63109.7	73478.4	133594	83799.1	43020.5	50880.1	33492.1	45450.2	162079	47869.4	174045	71450.1	10219.7	11537.8	8462.52	2	2	2	3	1	1	3	1	3	2	2	1	1	2	1	2	1	1.18e-13	P05546	SERPIND1
712169	697086	933123	769330	557126	575207	796473	729010	734568	906481	1046690	830521	1181790	995494	980630	914846	27	23	27	25	17	23	27	27	24	27	23	24	27	27	27	24	27	2.18e-16	P05556	ITGB1
333586	231545	511920	417004	457254	1200750	245053	239422	236223	338948	348638	280146	301235	77248.5	86579.5	92913.2	6	3	6	3	2	4	3	3	3	3	2	3	10	10	9	1	3	4.05e-17	P05997	COL5A2
22901.8	7140.9	6795.42	5999.01	8707.37	NaN	5094.39	5011.82	12836.6	19487	19488.5	55486.5	19175.8	3060.97	3330.72	3341.8	2	1	2	1	1	2	2	2	1	NaN	2	2	2	2	2	NaN	2	0.00126874	P06241	FYN
1237800	1065300	1574910	1428480	1541670	1519500	1517370	1447540	1387630	1336070	1494850	2125690	1296640	700771	711957	654439	51	50	48	51	48	52	57	54	54	53	52	55	47	48	48	49	52	7.99e-19	P06396-2	GSN
2272670	2489340	3008730	2477530	2367270	2380500	1720320	1770480	2408850	3563050	2344860	2674240	2764450	1848140	1896760	1831660	42	45	42	45	40	42	45	45	44	45	38	44	41	42	40	43	41	2.47e-18	P06576	ATP5F1B
17351.9	5698.47	18019.1	19370.2	21217.2	14809.5	11613.4	12791	6633.22	12631.2	4471.11	22166.5	7164.55	4009.13	3933.5	5107.56	3	1	4	4	2	1	2	3	4	1	2	3	1	3	2	1	4	4.17e-11	P06702	S100A9
246474	570320	1663210	730083	715395	1144470	276879	482880	443238	210643	919656	1101720	391888	228002	437523	358132	4	2	3	4	3	4	3	4	3	4	4	4	4	3	3	3	4	4.89e-14	P06703;R4GN98	S100A6
10136.5	6366.75	9377.98	9081.87	NaN	4159.57	NaN	NaN	2656.74	10018.8	5067.82	13993.5	7741	NaN	NaN	NaN	1	1	2	2	NaN	NaN	1	1	1	1	2	2	NaN	NaN	NaN	1	NaN	5.48e-07	P06727	APOA4
8663110	7352810	9822070	9334330	8339570	9590850	4069010	4297930	5623960	6685340	6300140	8702680	6699560	5357260	5148400	5212540	77	75	77	77	74	77	79	79	76	77	79	80	79	79	78	77	79	1e-17	P06733	ENO1
198823	190818	197141	196326	220984	176414	396899	340662	301492	259755	241456	286376	192453	71640.2	96008.1	87677.6	52	38	49	53	41	51	55	55	54	57	59	58	48	45	46	44	54	9.21e-17	P06737;P06737-2	PYGL
981678	833021	766061	935767	733859	824657	474331	638592	634523	815421	587338	657237	628721	591285	662167	601208	39	37	37	37	33	35	40	39	39	38	40	42	39	34	37	37	41	7.21e-17	P06744	GPI
237495	159262	292530	272257	250005	327220	28139	106490	123509	66470.9	111520	199006	75700.2	367850	324766	297717	16	15	17	17	14	13	17	18	17	18	16	16	18	18	18	17	15	2.81e-14	P06748;P06748-2	NPM1
552309	636282	1196380	587728	681295	722953	714397	672640	661758	1345250	679786	437106	1311100	456675	473771	527123	30	29	28	30	27	29	29	31	30	31	29	31	30	29	29	28	30	5.05e-16	P06753-5	TPM3
360712	500422	441357	372089	331852	235450	660219	620771	603750	783623	656740	738030	647110	370789	367791	371430	44	39	48	46	33	48	51	54	49	55	52	49	53	50	50	44	55	1.41e-16	P06756;P06756-2;P06756-3	ITGAV
101804	104342	124890	102188	156119	115467	55338.3	39707.6	58425.3	66887.5	63544.3	54470.8	58480.9	442108	389243	403804	14	10	15	16	9	8	12	15	13	13	9	15	18	18	18	15	15	1.99e-14	P07093-2;P07093-3	SERPINE2
471255	387007	371358	338141	409813	387372	516575	475523	473040	791359	348915	258273	471888	317933	344365	364425	32	24	33	27	27	30	34	33	30	33	33	33	32	33	32	30	31	1.24e-17	P07099	EPHX1
1402870	1609540	1777860	1379480	2374030	1915610	1761780	1516050	2070750	2744130	1782770	1509020	2025550	1876020	1769890	1901700	21	17	21	20	19	18	22	24	23	24	24	23	23	24	23	21	24	2.61e-18	P07195	LDHB
2735320	2232930	3344040	3170930	2779430	3235440	1726340	1858290	2313900	1549890	2279200	2919730	1520260	3805380	3544580	3477090	71	67	71	69	67	68	77	76	70	75	75	78	77	78	77	69	75	1.68e-19	P07237	P4HB
45001	31271.9	243476	53984	136185	85319.8	67845.9	32814.5	38423.1	57964.2	32461.3	61842.4	72736	31722.1	30995.7	26220.6	7	2	6	6	3	2	7	7	7	7	7	7	7	7	7	6	5	3.99e-09	P07305	H1-0
5777620	6485210	8191350	5905720	6902560	5345120	4907470	3800420	4151950	5199340	3862510	5084650	4368130	4482400	4805120	5376480	60	57	66	61	59	60	69	72	69	70	65	70	69	60	63	68	66	1.06e-19	P07355	ANXA2
585078	491085	771480	683416	757418	719010	623987	519568	534535	539741	551955	544714	537973	443871	412522	423741	39	31	31	38	30	31	37	35	38	38	35	34	34	35	36	36	37	2.55e-20	P07384	CAPN1
1848640	1603640	2330000	2053480	2243470	2509520	1507450	1679510	1772910	1886090	1706880	1880730	1823320	1975340	2130410	2153970	10	11	10	9	10	11	11	11	11	11	11	11	10	11	11	10	11	2.42e-16	P07437;Q5JP53	TUBB
137379	266352	226445	222117	201911	145887	392205	338768	337066	342441	362534	419668	306881	59006.2	65490.2	64460.3	10	9	11	10	8	12	14	14	12	13	15	15	9	6	5	9	14	5.81e-17	P07585	DCN
155856	205664	217706	146502	147139	174310	257745	302705	226435	289095	168094	182297	180957	160377	147780	147001	16	16	17	16	16	17	16	16	16	17	17	17	17	16	16	15	17	1.61e-17	P07686	HEXB
12493.9	12634.2	11079.5	8999.86	10927	14835.8	17392.9	20719.4	14315.2	18655.7	6559.8	11857.1	25165.9	51423.5	51332.9	51257	3	3	3	3	2	2	3	3	2	3	3	3	3	3	3	2	3	9.43e-15	P07711	CTSL
696990	958016	1124940	1234970	1192790	1080700	885844	884607	577280	799893	717231	1021980	820150	673562	797301	722153	18	15	20	18	15	18	20	19	19	17	19	20	20	18	19	20	20	1.2e-16	P07737	PFN1
22344.3	35368	31177.5	20195.9	28021.6	16603.3	31213.6	23003.5	17032.6	36191.7	17163	17105.3	27943.6	18613.7	21093.2	19809.2	7	2	7	6	2	2	6	7	6	7	5	7	7	7	6	6	7	0.00032864	P07738	BPGM
125429	218941	230341	172861	220058	168869	235896	220759	167456	339491	204433	182036	327546	133593	140749	166285	6	7	7	7	8	8	10	8	7	8	7	8	9	9	10	7	10	7.86e-17	P07741	APRT
261454	260424	205622	307295	276932	280416	203171	222820	199694	280237	199438	258519	245861	386372	383459	349442	71	52	71	68	51	57	72	74	68	71	73	73	73	74	73	66	73	1.79e-19	P07814	EPRS1
752470	935558	833307	678538	762757	761834	672143	710426	618256	671382	592962	564196	669385	802665	823343	893890	19	15	17	19	12	13	18	19	17	18	14	17	18	16	17	17	18	1.01e-16	P07858	CTSB
1543750	1370220	1521530	1468690	1464830	1717380	1361400	1370200	1318430	1705490	1023950	809211	1151070	2792010	2864310	2538740	76	61	73	74	61	67	78	76	72	77	69	71	77	79	77	72	77	1.24e-19	P07900;P07900-2	HSP90AA1
NaN	NaN	NaN	NaN	NaN	NaN	4760.34	3966.29	4685.82	NaN	3716.96	NaN	NaN	NaN	NaN	NaN	NaN	NaN	NaN	NaN	NaN	1	1	1	NaN	1	NaN	NaN	NaN	NaN	NaN	NaN	1	0.0280985	P07919	UQCRH
140261	101429	254422	173999	129905	157380	121856	128250	159132	116562	167226	50495.5	123894	78531	84761.6	93011.8	18	15	20	22	10	10	24	24	16	23	22	24	20	20	22	22	24	1.18e-12	P07951	TPM2
167306	235796	563394	181731	332221	216723	285048	222591	398810	378683	422913	122577	606369	221620	238538	283677	19	18	18	20	16	16	20	20	16	20	18	21	18	18	18	19	19	8.86e-15	P07951-3	TPM2
43893.6	38310.6	47937.5	87390.1	54442.6	64671.9	33867.6	29294.8	35067	39646.4	48224.9	76695.7	43105.4	35834.2	40193.2	32862.9	13	10	13	13	11	11	14	14	13	14	13	14	14	14	14	12	14	2.37e-16	P07954;P07954-2	FH
2019700	1680340	1629090	1631990	1590980	1501210	2148010	1797470	1865520	2245160	2263760	3251930	2209490	768280	708113	702880	82	62	85	80	57	72	91	89	86	89	88	86	78	78	80	79	85	3.25e-19	P07996	THBS1
1771270	1635410	2332530	1827940	2871420	2075210	3026600	2867760	3111160	2642880	3304660	2999130	2917780	1833630	1696650	1543140	87	75	90	81	81	89	100	100	88	94	99	106	91	90	87	86	96	8.78e-18	P08133	ANXA6
97493.2	154336	142620	104879	193308	155811	139679	132263	103009	164500	121562	92365.6	134468	135246	122188	141611	1	1	1	1	1	1	1	1	1	1	1	1	1	1	1	1	1	3.11e-10	P08134;Q5JR08	RHOC
44932	37011.5	43808.8	43613.4	46733	53374.3	63443.4	81722.7	86702.2	52867.7	85097	129979	88013.7	28926.3	26434.2	26971.5	6	5	6	4	5	7	6	7	7	7	7	6	6	7	6	4	7	5e-14	P08236;P08236-2	GUSB
2912770	2390860	3052410	2997400	3263250	2891920	2312570	2010120	2233370	2644920	1932660	1881900	1892140	4641630	4777500	4631980	37	25	38	36	27	29	36	39	37	40	34	34	38	40	37	38	34	2.55e-20	P08238	HSP90AB1
28224.1	38512	51833	56153.2	62919.4	39821.1	34587.4	31638.4	34846.6	33136.9	37337.5	29433.5	29315.5	87701	91146.5	84123.8	17	16	17	18	15	12	21	20	16	18	19	18	20	22	21	20	20	3.93e-15	P08240	SRPRA
18561.5	15709.8	30762.2	37762.5	43337.5	69844.4	7448.12	3573.44	4594.99	7663.25	5305.24	6004.49	3957.08	187884	183356	193087	10	9	8	12	9	3	4	4	2	3	4	5	17	17	17	12	2	6.54e-13	P08243;P08243-2	ASNS
12914.1	12575.1	10111.8	13613.5	11481.5	12428.8	8531.13	10937.6	12843.7	19857.5	13175	17846.4	19632.2	28950.6	32796.2	31352.5	9	4	8	8	6	7	8	9	7	9	7	7	9	9	9	8	8	4.3e-11	P08253	MMP2
129842	117329	82070.2	77094.3	54968.3	72609	167767	204398	219356	243768	181299	167527	186886	31702.3	31953.3	24926.4	23	18	23	22	16	24	24	27	22	27	25	26	23	17	19	18	27	6.19e-17	P08473	MME
74827.4	151155	207320	192155	223447	137875	165913	148798	164089	131408	153261	186349	109687	116362	123051	130299	8	7	8	8	6	7	8	8	8	8	8	8	8	8	8	8	7	1.3e-15	P08559;P08559-2;P08559-3;P08559-4	PDHA1
10351.4	10171	NaN	2033.27	NaN	14178.9	9685.92	20588.5	21082.7	17799.4	13108.1	6574.92	10817.3	2543.45	3098.98	4645.51	3	NaN	2	1	NaN	3	4	5	3	5	5	5	3	3	1	2	5	3.09e-09	P08571	CD14
145888	125750	85231.5	95729.1	99000.9	143930	181318	192345	189819	260048	212033	213050	283655	17445.5	19623.7	17177.2	8	7	8	7	7	8	8	8	8	8	8	7	7	7	7	8	8	9.76e-17	P08572	COL4A2
104681	122422	108142	117120	115519	56269.5	110235	101794	100325	146722	97795.8	97570.8	132131	69155.9	67912.7	81465.1	8	7	8	7	6	8	8	8	8	8	8	6	7	8	8	8	8	1.09e-14	P08574	CYC1
9629.75	13268.7	NaN	13439.9	NaN	22564	NaN	11333.1	7596.39	5854.37	6736.81	9575.31	5402.75	24386.4	21583.8	20064.2	1	NaN	1	1	NaN	NaN	1	1	1	1	1	1	1	1	1	1	1	5.91e-10	P08579	SNRPB2
4222.18	5710.04	3157.47	3443	3798.27	2853.01	15212.7	8717.79	7701.92	7782.74	5731.74	5097.02	5972.79	3389.8	3626.01	3705.93	2	1	2	2	1	1	2	2	2	2	2	2	2	2	2	1	2	0.000658547	P08603	CFH
6493.52	12568	10115.5	14348.1	23314.8	12151.2	40920.2	32014.3	17265.9	31609.2	16130.6	NaN	31183	102091	109782	113450	2	3	4	2	2	4	2	5	NaN	4	3	3	8	8	8	1	7	3.83e-12	P08621	SNRNP70
232938	298858	297056	370800	229552	291747	127532	213614	247895	262371	316953	386062	297671	190560	179152	173936	17	16	19	18	16	13	19	19	17	19	18	18	17	18	17	18	19	2.33e-17	P08648	ITGA5
16236700	15648800	21453500	18500900	22496300	22429000	15227300	12415200	13834900	22976200	14101800	17016800	21183600	18928900	20334000	20145800	193	185	204	197	185	190	203	215	196	209	204	212	210	210	211	201	211	2.55e-20	P08670	VIM
138506	132647	183658	133016	179365	155595	29479.4	23167.1	26897.4	29240.7	54670	39111.4	74443	56117.1	85323.9	29222.8	8	7	8	8	6	3	7	6	8	7	8	6	8	8	7	8	6	1.62e-13	P08727	KRT19
340503	287204	453787	383501	339988	402988	77817	76025.2	111630	88608.9	127955	153193	118704	44232.3	42418.7	36639.9	36	33	38	38	31	22	36	38	34	34	32	33	27	27	25	38	35	2.46e-15	P08729	KRT7
21983	21565.5	13066.3	16436	13181.6	24578.4	20851.9	2958.38	16056.3	31453.9	18274.9	14760.2	23102.6	29568.5	31048.7	29259.7	3	1	4	3	2	1	3	3	2	4	3	3	4	4	4	3	2	0.000471013	P08754	GNAI3
8402870	9324570	11384900	8049190	10395000	8955320	9464290	7928540	8287980	12875900	7700380	7031540	10848700	6055880	6138360	6639330	42	41	42	41	40	42	49	48	43	47	46	56	42	46	42	45	46	2.05e-19	P08758	ANXA5
115543	73301.3	320515	71281.6	26132	54747.9	75877.1	75672.8	248021	25752.4	121875	109710	52553.2	25448.3	8044.06	21598.8	14	17	15	14	11	14	18	18	18	16	15	17	13	11	13	11	19	8.51e-15	P08779	KRT16
NaN	NaN	NaN	NaN	NaN	NaN	NaN	NaN	1618.8	NaN	1287.76	1059.44	NaN	NaN	NaN	NaN	NaN	NaN	NaN	NaN	NaN	NaN	1	1	1	1	1	NaN	NaN	NaN	NaN	NaN	NaN	0.0275279	P08922;Q5H8Y1	ROS1
129910	119985	191855	92950.3	168781	110379	151348	168473	144609	120782	161951	124660	95191.6	96905.7	118905	112439	17	16	20	16	15	15	16	17	16	16	17	20	16	17	16	15	15	2.43e-16	P09104	ENO2
544518	757615	759878	552114	747065	716313	697980	599623	554612	761958	612957	505721	796178	347240	369431	398406	24	25	28	24	25	28	28	28	28	28	26	29	26	24	28	26	27	1.4e-17	P09211	GSTP1
918924	1225640	1788010	1230270	1391590	1522940	1035310	1076330	983097	366027	918913	851872	399764	961320	1120140	1109760	18	15	18	16	15	17	20	19	18	19	18	18	18	18	17	18	20	1.59e-17	P09382	LGALS1
54570.4	82815.9	77017	59348	73563.8	66302.4	102599	81729.6	67979.4	112213	63906.4	61332.1	74473.4	55441.5	56570.2	60034.1	6	4	6	6	6	6	6	6	5	6	5	5	5	5	5	6	6	2.47e-16	P09417;P09417-2	QDPR
32451.3	39315.9	55376.7	57164.4	37488.8	31053.8	40259.5	34154.9	35009.4	54787.5	39925.2	24104.7	59170.5	85911.2	69783.1	79597.8	13	9	13	10	8	9	13	13	13	13	13	12	13	14	14	12	12	5.49e-14	P09429	HMGB1
45424.1	47942	67984.5	55010	52097.8	48827.1	33950.4	30233.2	29434.7	49225.6	39689.7	43424.7	50551	67235.2	75824.3	84743.8	10	11	11	11	9	9	11	11	11	10	9	8	11	11	11	11	11	6.63e-15	P09486	SPARC
24527.2	71246.3	82578.8	63918.3	66347.7	50457.1	76730.1	77434	44097.1	87719.9	67411	52396.3	91065.9	43333.6	48159.6	47035.8	9	5	9	8	6	8	10	10	9	11	9	9	10	9	10	9	10	1.13e-15	P09488;P09488-2	GSTM1
3126400	2217740	5500540	3692450	3235700	1965760	3162150	3323540	4113290	4012770	3513870	1546720	4574070	1820540	2224030	2272510	61	61	63	66	51	54	71	71	55	71	66	71	64	65	66	63	67	3.96e-17	P09493-3	TPM1
21845.6	15457	57772.4	27415	40366.5	19682.9	23731.6	21323	26196.2	5823.64	17275.6	10065.8	61764.6	13321.4	15138.7	13858.3	4	3	5	4	3	3	5	4	3	5	4	5	4	5	4	4	4	5.3e-06	P09493-6	TPM1
172245	144479	234400	155519	79896.4	146093	86869.1	108860	111430	76099	87087.5	160580	76801.1	160164	164130	159576	7	6	8	9	5	6	8	8	7	8	9	10	8	9	8	7	8	8.82e-17	P09496-2	CLTA
32645.5	36458.4	36601.8	40653	36000.9	32939.8	29806.6	49692.9	41189.7	41596.3	38745.6	67622.1	45791.8	34144.6	35095.7	34893.1	7	4	7	7	4	4	8	7	7	7	8	8	7	7	7	7	7	4.29e-10	P09497-2	CLTB
284353	545837	537080	403999	498412	374700	594150	546799	599931	758046	500099	501298	490608	351712	388431	410728	26	19	28	26	23	24	29	29	27	27	30	31	27	28	27	27	30	2.42e-15	P09525	ANXA4
79539	69952	68855.4	78890.4	78696.1	107437	61734.2	70717.5	65457.2	82143.8	68546.8	87422.8	65237.7	72040.1	75856.6	70727.3	15	11	14	14	12	12	14	14	14	14	14	14	14	15	14	14	15	2.18e-11	P09543;P09543-2	CNP
22611	20322.9	37623.5	30876.1	30272.9	26554.4	18360	10273.8	8699.9	10586.8	12604.2	19494.9	12942.5	183380	174818	184928	6	10	10	10	9	5	10	7	5	8	7	10	11	12	12	10	6	5.95e-14	P09601	HMOX1
[truncated: 2,381 more rows]
