# Supplementary material for: Long-term osteogenic differentiation of human bone marrow stromal cells in simulated microgravity: novel proteins sighted
Source: Cell Mol Life Sci. 2022 Oct 1;79(10):536. doi: 10.1007/s00018-022-04553-2 (PMC9526692; doi:10.1007/s00018-022-04553-2)
Supplement: Supplementary file 9 — Supplementary file9 Table S2 List of the positive hits from the One-way ANOVA with relative multiple comparison results. Column name specification: “C: ANOVA Significant” = with “+” we indicated a positive significance; “N: -Log ANOVA p value” = the –log(2) of the one-way ANOVA p-value; “T: PG.Names” = extended name of the protein group; “T: Significant pairs” = significant comparisons calculated with Tukey’s Honestly Significant Differences (p<0.05). (XLSX 136 KB) [file 18_2022_4553_MOESM9_ESM.xlsx]

## Sheet: info
Title	Long-term osteogenic differentiation of human bone marrow stromal cells in simulated microgravity: novel proteins sighted
Journal name	Cellular and Molecular Life Sciences
Authors	Giulia Montagna, Giuseppe Pani, Dani Flinkman, Francesco Cristofaro, Barbara Pascucci, Luca Massimino, Luigi Antonio Lamparelli, Lorenzo Fassina, Peter James, Eleanor Coffey, Giuseppina Rea, Livia Visai, Angela Maria Rizzo.
Corresponding author	Livia Visai; Department of Molecular Medicine (DMM), Biochemistry Unit, Centre for Health Technologies (CHT), UdR INSTM University of Pavia, Pavia, Italy; livia.visai@unipv.it

## Sheet: CTRLs_1way_PH05
T8_GC_1	T8_GC_2	T8_RPM_1	T8_RPM_2	T8_RPM_3_re	T28_GC_1_re	T28_GC_2	T28_GC_3	T28_RPM_1	T28_RPM_2	T28_RPM_3	T8_GC	T8_RPM	T28_GC	T28_RPM	C: ANOVA Significant	N: -Log ANOVA p value	N: ANOVA q-value	T: PG.Pvalue	T: PG.Names	T: PG.ProteinGroups	T: PG.Genes	T: Significant pairs
-0.0571915	-0.282553	-1.43859	-1.1762	-1.11782	1.51013	1.58343	1.69741	1.766	1.92779	1.83463	-5.63594	-7.10486	6.92194	7.10486	+	7.4087	0	9.56e-18	Latent-transforming growth factor beta-binding protein 2 (LTBP-2)	Q14767	LTBP2	T8_GC_T8_RPM;T28_GC_T8_RPM;T28_RPM_T8_RPM;T28_GC_T8_GC;T28_RPM_T8_GC
8.31074	7.63686	7.13263	7.53952	7.29974	-1.38654	-1.44665	-2.03505	-1.33055	-2.9562	-1.45277	6.02298	6.17041	-6.06275	-6.17041	+	6.77065	0	2.96e-16	Plexin-A2 (Semaphorin receptor OCT)	O75051	PLXNA2	T8_RPM_T28_RPM;T8_GC_T28_RPM;T8_RPM_T28_GC;T8_GC_T28_GC
-0.0997286	-0.165353	-0.95328	-1.19703	-0.947152	3.12251	3.37695	3.41301	3.3388	3.37094	3.31207	-7.3919	NaN	NaN	NaN	+	8.98917	0	8.67e-16	Prolargin (Proline-arginine-rich end leucine-rich repeat protein)	P51888	PRELP	T8_GC_T8_RPM;T28_GC_T8_RPM;T28_RPM_T8_RPM;T28_GC_T8_GC;T28_RPM_T8_GC
-0.486118	-0.754013	0.479946	0.593743	0.616093	2.33602	2.37905	2.43323	2.34825	2.62824	2.24668	-6.69946	-5.51886	6.68129	6.69946	+	6.98571	0	3.08e-14	Sorbin and SH3 domain-containing protein 1 (Ponsin) (SH3 domain protein 5) (SH3P12) (c-Cbl-associated protein) (CAP)	Q9BX66	SORBS1	T8_RPM_T8_GC;T28_GC_T8_GC;T28_RPM_T8_GC;T28_GC_T8_RPM;T28_RPM_T8_RPM
-0.0614043	0.0630189	-1.86608	-1.94117	-1.81553	0.564719	0.522283	0.895064	0.859224	0.868476	1.04488	5.32436	-6.83799	6.62677	6.83799	+	6.90653	0	1.84e-14	Utrophin (Dystrophin-related protein 1) (DRP-1)	P46939	UTRN	T8_GC_T8_RPM;T28_GC_T8_RPM;T28_RPM_T8_RPM;T28_GC_T8_GC;T28_RPM_T8_GC
-0.248867	0.0717618	-1.69502	-1.47775	-1.59932	0.994866	1.02017	1.39211	1.51342	1.51659	1.72242	-4.23296	-6.5453	6.08124	6.5453	+	6.4768	0.0005	1.16e-16	Chondroitin sulfate proteoglycan 4 (Chondroitin sulfate proteoglycan NG2) (Melanoma chondroitin sulfate proteoglycan) (Melanoma-associated chondroitin sulfate proteoglycan)	Q6UVK1	CSPG4	T8_GC_T8_RPM;T28_GC_T8_RPM;T28_RPM_T8_RPM;T28_GC_T8_GC;T28_RPM_T8_GC
7.43291	6.75934	7.29341	6.66799	6.44162	-1.18457	-1.44065	-1.9971	-1.12774	-1.07411	-2.33411	5.74859	6.01179	-6.01179	-5.99993	+	6.62658	0.000571429	1.35e-16	Serine/threonine-protein kinase MARK2 (EC 2.7.11.1) (EC 2.7.11.26) (ELKL motif kinase 1) (EMK-1) (MAP/microtubule affinity-regulating kinase 2) (PAR1 homolog) (PAR1 homolog b) (Par-1b) (Par1b)	Q7KZI7	MARK2	T8_RPM_T28_GC;T8_GC_T28_GC;T8_RPM_T28_RPM;T8_GC_T28_RPM
-1.08445	-0.864369	-0.393793	-0.490453	-0.549962	-3.59082	-3.30339	-3.1101	-3.65063	-3.43009	-3.77698	5.50021	6.43499	-6.13721	-6.43499	+	6.6688	0.000666667	1.3e-13	Phosphoserine aminotransferase (EC 2.6.1.52) (Phosphohydroxythreonine aminotransferase) (PSAT)	Q9Y617	PSAT1	T8_GC_T28_RPM;T8_RPM_T28_RPM;T8_GC_T28_GC;T8_RPM_T28_GC
6.17643	5.44385	4.97507	5.02922	4.04037	-1.86764	-1.58713	-1.94155	-2.50506	-1.43349	-2.59534	5.65092	5.51685	-5.49133	-5.65092	+	6.27993	0.00133333	4e-14	Protein lin-54 homolog (CXC domain-containing protein 1)	Q6MZP7	LIN54	T8_RPM_T28_RPM;T8_GC_T28_RPM;T8_RPM_T28_GC;T8_GC_T28_GC
3.1646	2.91555	2.31063	2.45617	2.53677	4.83117	4.9288	5.12167	4.18384	4.69749	4.60917	-4.31806	-5.45921	5.45921	4.8461	+	5.57137	0.00153846	5.6e-14	Amine oxidase [flavin-containing] A (EC 1.4.3.4) (Monoamine oxidase type A) (MAO-A)	P21397	MAOA	T8_GC_T8_RPM;T28_RPM_T8_RPM;T28_GC_T8_RPM;T28_RPM_T8_GC;T28_GC_T8_GC
2.13663	1.99044	1.47481	1.38457	1.2981	2.79126	2.89315	3.04539	2.61825	2.50427	2.66204	-3.76285	-5.85512	5.85512	5.11139	+	5.75375	0.00166667	6.19e-17	Neprilysin (EC 3.4.24.11) (Atriopeptidase) (Common acute lymphocytic leukemia antigen) (CALLA) (Enkephalinase) (Neutral endopeptidase 24.11) (NEP) (Neutral endopeptidase) (Skin fibroblast elastase) (SFE) (CD antigen CD10)	P08473	MME	T8_GC_T8_RPM;T28_RPM_T8_RPM;T28_GC_T8_RPM;T28_RPM_T8_GC;T28_GC_T8_GC;T28_GC_T28_RPM
-0.82699	-1.12117	-3.33103	-3.5008	-3.3217	-0.42761	-0.766908	-0.508479	-2.37181	-2.88775	-2.69314	4.91693	-5.75257	5.75257	-4.81687	+	5.8406	0.00181818	9.45e-14	ATP synthase subunit a (F-ATPase protein 6)	P00846	MT-ATP6	T28_RPM_T8_RPM;T8_GC_T8_RPM;T28_GC_T8_RPM;T8_GC_T28_RPM;T28_GC_T28_RPM
2.49263	2.58849	2.72194	2.63609	2.97867	0.694979	0.777211	0.868741	1.16738	1.55916	1.34072	4.71774	5.43218	-5.43218	-4.42617	+	5.54952	0.002	4.93e-16	CCN family member 1 (Cellular communication network factor 1) (Cysteine-rich angiogenic inducer 61) (Insulin-like growth factor-binding protein 10) (IBP-10) (IGF-binding protein 10) (IGFBP-10) (Protein CYR61) (Protein GIG1)	O00622	CCN1	T28_RPM_T28_GC;T8_GC_T28_GC;T8_RPM_T28_GC;T8_GC_T28_RPM;T8_RPM_T28_RPM
-1.0614	-1.165	-2.31013	-2.22233	-1.97354	0.684574	0.595286	1.06382	0.980868	0.892463	1.38869	-4.31987	-5.85334	5.52249	5.85334	+	5.9767	0.002	4.88e-18	Collagen alpha-3(VI) chain	P12111	COL6A3	T8_GC_T8_RPM;T28_GC_T8_RPM;T28_RPM_T8_RPM;T28_GC_T8_GC;T28_RPM_T8_GC
0.10563	-0.190639	-0.299969	-0.181518	-0.272543	1.30801	1.12648	1.26829	0.823888	1.06973	0.856075	-4.39505	-5.16219	5.16219	4.45969	+	5.35005	0.00273684	2.74e-15	Sickle tail protein homolog	Q5T5P2	KIAA1217	T28_RPM_T8_RPM;T28_GC_T8_RPM;T28_RPM_T8_GC;T28_GC_T8_GC
-0.0240542	-0.134532	-2.56373	-2.3875	-2.02565	0.237196	0.183997	0.61547	0.368553	0.806403	0.483041	4.21419	-5.26371	5.03895	5.26371	+	5.36938	0.00288889	1.98e-19	Collagen alpha-1(XII) chain	Q99715	COL12A1	T8_GC_T8_RPM;T28_GC_T8_RPM;T28_RPM_T8_RPM
-1.64111	-1.11993	-3.01719	-3.07266	-3.38657	-0.54243	-0.53998	-0.129362	-0.591684	-0.465797	-0.460196	3.67668	-5.26393	5.26393	5.1494	+	5.39387	0.00305882	1.59e-18	Prolow-density lipoprotein receptor-related protein 1 (LRP-1) (Alpha-2-macroglobulin receptor) (A2MR) (Apolipoprotein E receptor) (APOER) (CD antigen CD91) [Cleaved into: Low-density lipoprotein receptor-related protein 1 85 kDa subunit (LRP-85); Low-density lipoprotein receptor-related protein 1 515 kDa subunit (LRP-515); Low-density lipoprotein receptor-related protein 1 intracellular domain (L…	Q07954	LRP1	T8_GC_T8_RPM;T28_RPM_T8_RPM;T28_GC_T8_RPM;T28_RPM_T8_GC;T28_GC_T8_GC
-0.876265	-1.03136	-2.08471	-1.81072	-1.95784	0.290036	-0.141898	-0.0124378	-0.590516	-0.469886	-0.578371	-3.15331	-5.46498	5.46498	4.42171	+	5.29832	0.0032	1.1e-16	Fatty acid synthase (EC 2.3.1.85) (Type I fatty acid synthase) [Includes: [Acyl-carrier-protein] S-acetyltransferase (EC 2.3.1.38); [Acyl-carrier-protein] S-malonyltransferase (EC 2.3.1.39); 3-oxoacyl-[acyl-carrier-protein] synthase (EC 2.3.1.41); 3-oxoacyl-[acyl-carrier-protein] reductase (EC 1.1.1.100); 3-hydroxyacyl-[acyl-carrier-protein] dehydratase (EC 4.2.1.59); Enoyl-[acyl-carrier-protein]…	P49327	FASN	T8_GC_T8_RPM;T28_RPM_T8_RPM;T28_GC_T8_RPM;T28_GC_T8_GC;T28_GC_T28_RPM
9.35457	8.84974	8.33022	8.55498	9.01779	-2.06913	-1.44944	0.902752	-1.20074	-0.31401	-2.15672	4.37696	4.5648	-4.46001	-4.5648	+	5.20911	0.0032381	2.98e-17	Vomeronasal type-1 receptor 5 (G-protein coupled receptor GPCR26) (hGPCR26) (V1r-like receptor 5)	Q7Z5H4	VN1R5	T8_RPM_T28_RPM;T8_GC_T28_RPM;T8_RPM_T28_GC;T8_GC_T28_GC
0.968519	1.07545	0.8691	0.969847	1.04343	-1.18289	-1.02407	-1.09331	-0.555786	-0.314411	-0.908649	4.85274	5.09495	-5.09495	-4.27486	+	5.45414	0.00325	6.55e-18	Protein-glutamine gamma-glutamyltransferase 2 (EC 2.3.2.13) (Erythrocyte transglutaminase) (Heart G alpha(h)) (hhG alpha(h)) (Isopeptidase TGM2) (EC 3.4.-.-) (Protein G alpha(h)) (G(h)) (Protein-glutamine deamidase TGM2) (EC 3.5.1.44) (Protein-glutamine dopaminyltransferase TGM2) (EC 2.3.1.-) (Protein-glutamine histaminyltransferase TGM2) (EC 2.3.1.-) (Protein-glutamine noradrenalinyltransferase …	P21980	TGM2	T28_RPM_T28_GC;T8_RPM_T28_GC;T8_GC_T28_GC;T8_RPM_T28_RPM;T8_GC_T28_RPM
1.1436	0.89635	1.2117	1.32709	1.46464	-0.306119	-0.250071	-0.0801318	0.0947227	0.376743	0.287078	3.97436	4.95058	-4.95058	-3.92146	+	4.97872	0.00325926	4.55e-09	Nuclear factor NF-kappa-B p100 subunit (DNA-binding factor KBF2) (H2TF1) (Lymphocyte translocation chromosome 10 protein) (Nuclear factor of kappa light polypeptide gene enhancer in B-cells 2) (Oncogene Lyt-10) (Lyt10) [Cleaved into: Nuclear factor NF-kappa-B p52 subunit]	Q00653	NFKB2	T28_RPM_T28_GC;T8_GC_T28_GC;T8_RPM_T28_GC;T8_GC_T28_RPM;T8_RPM_T28_RPM
-0.239937	-0.389499	-1.14107	-0.965248	-1.13926	-0.179584	-0.238702	-0.0338018	-0.032293	0.117746	0.100664	3.58737	-5.05238	4.45419	5.05238	+	5.00383	0.00338462	4.87e-16	Talin-2	Q9Y4G6	TLN2	T8_GC_T8_RPM;T28_GC_T8_RPM;T28_RPM_T8_RPM;T28_RPM_T8_GC
-1.52232	-1.52244	-2.64142	-2.57596	-3.2696	1.01185	1.05847	1.34653	-0.165845	-0.692145	0.270996	-3.56354	-5.02668	5.02668	3.84634	+	4.91874	0.00342857	4.91e-13	Transmembrane protein 119 (Osteoblast induction factor) (OBIF)	Q4V9L6	TMEM119	T8_GC_T8_RPM;T28_RPM_T8_RPM;T28_GC_T8_RPM;T28_RPM_T8_GC;T28_GC_T8_GC;T28_GC_T28_RPM
3.05056	2.80497	3.46491	3.22213	3.29363	0.887446	1.44162	1.10842	1.63853	1.89825	1.53026	3.91077	4.81142	-4.81142	-3.98808	+	4.91317	0.00344828	2.46e-15	Keratin, type II cytoskeletal 7 (Cytokeratin-7) (CK-7) (Keratin-7) (K7) (Sarcolectin) (Type-II keratin Kb7)	P08729	KRT7	T8_GC_T28_GC;T8_RPM_T28_GC;T8_GC_T28_RPM;T8_RPM_T28_RPM
1.54987	2.12265	0.0585751	0.187442	0.148537	3.30622	3.23209	2.76862	2.72885	2.88196	2.82096	3.49855	-5.43151	5.43151	5.11344	+	5.474	0.00346667	1.1e-17	Basement membrane-specific heparan sulfate proteoglycan core protein (HSPG) (Perlecan) (PLC) [Cleaved into: Endorepellin; LG3 peptide]	P98160	HSPG2	T8_GC_T8_RPM;T28_RPM_T8_RPM;T28_GC_T8_RPM;T28_RPM_T8_GC;T28_GC_T8_GC
1.48113	1.5784	0.765914	0.641662	0.844912	2.59827	2.26602	2.42815	1.91533	2.21576	1.91881	-3.02385	-5.10227	5.10227	4.28016	+	5.00762	0.00352	4.08e-16	Collagen alpha-1(VIII) chain (Endothelial collagen) [Cleaved into: Vastatin]	P27658	COL8A1	T8_GC_T8_RPM;T28_RPM_T8_RPM;T28_GC_T8_RPM;T28_RPM_T8_GC;T28_GC_T8_GC;T28_GC_T28_RPM
0.487353	0.343228	-0.785615	-0.800352	-0.541607	1.04017	0.935566	1.30283	0.979922	1.23051	1.35797	3.15562	-4.95436	4.80193	4.95436	+	5.07275	0.00363636	4.56e-17	Synaptobrevin homolog YKT6 (EC 2.3.1.-)	O15498	YKT6	T8_GC_T8_RPM;T28_GC_T8_RPM;T28_RPM_T8_RPM;T28_GC_T8_GC;T28_RPM_T8_GC
3.47058	3.28207	3.86365	3.62279	3.66144	0.209662	0.280754	0.590835	0.812051	1.81343	1.10975	4.22601	4.85589	-4.85589	-3.97574	+	5.03116	0.00366667	2.56e-13	Keratin, type I cytoskeletal 18 (Cell proliferation-inducing gene 46 protein) (Cytokeratin-18) (CK-18) (Keratin-18) (K18)	P05783	KRT18	T28_RPM_T28_GC;T8_GC_T28_GC;T8_RPM_T28_GC;T8_GC_T28_RPM;T8_RPM_T28_RPM
1.27108	1.21575	-1.75809	-3.00938	-2.34118	2.18064	1.8831	2.11868	0.939309	0.370823	1.03009	4.03009	-4.93949	4.93949	3.95716	+	4.87663	0.00374194	9.65e-06	ATP-binding cassette sub-family C member 3 (EC 7.6.2.-) (EC 7.6.2.2) (EC 7.6.2.3) (Canalicular multispecific organic anion transporter 2) (Multi-specific organic anion transporter D) (MOAT-D) (Multidrug resistance-associated protein 3)	O15438	ABCC3	T28_RPM_T8_RPM;T8_GC_T8_RPM;T28_GC_T8_RPM;T28_GC_T28_RPM
-0.953847	-1.18201	3.11882	3.0038	3.73905	-0.861289	0.0228161	-0.398395	-0.0943214	-0.98673	-0.798652	-4.46098	4.47457	-4.31263	-4.47457	+	4.82784	0.00375758	2.92e-05	A-kinase anchor protein 9 (AKAP-9) (A-kinase anchor protein 350 kDa) (AKAP 350) (hgAKAP 350) (A-kinase anchor protein 450 kDa) (AKAP 450) (AKAP 120-like protein) (Centrosome- and Golgi-localized PKN-associated protein) (CG-NAP) (Protein hyperion) (Protein kinase A-anchoring protein 9) (PRKA9) (Protein yotiao)	Q99996	AKAP9	T8_RPM_T8_GC;T8_RPM_T28_RPM;T8_RPM_T28_GC
4.20663	4.29577	2.95353	2.85334	2.44916	4.85779	4.94414	5.31655	5.15574	5.58173	5.48816	3.10559	-5.04182	4.60597	5.04182	+	5.04555	0.00382609	4.16e-19	Tenascin (TN) (Cytotactin) (GMEM) (GP 150-225) (Glioma-associated-extracellular matrix antigen) (Hexabrachion) (JI) (Myotendinous antigen) (Neuronectin) (Tenascin-C) (TN-C)	P24821	TNC	T8_GC_T8_RPM;T28_GC_T8_RPM;T28_RPM_T8_RPM;T28_GC_T8_GC;T28_RPM_T8_GC
-0.559251	-0.707334	-3.73546	-3.06974	-4.13726	0.384468	0.173525	0.333693	-1.55836	-2.11601	-2.14509	3.89388	-4.98964	4.98964	-3.3737	+	4.8879	0.00386667	8.08e-15	Choline transporter-like protein 1 (CDw92) (Solute carrier family 44 member 1) (CD antigen CD92)	Q8WWI5	SLC44A1	T28_RPM_T8_RPM;T8_GC_T8_RPM;T28_GC_T8_RPM;T8_GC_T28_RPM;T28_GC_T28_RPM
-0.0625254	-0.0284326	-1.01079	-1.04413	-1.00671	-0.0395154	-0.0826429	0.0521586	-0.0409526	0.0288623	0.312441	4.00252	-4.72268	4.38591	4.72268	+	4.83098	0.003875	6.23e-15	E3 ubiquitin-protein ligase HECTD1 (EC 2.3.2.26) (E3 ligase for inhibin receptor) (EULIR) (HECT domain-containing protein 1) (HECT-type E3 ubiquitin transferase HECTD1)	Q9ULT8	HECTD1	T8_GC_T8_RPM;T28_GC_T8_RPM;T28_RPM_T8_RPM
-1.62633	-1.75593	-3.90485	-3.7738	-3.5712	-1.47021	-1.40334	-2.09239	-1.42569	-1.00398	-1.2026	3.71432	-4.63136	4.07854	4.63136	+	4.64331	0.00454054	1.68e-12	TP53-binding protein 1 (53BP1) (p53-binding protein 1) (p53BP1)	Q12888	TP53BP1	T8_GC_T8_RPM;T28_GC_T8_RPM;T28_RPM_T8_RPM
0.246889	-0.0196454	0.0916938	0.131813	0.272475	-0.536946	-0.537003	-0.525167	-0.915118	-0.714656	-0.80064	3.97925	4.45443	-3.50759	-4.45443	+	4.66033	0.00466667	8.79e-13	Cysteine--tRNA ligase, cytoplasmic (EC 6.1.1.16) (Cysteinyl-tRNA synthetase) (CysRS)	P49589	CARS1	T8_GC_T28_RPM;T8_RPM_T28_RPM;T8_GC_T28_GC;T8_RPM_T28_GC
2.69951	1.88509	-2.75198	-2.11267	-2.48707	-2.76765	-2.08937	-1.6999	-1.71283	-1.9746	-2.25787	4.59121	-4.59121	-4.42552	-4.2916	+	4.66701	0.0048	4.17e-11	Low-density lipoprotein receptor-related protein 10 (LRP-10)	Q7Z4F1	LRP10	T8_GC_T8_RPM;T8_GC_T28_GC;T8_GC_T28_RPM
0.787799	0.546755	-0.553288	-0.387915	-0.818143	0.846308	1.01587	1.05713	0.838112	1.00028	1.11603	3.53149	-4.48837	4.46682	4.48837	+	4.68065	0.00494118	2.28e-16	182 kDa tankyrase-1-binding protein	Q9C0C2	TNKS1BP1	T8_GC_T8_RPM;T28_GC_T8_RPM;T28_RPM_T8_RPM
0.910315	0.92689	0.14259	0.521319	0.403792	-1.957	-1.28239	-1.5093	-1.49026	-1.56239	-2.17856	4.01769	3.66276	-3.8412	-4.01769	+	4.51462	0.00526316	1.2e-09	1-phosphatidylinositol 4,5-bisphosphate phosphodiesterase beta-3 (EC 3.1.4.11) (Phosphoinositide phospholipase C-beta-3) (Phospholipase C-beta-3) (PLC-beta-3)	Q01970	PLCB3	T8_RPM_T28_RPM;T8_GC_T28_RPM;T8_RPM_T28_GC;T8_GC_T28_GC
-0.136701	-0.258757	-0.311496	-0.35765	-0.186772	-1.00151	-1.04743	-1.43259	-1.60559	-1.68604	-1.41725	3.89225	4.02158	-2.9639	-4.02158	+	4.34387	0.00604444	8.84e-16	Leucine-rich repeat-containing protein 59 (Ribosome-binding protein p34) (p34) [Cleaved into: Leucine-rich repeat-containing protein 59, N-terminally processed]	Q96AG4	LRRC59	T8_RPM_T28_RPM;T8_GC_T28_RPM;T8_RPM_T28_GC;T8_GC_T28_GC
2.29444	2.09673	1.42432	1.50978	1.69318	2.5869	2.63984	2.66392	1.63994	1.46929	1.76194	2.58188	-4.2814	4.2814	-4.05933	+	4.42986	0.00605128	1.06e-16	Long-chain-fatty-acid--CoA ligase 1 (EC 6.2.1.3) (Acyl-CoA synthetase 1) (ACS1) (Arachidonate--CoA ligase) (EC 6.2.1.15) (Long-chain acyl-CoA synthetase 1) (LACS 1) (Long-chain acyl-CoA synthetase 2) (LACS 2) (Long-chain fatty acid-CoA ligase 2) (Palmitoyl-CoA ligase 1) (Palmitoyl-CoA ligase 2) (Phytanate--CoA ligase) (EC 6.2.1.24)	P33121	ACSL1	T8_GC_T8_RPM;T28_GC_T8_RPM;T8_GC_T28_RPM;T28_GC_T28_RPM;T28_GC_T8_GC
1.4182	1.20882	1.65201	1.92879	1.60689	0.741056	0.979864	1.62609	3.41856	3.47584	3.45757	-3.63836	-3.34878	-4.20456	4.20456	+	4.22933	0.00611765	1.1e-11	Xin actin-binding repeat-containing protein 1 (Cardiomyopathy-associated protein 1)	Q702N8	XIRP1	T28_RPM_T28_GC;T28_RPM_T8_GC;T28_RPM_T8_RPM
-0.626054	-0.912934	-2.70568	-2.46549	-2.46679	-0.224873	-0.468603	0.0685061	-1.13058	-1.52273	-0.915996	3.40013	-4.49171	4.49171	2.97226	+	4.35132	0.00618182	5.16e-17	Sodium/potassium-transporting ATPase subunit alpha-1 (Na(+)/K(+) ATPase alpha-1 subunit) (EC 7.2.2.13) (Sodium pump subunit alpha-1)	P05023	ATP1A1	T28_RPM_T8_RPM;T8_GC_T8_RPM;T28_GC_T8_RPM;T28_GC_T28_RPM
0.254297	0.275463	0.482558	0.14119	0.172444	1.17992	1.25382	1.32263	1.08038	1.29176	1.34562	-3.47456	-3.78415	3.78415	3.74726	+	4.38532	0.00619048	5.05e-12	NHL repeat-containing protein 3	Q5JS37	NHLRC3	T28_RPM_T8_GC;T28_GC_T8_GC;T28_RPM_T8_RPM;T28_GC_T8_RPM
-1.06711	-0.972041	-2.60011	-2.27004	-1.98556	-0.0460237	-0.193569	0.0159555	-1.72613	-1.43994	-1.2192	2.73176	-4.58692	4.58692	-3.27182	+	4.40303	0.0062	4.46e-07	CSC1-like protein 1 (Transmembrane protein 63A)	O94886	TMEM63A	T28_RPM_T8_RPM;T8_GC_T8_RPM;T28_GC_T8_RPM;T28_GC_T28_RPM;T28_GC_T8_GC
0.338722	0.30924	0.626861	0.604491	0.503691	-0.187274	-0.212012	-0.226883	-0.224644	-0.250147	-0.55519	3.01549	4.22254	-3.77422	-4.22254	+	4.35881	0.00623256	3.83e-16	Melanoma-associated antigen D2 (11B6) (Breast cancer-associated gene 1 protein) (BCG-1) (Hepatocellular carcinoma-associated protein JCL-1) (MAGE-D2 antigen)	Q9UNF1	MAGED2	T8_GC_T28_RPM;T8_RPM_T28_RPM;T8_GC_T28_GC;T8_RPM_T28_GC
-0.468691	-0.465363	-0.685549	-0.801492	-0.595352	0.149836	0.041211	0.354621	0.215441	0.393586	0.499177	-3.11361	-4.09095	3.54481	4.09095	+	4.24236	0.00624	2.75e-15	Peroxidasin homolog (EC 1.11.1.7) (Melanoma-associated antigen MG50) (Vascular peroxidase 1) (p53-responsive gene 2 protein)	Q92626	PXDN	T28_GC_T8_RPM;T28_RPM_T8_RPM;T28_GC_T8_GC;T28_RPM_T8_GC
0.993225	0.9102	1.26261	1.23994	1.14556	1.89286	1.97409	2.00465	2.23353	2.68005	2.21711	-4.15126	-3.88527	3.17848	4.15126	+	4.39191	0.0062439	1.01e-16	CD166 antigen (Activated leukocyte cell adhesion molecule) (CD antigen CD166)	Q13740	ALCAM	T28_GC_T8_GC;T28_RPM_T8_GC;T28_GC_T8_RPM;T28_RPM_T8_RPM;T28_RPM_T28_GC
0.934961	1.16872	0.205632	0.31957	0.134245	2.10396	1.86079	2.40223	1.67062	1.5597	2.03702	-2.41984	-4.28256	4.28256	3.67553	+	4.25549	0.00625	2.16e-13	Integrin alpha-1 (CD49 antigen-like family member A) (Laminin and collagen receptor) (VLA-1) (CD antigen CD49a)	P56199	ITGA1	T8_GC_T8_RPM;T28_RPM_T8_RPM;T28_GC_T8_RPM;T28_RPM_T8_GC;T28_GC_T8_GC
0.598997	0.689771	-0.287164	0.213032	0.161716	1.59034	1.46358	1.48983	1.02335	1.26735	1.17223	-2.50947	-4.26979	4.26979	3.48585	+	4.19828	0.00626415	1.89e-06	Receptor-type tyrosine-protein phosphatase mu (Protein-tyrosine phosphatase mu) (R-PTP-mu) (EC 3.1.3.48)	P28827	PTPRM	T8_GC_T8_RPM;T28_RPM_T8_RPM;T28_GC_T8_RPM;T28_RPM_T8_GC;T28_GC_T8_GC
1.5087	1.4847	1.52576	1.46378	1.90497	2.80725	2.6782	2.71682	3.53343	4.17381	3.42699	-3.89832	-4.0367	2.34514	4.0367	+	4.24396	0.00636735	3.37e-13	Fibulin-5 (FIBL-5) (Developmental arteries and neural crest EGF-like protein) (Dance) (Urine p50 protein) (UP50)	Q9UBX5	FBLN5	T28_GC_T8_GC;T28_RPM_T8_GC;T28_GC_T8_RPM;T28_RPM_T8_RPM;T28_RPM_T28_GC
0.868198	0.612258	0.419582	0.450417	0.482265	1.48253	1.53451	1.79611	1.51137	1.70363	1.38388	-2.88879	-3.98892	3.98892	3.80815	+	4.26216	0.00638298	1.2e-14	Aldehyde oxidase (EC 1.2.3.1) (Aldehyde oxidase 1) (Azaheterocycle hydroxylase) (EC 1.17.3.-)	Q06278	AOX1	T28_RPM_T8_RPM;T28_GC_T8_RPM;T28_RPM_T8_GC;T28_GC_T8_GC
0.413148	0.897574	-0.262835	-0.20031	-0.616248	1.25432	1.14076	1.44627	1.21884	1.43156	1.29033	2.40136	-4.0461	3.98926	4.0461	+	4.19846	0.00638462	2.55e-20	Filamin-A (FLN-A) (Actin-binding protein 280) (ABP-280) (Alpha-filamin) (Endothelial actin-binding protein) (Filamin-1) (Non-muscle filamin)	P21333	FLNA	T8_GC_T8_RPM;T28_GC_T8_RPM;T28_RPM_T8_RPM;T28_GC_T8_GC;T28_RPM_T8_GC
1.28375	1.2214	1.69083	1.22541	1.4516	-1.29605	-1.08066	-0.960145	-0.0573733	-0.540534	0.388013	3.6779	4.22782	-4.22782	-2.79355	+	4.29595	0.00643478	1.62e-13	Keratin, type I cytoskeletal 19 (Cytokeratin-19) (CK-19) (Keratin-19) (K19)	P08727	KRT19	T28_RPM_T28_GC;T8_GC_T28_GC;T8_RPM_T28_GC;T8_GC_T28_RPM;T8_RPM_T28_RPM
0.712131	0.834549	0.740695	0.908587	1.02732	1.8065	1.95816	2.19395	1.70833	1.94485	1.7053	-3.63181	-3.65534	3.65534	3.13742	+	4.16648	0.00644444	1.65e-10	cGMP-dependent protein kinase 1 (cGK 1) (cGK1) (EC 2.7.11.12) (cGMP-dependent protein kinase I) (cGKI)	Q13976	PRKG1	T28_RPM_T8_GC;T28_GC_T8_GC;T28_RPM_T8_RPM;T28_GC_T8_RPM
2.22986	0.871659	2.03985	1.64349	1.62434	-1.84898	-1.77884	-1.85572	-1.55188	-2.34073	-2.99294	3.3046	3.7669	-3.42704	-3.7669	+	4.16321	0.00647273	0.0197	Probable glutamate--tRNA ligase, mitochondrial (EC 6.1.1.17) (Glutamyl-tRNA synthetase) (GluRS)	Q5JPH6	EARS2	T8_GC_T28_RPM;T8_RPM_T28_RPM;T8_GC_T28_GC;T8_RPM_T28_GC
0.974266	0.995884	0.398788	1.07065	1.49055	3.35848	3.2209	3.70179	3.06337	3.49794	3.60132	-3.21828	-3.52232	3.52232	3.47718	+	4.11119	0.00735714	1.96e-12	Adseverin (Scinderin)	Q9Y6U3	SCIN	T28_RPM_T8_GC;T28_GC_T8_GC;T28_RPM_T8_RPM;T28_GC_T8_RPM
-0.259845	-0.388052	-0.352469	-0.212542	-0.381206	-0.885789	-0.666743	-0.792377	-0.996212	-0.989332	-1.11667	3.55784	3.90421	-2.72686	-3.90421	+	4.09223	0.0074386	4e-13	N-alpha-acetyltransferase 15, NatA auxiliary subunit (Gastric cancer antigen Ga19) (N-terminal acetyltransferase) (NMDA receptor-regulated protein 1) (Protein tubedown-1) (Tbdn100)	Q9BXJ9	NAA15	T28_GC_T28_RPM;T8_GC_T28_RPM;T8_RPM_T28_RPM;T8_GC_T28_GC;T8_RPM_T28_GC
-1.07455	-0.939801	-1.97484	-1.86236	-1.92986	0.211615	-0.292104	0.372878	-0.666465	-1.08463	-0.750318	-2.35977	-4.2943	4.2943	2.60218	+	4.06826	0.00752542	9.69e-16	Leukocyte surface antigen CD47 (Antigenic surface determinant protein OA3) (Integrin-associated protein) (IAP) (Protein MER6) (CD antigen CD47)	Q08722	CD47	T8_GC_T8_RPM;T28_RPM_T8_RPM;T28_GC_T8_RPM;T28_GC_T8_GC;T28_GC_T28_RPM
-0.149425	-0.174345	0.146436	0.125634	0.339205	0.554948	0.820647	0.938948	0.962367	1.21709	1.1157	-3.97102	-3.32642	3.13883	3.97102	+	4.07769	0.00758621	1.23e-15	UDP-N-acetylhexosamine pyrophosphorylase-like protein 1 (EC 2.7.7.-)	Q3KQV9	UAP1L1	T28_GC_T8_GC;T28_RPM_T8_GC;T28_GC_T8_RPM;T28_RPM_T8_RPM
0.114879	-0.0041824	0.629933	0.362117	0.503615	-0.625039	-0.490678	-0.332797	-0.177795	-0.211747	-0.297937	2.23055	4.13438	-4.13438	-3.29754	+	4.03107	0.0078	2.44e-15	Lupus La protein (La autoantigen) (La ribonucleoprotein) (Sjoegren syndrome type B antigen) (SS-B)	P05455	SSB	T8_GC_T28_GC;T8_RPM_T28_GC;T8_RPM_T28_RPM;T8_RPM_T8_GC
1.15744	0.949213	1.91125	1.93842	1.82753	0.938574	1.04708	1.21902	1.48306	1.61357	1.4824	-3.60068	3.86334	-3.86334	2.30236	+	4.02251	0.00786885	2.27e-09	5'-nucleotidase domain-containing protein 3 (EC 3.1.3.-) (GRP94-neighboring nucleotidase)	Q86UY8	NT5DC3	T28_RPM_T8_GC;T8_RPM_T8_GC;T28_RPM_T28_GC;T8_RPM_T28_GC;T8_RPM_T28_RPM
4.12747	3.98586	4.04596	3.82625	4.00819	3.04779	3.05516	3.13215	3.54961	3.86123	3.61831	3.77693	3.79854	-3.79854	2.74488	+	4.01426	0.00787302	2.55e-20	Intercellular adhesion molecule 1 (ICAM-1) (Major group rhinovirus receptor) (CD antigen CD54)	P05362	ICAM1	T28_RPM_T28_GC;T8_RPM_T28_GC;T8_GC_T28_GC;T8_GC_T28_RPM
2.03484	1.7738	1.73788	1.74409	1.54556	2.23122	2.20796	2.18513	2.96679	3.55284	3.12364	-3.28422	-4.04423	-2.87665	4.04423	+	3.98454	0.00812308	2.64e-10	Lysyl oxidase homolog 4 (EC 1.4.3.-) (Lysyl oxidase-like protein 4) (Lysyl oxidase-related protein C)	Q96JB6	LOXL4	T28_GC_T8_RPM;T28_RPM_T8_RPM;T28_RPM_T8_GC;T28_RPM_T28_GC
5.46338	4.2707	3.57085	4.29507	4.79519	-1.60615	0.261078	0.201067	-0.574495	-0.0109077	-0.273365	3.30057	3.24635	-3.30057	-3.2508	+	3.98601	0.008125	8.26e-14	28S ribosomal protein S29, mitochondrial	V9GZ03	DAP3	T8_RPM_T28_GC;T8_GC_T28_GC;T8_RPM_T28_RPM;T8_GC_T28_RPM
-0.654474	-0.727851	-1.141	-1.01628	-1.0401	-0.452075	-0.439527	-0.171137	-0.285266	-0.0697592	-0.15819	-2.25813	-4.00099	3.36086	4.00099	+	3.96817	0.00824242	4.16e-16	Integrin alpha-11	Q9UKX5	ITGA11	T8_GC_T8_RPM;T28_GC_T8_RPM;T28_RPM_T8_RPM;T28_GC_T8_GC;T28_RPM_T8_GC
-0.388797	-0.802208	0.077523	-0.257787	-0.288151	-2.0014	-1.58129	-1.69562	-1.17243	-1.2214	-1.14152	2.85908	4.04586	-4.04586	-2.81156	+	3.95557	0.00835821	2.14e-16	Tryptophan--tRNA ligase, cytoplasmic (EC 6.1.1.2) (Interferon-induced protein 53) (IFP53) (Tryptophanyl-tRNA synthetase) (TrpRS) (hWRS) [Cleaved into: T1-TrpRS; T2-TrpRS]	P23381	WARS1	T28_RPM_T28_GC;T8_GC_T28_GC;T8_RPM_T28_GC;T8_RPM_T28_RPM
-0.217146	-0.00145932	0.416351	0.311718	0.328591	-1.17037	-0.934005	-1.00156	-0.652894	-0.287361	-0.810054	2.61402	4.0156	-4.0156	-2.93055	+	3.91263	0.00898551	9.34e-18	Glycine--tRNA ligase (EC 6.1.1.14) (Diadenosine tetraphosphate synthetase) (Ap4A synthetase) (EC 2.7.7.-) (Glycyl-tRNA synthetase) (GlyRS) (Glycyl-tRNA synthetase 1)	P41250	GARS	T8_GC_T28_GC;T8_RPM_T28_GC;T8_RPM_T28_RPM
0.240483	0.675996	-0.178736	-0.0538385	-0.32502	1.28646	1.10771	1.12277	0.681469	0.512149	0.7409	-2.12667	-4.13023	4.13023	2.78023	+	3.92614	0.009	0.000658547	Complement factor H (H factor 1)	P08603	CFH	T8_GC_T8_RPM;T28_RPM_T8_RPM;T28_GC_T8_RPM;T28_GC_T8_GC;T28_GC_T28_RPM
0.591773	0.315319	0.271367	0.365211	0.170054	1.23026	1.52467	1.42829	0.478651	0.746331	0.572156	-3.15106	-3.95705	3.95705	-2.99998	+	3.90341	0.00914286	7.95e-15	Delta-1-pyrroline-5-carboxylate dehydrogenase, mitochondrial (P5C dehydrogenase) (EC 1.2.1.88) (Aldehyde dehydrogenase family 4 member A1) (L-glutamate gamma-semialdehyde dehydrogenase)	P30038	ALDH4A1	T28_GC_T8_RPM;T28_GC_T8_GC;T28_GC_T28_RPM
-0.193669	-0.279234	-0.0579372	-0.0925913	0.119289	-0.788661	-0.682898	-0.480534	-0.903143	-0.800561	-0.895702	2.74215	3.87977	-3.07868	-3.87977	+	3.89665	0.00923944	3.62e-17	T-complex protein 1 subunit eta (TCP-1-eta) (CCT-eta) (HIV-1 Nef-interacting protein) [Cleaved into: T-complex protein 1 subunit eta, N-terminally processed]	Q99832	CCT7	T8_GC_T28_RPM;T8_RPM_T28_RPM;T8_GC_T28_GC;T8_RPM_T28_GC
-0.848423	-1.38127	-2.46683	-2.10901	-2.2922	-0.755552	-0.529825	-0.55124	-1.25483	-1.06881	-0.905334	2.73095	-4.00825	4.00825	3.11027	+	3.88937	0.00933333	1.19e-11	Endoplasmic reticulum aminopeptidase 2 (EC 3.4.11.-) (Leukocyte-derived arginine aminopeptidase) (L-RAP)	Q6P179	ERAP2	T8_GC_T8_RPM;T28_RPM_T8_RPM;T28_GC_T8_RPM
0.320286	0.250142	-0.319194	-0.249958	-0.46987	0.461424	0.729228	0.73818	0.656422	0.49477	0.384427	2.3713	-3.86694	3.86694	3.46985	+	3.86905	0.00962162	6.69e-17	Aminopeptidase N (AP-N) (hAPN) (EC 3.4.11.2) (Alanyl aminopeptidase) (Aminopeptidase M) (AP-M) (Microsomal aminopeptidase) (Myeloid plasma membrane glycoprotein CD13) (gp150) (CD antigen CD13)	P15144	ANPEP	T8_GC_T8_RPM;T28_RPM_T8_RPM;T28_GC_T8_RPM
0.857972	0.560312	-1.20407	-1.62748	-1.24553	1.38087	0.738632	1.48217	0.496054	-0.142463	0.391083	3.07321	-3.97121	3.97121	2.70374	+	3.87176	0.00969863	1.84e-15	ATP-binding cassette sub-family C member 4 (EC 7.6.2.-) (EC 7.6.2.2) (EC 7.6.2.3) (MRP/cMOAT-related ABC transporter) (Multi-specific organic anion transporter B) (MOAT-B) (Multidrug resistance-associated protein 4)	O15439	ABCC4	T28_RPM_T8_RPM;T8_GC_T8_RPM;T28_GC_T8_RPM;T28_GC_T28_RPM
1.45242	1.14604	0.614002	-0.187013	-0.281607	2.23888	2.58684	2.49985	1.5937	1.65866	1.68394	2.02456	-4.02288	4.02288	2.90941	+	3.84357	0.00997333	4.19e-12	Polyunsaturated fatty acid lipoxygenase ALOX15B (15-lipoxygenase 2) (15-LOX-2) (Arachidonate 15-lipoxygenase B) (15-LOX-B) (EC 1.13.11.33) (Arachidonate 15-lipoxygenase type II) (Linoleate 13-lipoxygenase 15-LOb) (EC 1.13.11.-)	O15296	ALOX15B	T8_GC_T8_RPM;T28_RPM_T8_RPM;T28_GC_T8_RPM;T28_GC_T8_GC;T28_GC_T28_RPM
2.82219	2.27751	2.22033	2.4324	2.6282	-0.758713	-1.68399	-0.317867	-0.252399	0.383678	-0.646381	3.26265	3.46962	-3.46962	-2.78963	+	3.83672	0.01	3.56e-06	Kelch-like ECH-associated protein 1 (Cytosolic inhibitor of Nrf2) (INrf2) (Kelch-like protein 19)	Q14145	KEAP1	T8_RPM_T28_GC;T8_GC_T28_GC;T8_RPM_T28_RPM;T8_GC_T28_RPM
0.813949	0.393656	1.63135	1.57846	1.40216	0.32372	-0.119583	-0.10427	0.478604	0.494343	0.423233	-2.39072	3.96892	-3.96892	-3.03382	+	3.82289	0.0102338	0.000128818	Serine/threonine-protein phosphatase 2B catalytic subunit gamma isoform (EC 3.1.3.16) (CAM-PRP catalytic subunit) (Calcineurin, testis-specific catalytic subunit) (Calmodulin-dependent calcineurin A subunit gamma isoform)	P48454	PPP3CC	T8_GC_T28_GC;T8_RPM_T28_GC;T8_RPM_T28_RPM;T8_RPM_T8_GC
1.73941	1.7574	2.34443	2.35654	2.04013	0.79953	0.576569	1.0855	1.01442	0.657793	1.05267	2.18121	3.59453	-3.59453	-3.41882	+	3.78672	0.0102651	3.43e-09	GRAM domain-containing protein 2B (HCV NS3-transactivated protein 2)	Q96HH9	GRAMD2B	T8_GC_T28_GC;T8_RPM_T28_GC;T8_GC_T28_RPM;T8_RPM_T28_RPM
-1.35815	-1.27377	-0.848698	-1.01157	-1.67641	-4.81106	-3.85164	-3.45374	-3.67494	-3.88152	-3.7694	2.92335	3.35576	-3.35576	-3.09368	+	3.77913	0.0103333	1.24e-17	D-3-phosphoglycerate dehydrogenase (3-PGDH) (EC 1.1.1.95) (2-oxoglutarate reductase) (EC 1.1.1.399) (Malate dehydrogenase) (EC 1.1.1.37)	O43175	PHGDH	T8_GC_T28_GC;T8_RPM_T28_GC;T8_GC_T28_RPM;T8_RPM_T28_RPM
1.91884	1.68014	1.9804	1.39041	1.35096	3.39748	3.65823	3.30508	2.9308	3.26147	2.73465	-2.98844	-3.64145	3.64145	2.84604	+	3.79287	0.0103704	2.42e-16	Deoxynucleoside triphosphate triphosphohydrolase SAMHD1 (dNTPase) (EC 3.1.5.-) (Dendritic cell-derived IFNG-induced protein) (DCIP) (Monocyte protein 5) (MOP-5) (SAM domain and HD domain-containing protein 1) (hSAMHD1)	Q9Y3Z3	SAMHD1	T28_RPM_T8_RPM;T28_GC_T8_RPM;T28_RPM_T8_GC;T28_GC_T8_GC
0.57112	0.432667	-0.755677	-0.674661	-0.89484	0.36222	0.301756	0.559483	0.259075	0.85191	0.633868	3.18267	-3.65599	3.27774	3.65599	+	3.78697	0.0103902	7.82e-19	Filamin-B (FLN-B) (ABP-278) (ABP-280 homolog) (Actin-binding-like protein) (Beta-filamin) (Filamin homolog 1) (Fh1) (Filamin-3) (Thyroid autoantigen) (Truncated actin-binding protein) (Truncated ABP)	O75369	FLNB	T28_GC_T8_RPM;T8_GC_T8_RPM;T28_RPM_T8_RPM
-0.576939	-1.13158	-2.31675	-2.20809	-2.46145	-0.978461	-0.816294	-0.82805	-0.781478	-0.950201	-0.41309	3.10699	-3.66057	3.37275	3.66057	+	3.79804	0.010481	9.25e-08	Kinase D-interacting substrate of 220 kDa (Ankyrin repeat-rich membrane-spanning protein)	Q9ULH0	KIDINS220	T28_GC_T8_RPM;T8_GC_T8_RPM;T28_RPM_T8_RPM
0.319602	-2.00776	-2.84126	-2.55408	-2.77709	2.48261	2.25651	2.12268	0.695031	0.642152	0.607393	-2.36885	-3.92481	3.92481	2.84096	+	3.79635	0.0105	0.00525742	4-aminobutyrate aminotransferase, mitochondrial (EC 2.6.1.19) ((S)-3-amino-2-methylpropionate transaminase) (EC 2.6.1.22) (GABA aminotransferase) (GABA-AT) (Gamma-amino-N-butyrate transaminase) (GABA transaminase) (GABA-T) (L-AIBAT)	P80404	ABAT	T28_RPM_T8_RPM;T28_GC_T8_RPM;T28_GC_T8_GC
1.02371	1.15078	1.3299	0.839342	1.09521	0.0121311	0.149584	0.0655869	0.374924	0.432042	0.49267	3.29217	3.60211	-3.60211	-2.44664	+	3.79874	0.0106154	3.77e-16	Four and a half LIM domains protein 2 (FHL-2) (LIM domain protein DRAL) (Skeletal muscle LIM-protein 3) (SLIM-3)	Q14192	FHL2	T8_GC_T28_GC;T8_RPM_T28_GC;T8_GC_T28_RPM;T8_RPM_T28_RPM
-0.445585	-0.545377	0.554413	0.65823	0.565253	-2.19946	-2.15156	-1.45208	-2.36733	-3.58964	-2.31804	2.43367	3.77969	-3.00581	-3.77969	+	3.75689	0.0106353	6.9e-12	Pre-mRNA-processing factor 40 homolog A (Fas ligand-associated factor 1) (Formin-binding protein 11) (Formin-binding protein 3) (Huntingtin yeast partner A) (Huntingtin-interacting protein 10) (HIP-10) (Huntingtin-interacting protein A) (Renal carcinoma antigen NY-REN-6)	O75400	PRPF40A	T8_GC_T28_RPM;T8_RPM_T28_RPM;T8_GC_T28_GC;T8_RPM_T28_GC
-0.948853	-0.628541	-3.31047	-3.26568	-2.41422	-0.267127	-0.538079	-0.135059	-0.888261	-1.30151	-0.572365	2.91818	-3.75501	3.75501	3.05072	+	3.73047	0.0108506	7.18e-18	Cytoplasmic dynein 1 heavy chain 1 (Cytoplasmic dynein heavy chain 1) (Dynein heavy chain, cytosolic)	Q14204	DYNC1H1	T28_RPM_T8_RPM;T8_GC_T8_RPM;T28_GC_T8_RPM
-0.475308	-0.404622	-0.40054	-0.260668	-0.286778	-1.23616	-1.15013	-0.854563	-1.23323	-1.15458	-1.04033	2.66349	3.39279	-3.17888	-3.39279	+	3.73078	0.0108837	5.56e-17	Threonine--tRNA ligase 1, cytoplasmic (EC 6.1.1.3) (Threonyl-tRNA synthetase) (ThrRS) (Threonyl-tRNA synthetase 1)	P26639	TARS1	T8_GC_T28_RPM;T8_RPM_T28_RPM;T8_GC_T28_GC;T8_RPM_T28_GC
-0.583793	-0.973429	-0.608357	-0.704506	-0.584523	-1.32094	-1.48673	-1.32364	-1.43166	-1.38677	-1.46804	2.54966	3.38061	-3.19762	-3.38061	+	3.70035	0.0112727	2.9e-15	Dolichyl-diphosphooligosaccharide--protein glycosyltransferase subunit 2 (Dolichyl-diphosphooligosaccharide--protein glycosyltransferase 63 kDa subunit) (RIBIIR) (Ribophorin II) (RPN-II) (Ribophorin-2)	P04844	RPN2	T8_GC_T28_RPM;T8_RPM_T28_RPM;T8_GC_T28_GC;T8_RPM_T28_GC
-0.17687	-0.428906	-0.423833	-0.165157	-0.427333	-1.53682	-1.17531	-1.21649	-1.04828	-1.25511	-1.2329	2.98026	3.18188	-3.18188	-2.79771	+	3.64487	0.0115368	4.18e-11	Sequestosome-1 (EBI3-associated protein of 60 kDa) (EBIAP) (p60) (Phosphotyrosine-independent ligand for the Lck SH2 domain of 62 kDa) (Ubiquitin-binding protein p62)	Q13501	SQSTM1	T8_RPM_T28_GC;T8_GC_T28_GC;T8_RPM_T28_RPM;T8_GC_T28_RPM
1.22905	1.23839	1.06381	1.00056	1.07607	1.49563	1.55512	1.85563	2.04954	1.89177	2.22917	-2.83873	-3.69739	2.27405	3.69739	+	3.64687	0.011617	1.4e-15	Creatine kinase B-type (EC 2.7.3.2) (Brain creatine kinase) (B-CK) (Creatine kinase B chain) (Creatine phosphokinase B-type) (CPK-B)	P12277	CKB	T28_GC_T8_RPM;T28_RPM_T8_RPM;T28_RPM_T8_GC;T28_RPM_T28_GC
1.88189	1.522	1.32875	1.37761	0.464351	3.70474	3.58456	3.19379	2.78239	2.64882	2.53554	-2.60547	-3.73211	3.73211	2.59831	+	3.66335	0.0116923	1.01e-07	Sushi domain-containing protein 5	O60279	SUSD5	T28_RPM_T8_RPM;T28_GC_T8_RPM;T28_GC_T8_GC
-1.33624	-1.36224	-0.640973	-0.695974	-0.966673	-2.10865	-1.78065	-2.06813	-1.36337	-1.09385	-1.36437	1.89976	3.8674	-3.8674	2.42972	+	3.64954	0.0117419	1.18e-14	Peptidyl-prolyl cis-trans isomerase FKBP10 (PPIase FKBP10) (EC 5.2.1.8) (65 kDa FK506-binding protein) (65 kDa FKBP) (FKBP-65) (FK506-binding protein 10) (FKBP-10) (Immunophilin FKBP65) (Rotamase)	Q96AY3	FKBP10	T8_GC_T28_GC;T28_RPM_T28_GC;T8_RPM_T28_GC;T8_RPM_T8_GC;T8_RPM_T28_RPM
-0.188748	0.0514931	0.323784	0.249176	-0.0251134	-1.08339	-0.975766	-0.676675	-0.796412	-0.682409	-0.657664	2.42231	3.40026	-3.40026	-2.85857	+	3.52287	0.0118198	6.88e-17	Dihydropyrimidinase-related protein 3 (DRP-3) (Collapsin response mediator protein 4) (CRMP-4) (Unc-33-like phosphoprotein 1) (ULIP-1)	Q14195	DPYSL3	T8_GC_T28_GC;T8_RPM_T28_GC;T8_GC_T28_RPM;T8_RPM_T28_RPM
0.771945	0.344685	0.3321	0.435796	0.235555	-0.549756	-0.302473	-0.521968	-0.459609	-0.328996	-0.445086	3.18643	2.8217	-3.18643	-3.05959	+	3.66808	0.0118222	2.26e-13	Nicotinamide phosphoribosyltransferase (NAmPRTase) (Nampt) (EC 2.4.2.12) (Pre-B-cell colony-enhancing factor 1) (Pre-B cell-enhancing factor) (Visfatin)	P43490	NAMPT	T8_RPM_T28_GC;T8_GC_T28_GC;T8_RPM_T28_RPM;T8_GC_T28_RPM
-0.814127	-0.427354	-0.156954	-0.193645	-0.184061	0.798038	1.05459	1.51744	0.883447	0.907956	1.30196	-3.2288	-2.74819	3.2288	3.08231	+	3.65008	0.0118696	9.89e-13	N-acetylglucosamine-6-phosphate deacetylase (GlcNAc 6-P deacetylase) (EC 3.5.1.25) (Amidohydrolase domain-containing protein 2)	Q9Y303	AMDHD2	T28_RPM_T8_GC;T28_GC_T8_GC;T28_RPM_T8_RPM;T28_GC_T8_RPM
-0.757341	-0.627612	0.0860619	0.0373869	0.226715	-0.678162	-0.535281	-0.40463	-0.299409	-0.469572	-0.303429	-3.42812	3.42812	-3.16047	-2.32285	+	3.52562	0.0119273	1.76e-16	Glutamine--tRNA ligase (EC 6.1.1.18) (Glutaminyl-tRNA synthetase) (GlnRS)	P47897	QARS1	T28_RPM_T8_GC;T8_RPM_T8_GC;T8_RPM_T28_GC;T8_RPM_T28_RPM
-1.13265	-1.52307	-0.833817	-0.793955	-1.09574	0.559627	0.798925	0.98433	1.08921	0.0637678	0.766347	-3.02159	-2.73135	3.02159	2.83861	+	3.49906	0.0119298	6.63e-12	DBH-like monooxygenase protein 1 (EC 1.14.17.-) (Monooxygenase X)	Q6UVY6	MOXD1	T28_RPM_T8_GC;T28_GC_T8_GC;T28_RPM_T8_RPM;T28_GC_T8_RPM
-1.29301	-1.00822	-1.29266	-0.874102	-1.82901	0.176162	0.357361	0.913886	0.778693	0.978647	1.00377	-2.88345	-3.40971	2.82918	3.40971	+	3.66861	0.0119551	6.69e-17	Collagen alpha-1(VI) chain	P12109	COL6A1	T28_GC_T8_RPM;T28_RPM_T8_RPM;T28_GC_T8_GC;T28_RPM_T8_GC
2.19769	2.18654	1.62409	0.955558	1.71561	2.92544	2.82847	3.08453	2.9706	3.29714	3.02878	-1.66143	-3.45109	3.18873	3.45109	+	3.54024	0.011963	8.35e-07	Tubulointerstitial nephritis antigen-like (Glucocorticoid-inducible protein 5) (Oxidized LDL-responsive gene 2 protein) (OLRG-2) (Tubulointerstitial nephritis antigen-related protein) (TIN Ag-related protein) (TIN-Ag-RP)	Q9GZM7	TINAGL1	T8_GC_T8_RPM;T28_GC_T8_RPM;T28_RPM_T8_RPM;T28_RPM_T8_GC
-0.734064	-0.856024	-2.37776	-2.54273	-2.02819	-0.138614	-0.407247	-0.482642	-1.15164	-1.44238	-1.96882	2.59995	-3.59438	3.59438	-2.24296	+	3.51389	0.012	1.37e-15	Plasma membrane calcium-transporting ATPase 1 (EC 7.2.2.10) (Plasma membrane calcium ATPase isoform 1) (PMCA1) (Plasma membrane calcium pump isoform 1)	P20020	ATP2B1	T28_RPM_T8_RPM;T8_GC_T8_RPM;T28_GC_T8_RPM;T28_GC_T28_RPM
-1.82265	-1.57692	-2.32359	-2.48345	-2.72795	-0.655093	-1.09379	-0.737809	-1.41907	-0.963026	-0.783389	-1.58186	-3.48295	3.48295	3.08966	+	3.50629	0.012	1.97e-16	CAD protein [Includes: Glutamine-dependent carbamoyl-phosphate synthase (EC 6.3.5.5); Aspartate carbamoyltransferase (EC 2.1.3.2); Dihydroorotase (EC 3.5.2.3)]	P27708	CAD	T8_GC_T8_RPM;T28_RPM_T8_RPM;T28_GC_T8_RPM;T28_GC_T8_GC
3.4391	3.1754	1.99996	3.22067	3.35668	6.30091	6.07495	5.51611	5.59297	5.89301	5.16661	-2.55995	-3.26368	3.26368	2.88164	+	3.52722	0.012	1.5e-15	Fibulin-2 (FIBL-2)	P98095	FBLN2	T28_RPM_T8_RPM;T28_GC_T8_RPM;T28_RPM_T8_GC;T28_GC_T8_GC
-0.950152	-1.36142	-0.584031	-0.517577	-0.757485	-2.13405	-1.80694	-2.14497	-1.38256	-1.0489	-1.26966	2.22653	3.78387	-3.78387	2.27012	+	3.57565	0.012	6.1e-17	Tubulin beta-3 chain (Tubulin beta-4 chain) (Tubulin beta-III)	Q13509	TUBB3	T28_RPM_T28_GC;T8_GC_T28_GC;T8_RPM_T28_GC;T8_RPM_T28_RPM
-0.809103	-0.722627	-0.393981	-0.459636	-0.380617	-0.977842	-0.994696	-1.16169	-1.81331	-1.31298	-1.83969	2.50553	3.69984	-1.95814	-3.69984	+	3.54078	0.0120748	1.81e-13	GDP-fucose protein O-fucosyltransferase 2 (EC 2.4.1.221) (Peptide-O-fucosyltransferase 2) (O-FucT-2)	Q9Y2G5	POFUT2	T28_GC_T28_RPM;T8_GC_T28_RPM;T8_RPM_T28_RPM;T8_RPM_T28_GC
-1.25144	-0.880588	-1.66058	-1.42064	-1.6073	-0.427357	-0.398517	-0.309278	-0.431104	-0.828203	-0.720656	-1.95834	-3.64512	3.64512	2.90707	+	3.57654	0.0120792	9.53e-15	Plexin-B2 (MM1)	O15031	PLXNB2	T28_RPM_T8_RPM;T28_GC_T8_RPM;T28_GC_T8_GC
-3.34118	-3.58183	-2.61234	-2.31654	-1.42935	-5.71811	-5.35536	-4.61747	-5.14801	-4.96938	-5.57099	1.7014	3.38077	-3.38077	-3.38001	+	3.61157	0.0121667	6.54e-13	Asparagine synthetase [glutamine-hydrolyzing] (EC 6.3.5.4) (Cell cycle control protein TS11) (Glutamine-dependent asparagine synthetase)	P08243	ASNS	T8_GC_T28_GC;T8_RPM_T28_GC;T8_GC_T28_RPM;T8_RPM_T28_RPM
1.14058	1.35078	1.04424	1.11198	1.58426	-0.373274	-0.535014	-0.831553	0.356653	0.843703	0.209114	3.15223	3.4583	-3.4583	2.03663	+	3.54229	0.0121887	7e-20	Metalloproteinase inhibitor 3 (Protein MIG-5) (Tissue inhibitor of metalloproteinases 3) (TIMP-3)	P35625	TIMP3	T28_RPM_T28_GC;T8_GC_T28_GC;T8_RPM_T28_GC;T8_RPM_T28_RPM
0.480366	0.746585	1.45941	1.47947	1.25519	1.27603	1.43804	1.27747	1.88882	1.85229	1.59727	-3.79531	2.72146	2.49247	3.79531	+	3.57677	0.0122	3.81e-15	Alpha-N-acetylglucosaminidase (EC 3.2.1.50) (N-acetyl-alpha-glucosaminidase) (NAG) [Cleaved into: Alpha-N-acetylglucosaminidase 82 kDa form; Alpha-N-acetylglucosaminidase 77 kDa form]	P54802	NAGLU	T28_GC_T8_GC;T8_RPM_T8_GC;T28_RPM_T8_GC;T28_RPM_T28_GC;T28_RPM_T8_RPM
-0.390107	-0.759049	-4.30596	-3.44826	-2.82297	0.285483	-0.103963	0.228209	-1.18154	-2.25678	-1.69416	2.75815	-3.64239	3.64239	-1.89065	+	3.5495	0.0122308	4.23e-15	Phospholipid-transporting ATPase IG (EC 7.6.2.1) (ATPase IQ) (ATPase class VI type 11C) (P4-ATPase flippase complex alpha subunit ATP11C)	Q8NB49	ATP11C	T28_RPM_T8_RPM;T8_GC_T8_RPM;T28_GC_T8_RPM;T28_GC_T28_RPM
0.461861	0.295506	0.864832	0.611009	0.604408	-0.770509	-0.343046	-0.266545	-0.468865	-0.658082	-0.357303	2.20384	3.28364	-3.20311	-3.28364	+	3.58074	0.0122828	5.44e-18	EH domain-containing protein 2 (PAST homolog 2)	Q9NZN4	EHD2	T8_GC_T28_RPM;T8_RPM_T28_RPM;T8_GC_T28_GC;T8_RPM_T28_GC
-2.02014	-2.30029	-2.14338	-2.41307	-2.05645	-1.42241	-1.19768	-1.58363	-0.806086	-0.871839	-1.14964	-3.05755	-3.45738	2.27813	3.45738	+	3.6024	0.0122887	0.0155797	Testican-1 (Protein SPOCK)	Q08629	SPOCK1	T28_GC_T8_RPM;T28_RPM_T8_RPM;T28_GC_T8_GC;T28_RPM_T8_GC
-0.639401	-0.469113	-2.86513	-2.6772	-2.42766	0.627217	0.555767	0.901687	0.125025	-1.07547	0.494079	2.15097	-3.66016	3.66016	2.86907	+	3.54263	0.0123048	2.55e-20	Plectin (PCN) (PLTN) (Hemidesmosomal protein 1) (HD1) (Plectin-1)	Q15149	PLEC	T8_GC_T8_RPM;T28_RPM_T8_RPM;T28_GC_T8_RPM
-0.615523	-0.974504	-0.950708	-0.913147	-0.752654	0.608005	1.03213	0.653521	0.437142	0.605527	-0.0737346	-2.94843	-3.37952	3.37952	2.5484	+	3.59352	0.0123265	4.57e-17	Methanethiol oxidase (MTO) (EC 1.8.3.4) (56 kDa selenium-binding protein) (SBP56) (SP56) (Selenium-binding protein 1)	Q13228	SELENBP1	T28_RPM_T8_RPM;T28_GC_T8_RPM;T28_RPM_T8_GC;T28_GC_T8_GC
-1.04726	-1.32724	-0.321447	-0.433206	-0.296375	-0.755565	-0.981329	-0.860743	-0.425576	-0.538678	-0.355036	-3.3889	3.3889	-2.41057	3.08231	+	3.55236	0.0123495	9.62e-07	Pseudouridylate synthase 7 homolog (EC 5.4.99.-)	Q96PZ0	PUS7	T28_RPM_T8_GC;T8_RPM_T8_GC;T28_RPM_T28_GC;T8_RPM_T28_GC
-1.90835	-0.558613	-2.33503	-3.26491	-1.73571	0.437386	0.877009	0.797918	1.27109	1.03338	1.30578	-2.03964	-3.35528	2.95862	3.35528	+	3.45365	0.0129043	7.53e-07	Periplakin (190 kDa paraneoplastic pemphigus antigen) (195 kDa cornified envelope precursor protein)	O60437	PPL	T28_GC_T8_RPM;T28_RPM_T8_RPM;T28_GC_T8_GC;T28_RPM_T8_GC
-0.785272	-0.847041	-0.37207	-0.404183	-0.412889	-1.48783	-1.32247	-1.04323	-0.807775	-0.778954	-0.873011	1.74223	3.64174	-3.64174	1.9725	+	3.41462	0.0138276	7.61e-10	Ran GTPase-activating protein 1 (RanGAP1)	P46060	RANGAP1	T28_RPM_T28_GC;T8_GC_T28_GC;T8_RPM_T28_GC;T8_RPM_T28_RPM;T8_RPM_T8_GC
-3.00123	-3.15515	-2.26662	-2.55176	-2.7693	-4.13928	-4.37918	-4.09599	-3.84435	-3.21516	-3.80614	2.16025	3.4782	-3.4782	-2.35583	+	3.36339	0.014	5.95e-14	Heme oxygenase 1 (HO-1) (EC 1.14.14.18)	P09601	HMOX1	T8_GC_T28_GC;T8_RPM_T28_GC;T8_RPM_T28_RPM
0.0231586	-0.235429	-2.38694	-2.2617	-1.36027	0.596953	0.316333	0.627872	-0.360851	-0.88664	-0.260756	2.48203	-3.52708	3.52708	2.18129	+	3.3874	0.0140339	9.36e-13	Choline/ethanolaminephosphotransferase 1 (hCEPT1) (EC 2.7.8.1) (EC 2.7.8.2) (1-alkenyl-2-acylglycerol choline phosphotransferase) (EC 2.7.8.22)	Q9Y6K0	CEPT1	T28_RPM_T8_RPM;T8_GC_T8_RPM;T28_GC_T8_RPM;T28_GC_T28_RPM
2.09359	1.71992	1.38282	1.92022	1.51855	2.57757	3.1873	3.32194	3.58974	3.62808	3.21851	-2.49493	-3.24391	2.52279	3.24391	+	3.3642	0.0140496	3.87e-13	Cartilage oligomeric matrix protein (COMP) (Thrombospondin-5) (TSP5)	P49747	COMP	T28_GC_T8_RPM;T28_RPM_T8_RPM;T28_GC_T8_GC;T28_RPM_T8_GC
0.401803	0.207512	-0.477112	-0.842765	-0.544953	0.199453	0.279052	0.712673	-0.719304	-0.815129	-0.581444	2.45177	-2.75744	2.96442	-2.96442	+	3.35749	0.0141138	6.67e-14	Eukaryotic initiation factor 4A-II (eIF-4A-II) (eIF4A-II) (EC 3.6.4.13) (ATP-dependent RNA helicase eIF4A-2)	Q14240	EIF4A2	T8_GC_T28_RPM;T28_GC_T28_RPM;T8_GC_T8_RPM;T28_GC_T8_RPM
-0.0357071	-0.108962	-2.05335	-2.30106	-2.36023	0.320654	-0.0599021	0.979038	-0.167939	-0.370018	0.665243	2.50531	-3.33113	3.33113	2.92605	+	3.37187	0.0141513	0.00461372	Ubiquitin-like protein 4A (Ubiquitin-like protein GDX)	P11441	UBL4A	T8_GC_T8_RPM;T28_RPM_T8_RPM;T28_GC_T8_RPM
0.066788	-0.0483437	0.463899	0.112223	0.295261	0.761928	0.879456	0.644115	0.966506	0.826548	0.786875	-3.14917	-2.39833	2.82378	3.14917	+	3.36626	0.0141667	8.78e-18	Annexin A6 (67 kDa calelectrin) (Annexin VI) (Annexin-6) (Calphobindin-II) (CPB-II) (Chromobindin-20) (Lipocortin VI) (Protein III) (p68) (p70)	P08133	ANXA6	T28_GC_T8_GC;T28_RPM_T8_GC;T28_GC_T8_RPM;T28_RPM_T8_RPM
-0.929414	-0.629538	-1.8147	-1.70012	-2.29502	-0.210648	-0.0967074	0.314758	-0.226819	-0.52471	0.217246	1.7202	-3.27264	3.27264	3.00948	+	3.32113	0.0147742	3.78e-17	C-type mannose receptor 2 (C-type lectin domain family 13 member E) (Endocytic receptor 180) (Macrophage mannose receptor 2) (Urokinase-type plasminogen activator receptor-associated protein) (UPAR-associated protein) (Urokinase receptor-associated protein) (CD antigen CD280)	Q9UBG0	MRC2	T8_GC_T8_RPM;T28_RPM_T8_RPM;T28_GC_T8_RPM
-1.12733	-1.47334	-2.866	-2.56966	-2.01739	-0.0458939	-0.599732	-0.415524	-0.981216	-1.24501	-0.751626	1.7137	-3.45959	3.45959	2.51575	+	3.3044	0.0148031	1.58e-14	Autophagy-related protein 9A (APG9-like 1) (mATG9)	Q7Z3C6	ATG9A	T8_GC_T8_RPM;T28_RPM_T8_RPM;T28_GC_T8_RPM
1.04003	0.898585	0.904147	0.81035	0.907287	1.76692	1.86173	2.14457	1.20573	1.64738	1.51736	-2.73689	-3.2867	3.2867	1.81592	+	3.31382	0.014816	1.14e-12	Methylmalonate-semialdehyde dehydrogenase [acylating], mitochondrial (MMSDH) (Malonate-semialdehyde dehydrogenase [acylating]) (EC 1.2.1.18) (EC 1.2.1.27) (Aldehyde dehydrogenase family 6 member A1)	Q02252	ALDH6A1	T28_RPM_T8_RPM;T28_GC_T8_RPM;T28_GC_T8_GC;T28_GC_T28_RPM
-0.747309	-1.0734	-2.6111	-3.12459	-2.39076	-0.572202	-0.720409	-0.103866	-1.12699	-1.81085	-1.2275	2.53286	-3.41253	3.41253	2.05361	+	3.30579	0.0149206	9.43e-13	Multidrug resistance-associated protein 1 (EC 7.6.2.2) (ATP-binding cassette sub-family C member 1) (Glutathione-S-conjugate-translocating ATPase ABCC1) (EC 7.6.2.3) (Leukotriene C(4) transporter) (LTC4 transporter)	P33527	ABCC1	T28_RPM_T8_RPM;T8_GC_T8_RPM;T28_GC_T8_RPM
0.709743	0.557382	0.354393	0.410326	0.219888	-0.8241	-0.821708	-0.418305	-0.227529	0.234145	0.104131	3.26123	2.85729	-3.26123	2.02071	+	3.29896	0.0150312	3e-16	Cell migration-inducing and hyaluronan-binding protein (EC 3.2.1.35)	Q8WUJ3	CEMIP	T28_RPM_T28_GC;T8_RPM_T28_GC;T8_GC_T28_GC;T8_GC_T28_RPM
-0.410813	-0.148356	-2.13605	-1.09127	-1.90361	0.0388008	0.0991812	0.325663	0.0781795	0.0555082	0.163229	2.18087	-3.14183	3.14183	3.06064	+	3.28167	0.0152727	5.81e-09	Serine/threonine-protein kinase WNK1 (EC 2.7.11.1) (Erythrocyte 65 kDa protein) (p65) (Kinase deficient protein) (Protein kinase lysine-deficient 1) (Protein kinase with no lysine 1) (hWNK1)	Q9H4A3	WNK1	T8_GC_T8_RPM;T28_RPM_T8_RPM;T28_GC_T8_RPM
-0.512836	-0.726014	-1.27148	-1.59239	-1.36324	0.0723916	-0.291602	0.261489	-0.991413	-1.01157	-0.652712	1.71329	-3.46338	3.46338	-2.26616	+	3.28239	0.0152977	2.62e-13	Synaptophysin-like protein 1 (Pantophysin)	Q16563	SYPL1	T8_GC_T8_RPM;T28_GC_T8_RPM;T28_GC_T28_RPM
0.0306452	-0.0518999	0.268493	0.225479	-0.545975	-0.945866	-0.997856	-1.02875	-1.4531	-1.45713	-1.73776	2.81349	3.09723	-1.96279	-3.09723	+	3.28334	0.0154154	7.11e-18	Signal transducer and activator of transcription 1-alpha/beta (Transcription factor ISGF-3 components p91/p84)	P42224	STAT1	T8_RPM_T28_RPM;T8_GC_T28_RPM;T8_RPM_T28_GC;T8_GC_T28_GC
2.98238	3.59991	3.74227	3.57853	2.31014	5.31667	5.33789	5.68545	5.86707	5.60221	6.04526	-2.55866	-2.9281	2.51198	2.9281	+	3.285	0.0154729	7.09e-13	Glutathione hydrolase 5 proenzyme (EC 3.4.19.13) (Gamma-glutamyl transpeptidase-related enzyme) (GGT-rel) (Gamma-glutamyltransferase 5) (GGT 5) (EC 2.3.2.2) (Gamma-glutamyltransferase-like activity 1) (Gamma-glutamyltranspeptidase 5) (Leukotriene-C4 hydrolase) (EC 3.4.19.14) [Cleaved into: Glutathione hydrolase 5 heavy chain; Glutathione hydrolase 5 light chain]	P36269	GGT5	T28_GC_T8_RPM;T28_RPM_T8_RPM;T28_GC_T8_GC;T28_RPM_T8_GC
1.5256	1.88465	1.52743	1.11972	1.43828	-0.242462	0.373419	0.373305	0.370956	0.391658	0.0796794	2.83888	2.4773	-2.83888	-2.64191	+	3.26195	0.0158496	1.84e-10	Protein Wnt-5a	P41221	WNT5A	T8_RPM_T28_GC;T8_GC_T28_GC;T8_RPM_T28_RPM;T8_GC_T28_RPM
-1.47208	-1.86263	-5.28345	-4.95317	-4.03627	-1.24654	-1.24063	-1.72555	-2.83519	-3.66285	-4.34834	2.64081	-3.14894	3.14894	-2.09289	+	3.2589	0.0158806	4.09e-13	Signal peptide peptidase-like 2A (SPP-like 2A) (SPPL2a) (EC 3.4.23.-) (Intramembrane protease 3) (IMP-3) (Presenilin-like protein 2)	Q8TCT8	SPPL2A	T8_GC_T8_RPM;T28_GC_T8_RPM;T8_GC_T28_RPM;T28_GC_T28_RPM
-0.629753	-0.873954	-2.03232	-1.55854	-1.71662	-0.106733	-0.178246	0.380054	-0.735404	-0.838681	-0.265092	1.7297	-3.43489	3.43489	2.27931	+	3.2454	0.0161168	2.77e-09	von Willebrand factor A domain-containing protein 5A (Breast cancer suppressor candidate 1) (BCSC-1) (Loss of heterozygosity 11 chromosomal region 2 gene A protein)	O00534	VWA5A	T8_GC_T8_RPM;T28_RPM_T8_RPM;T28_GC_T8_RPM
-0.50203	-0.881459	0.0997517	-0.172379	-0.174106	-1.52453	-1.32533	-1.48389	-1.06316	-0.749217	-1.32375	1.63714	3.37566	-3.37566	-2.46364	+	3.24641	0.0162059	1.35e-13	Periodic tryptophan protein 1 homolog (Keratinocyte protein IEF SSP 9502)	Q13610	PWP1	T8_GC_T28_GC;T8_RPM_T28_GC;T8_RPM_T28_RPM
-1.00028	-1.03924	-1.74658	-1.79038	-2.10813	-0.472376	-0.779445	-0.652816	-0.788005	-1.3026	-1.01539	2.13711	-3.37488	3.37488	2.36228	+	3.23073	0.0162899	3.27e-16	Sarcoplasmic/endoplasmic reticulum calcium ATPase 2 (SERCA2) (SR Ca(2+)-ATPase 2) (EC 7.2.2.10) (Calcium pump 2) (Calcium-transporting ATPase sarcoplasmic reticulum type, slow twitch skeletal muscle isoform) (Endoplasmic reticulum class 1/2 Ca(2+) ATPase)	P16615	ATP2A2	T28_RPM_T8_RPM;T8_GC_T8_RPM;T28_GC_T8_RPM
-0.486658	0.0449704	0.360783	0.367475	-0.0392863	-1.13344	-0.858642	-1.23255	-1.10443	-0.922732	-1.28924	1.72818	3.00099	-2.93953	-3.00099	+	3.24654	0.0163259	1.86e-16	Phosphoenolpyruvate carboxykinase [GTP], mitochondrial (PEPCK-M) (EC 4.1.1.32)	Q16822	PCK2	T8_GC_T28_RPM;T8_RPM_T28_RPM;T8_GC_T28_GC;T8_RPM_T28_GC
0.00116729	-0.168209	0.338654	0.141341	0.00780766	-0.431816	-0.520207	-0.737246	-0.516738	-0.574339	-0.606551	1.66826	2.92832	-2.91821	-2.92832	+	3.19951	0.0164444	5.87e-15	UPF0696 protein C11orf68 (Basophilic leukemia-expressed protein Bles03) (Protein p5326)	Q9H3H3	C11orf68	T8_GC_T28_RPM;T8_RPM_T28_RPM;T8_GC_T28_GC;T8_RPM_T28_GC
-0.789303	-0.77655	-0.369641	-0.352164	-0.412982	-0.989921	-0.881299	-0.971257	-0.849131	-0.632081	-0.934206	-2.13322	3.29399	-3.29399	-2.53669	+	3.19996	0.0165315	1e-11	SUMO-activating enzyme subunit 2 (EC 2.3.2.-) (Anthracycline-associated resistance ARX) (Ubiquitin-like 1-activating enzyme E1B) (Ubiquitin-like modifier-activating enzyme 2)	Q9UBT2	UBA2	T8_RPM_T28_GC;T8_RPM_T28_RPM;T8_RPM_T8_GC
0.282203	0.0275936	1.04938	1.00119	1.11789	-0.0148001	0.304325	0.132991	0.699862	1.20307	1.01057	-2.4491	2.77252	-2.77252	2.52325	+	3.21029	0.016539	3.28e-15	Carnitine O-acetyltransferase (Carnitine acetylase) (EC 2.3.1.137) (EC 2.3.1.7) (Carnitine acetyltransferase) (CAT) (CrAT)	P43155	CRAT	T28_RPM_T28_GC;T8_RPM_T28_GC;T28_RPM_T8_GC;T8_RPM_T8_GC
-2.40462	-2.41178	-2.9071	-3.8001	-2.88493	-1.14869	-1.39885	-1.31555	-2.51291	-2.78966	-2.71746	-1.74571	-3.35107	3.35107	-2.50628	+	3.21533	0.0165714	1.69e-15	Solute carrier family 2, facilitated glucose transporter member 1 (Glucose transporter type 1, erythrocyte/brain) (GLUT-1) (HepG2 glucose transporter)	P11166	SLC2A1	T28_GC_T8_RPM;T28_GC_T28_RPM;T28_GC_T8_GC
0.317063	0.215336	0.16937	0.168207	0.617906	1.30448	1.62096	1.90923	1.203	0.960436	1.24864	-2.80127	-2.99054	2.99054	1.86494	+	3.21702	0.0166043	1.07e-13	Glycerol-3-phosphate dehydrogenase 1-like protein (GPD1-L) (EC 1.1.1.8)	Q8N335	GPD1L	T28_RPM_T8_GC;T28_GC_T8_GC;T28_RPM_T8_RPM;T28_GC_T8_RPM
2.24156	2.1449	1.77322	1.66169	1.51397	2.43475	2.47479	2.19327	2.76362	3.13729	2.59043	-1.54998	-3.32528	2.05522	3.32528	+	3.12993	0.0166541	4.31e-14	Calponin-1 (Basic calponin) (Calponin H1, smooth muscle)	P51911	CNN1	T28_GC_T8_RPM;T28_RPM_T8_RPM;T28_RPM_T8_GC
-0.0509664	0.0624703	-0.44464	-0.16646	-0.768665	0.880624	0.58624	0.844453	0.568046	0.939209	0.564678	-1.595	-3.00337	3.00337	2.82657	+	3.16359	0.0166579	1.07e-16	Myosin light chain kinase, smooth muscle (MLCK) (smMLCK) (EC 2.7.11.18) (Kinase-related protein) (KRP) (Telokin) [Cleaved into: Myosin light chain kinase, smooth muscle, deglutamylated form]	Q15746	MYLK	T28_RPM_T8_RPM;T28_GC_T8_RPM;T28_RPM_T8_GC;T28_GC_T8_GC
0.171454	0.12378	0.308938	0.314512	0.366172	-0.44648	-0.698338	-0.552217	-0.572296	-0.080558	-0.481843	2.17392	3.03361	-3.03361	-2.42762	+	3.14407	0.0166667	1.3e-14	YTH domain-containing family protein 3 (DF3)	Q7Z739	YTHDF3	T8_GC_T28_GC;T8_RPM_T28_GC;T8_GC_T28_RPM;T8_RPM_T28_RPM
-1.98126	-1.53811	-3.23263	-3.61296	-3.78795	-1.21143	-1.39734	-0.625348	-1.23725	-1.98362	-0.839399	1.99209	-3.08223	3.08223	2.76981	+	3.11656	0.0166708	3.94e-15	DNA-dependent protein kinase catalytic subunit (DNA-PK catalytic subunit) (DNA-PKcs) (EC 2.7.11.1) (DNPK1) (p460)	P78527	PRKDC	T8_GC_T8_RPM;T28_RPM_T8_RPM;T28_GC_T8_RPM
-0.446275	-0.899913	-0.972645	-0.989614	-0.815652	0.232769	-0.133963	0.0564649	0.0334862	-0.122003	0.211189	-1.80995	-2.80408	2.80408	2.775	+	3.11898	0.016675	0.00124929	StAR-related lipid transfer protein 13 (46H23.2) (Deleted in liver cancer 2 protein) (DLC-2) (Rho GTPase-activating protein) (START domain-containing protein 13) (StARD13)	Q9Y3M8	STARD13	T28_RPM_T8_RPM;T28_GC_T8_RPM;T28_RPM_T8_GC;T28_GC_T8_GC
3.19258	3.43709	2.96158	3.28993	3.63609	1.909	2.29219	2.02385	2.14719	2.23917	2.46041	2.53763	2.784	-2.784	-2.31455	+	3.16448	0.0166887	1.39e-11	Tissue factor pathway inhibitor 2 (TFPI-2) (Placental protein 5) (PP5)	P48307	TFPI2	T8_RPM_T28_GC;T8_GC_T28_GC;T8_RPM_T28_RPM;T8_GC_T28_RPM
-1.01607	-0.721131	-0.308556	-0.330831	-0.368173	-1.06003	-0.89792	-0.894394	-0.699093	-0.581655	-0.610062	-2.54929	3.21848	-3.21848	1.62761	+	3.18684	0.0166897	3.71e-12	RNA cytosine C(5)-methyltransferase NSUN2 (EC 2.1.1.-) (Myc-induced SUN domain-containing protein) (Misu) (NOL1/NOP2/Sun domain family member 2) (Substrate of AIM1/Aurora kinase B) (mRNA cytosine C(5)-methyltransferase) (EC 2.1.1.-) (tRNA cytosine C(5)-methyltransferase) (EC 2.1.1.-) (EC 2.1.1.203) (tRNA methyltransferase 4 homolog) (hTrm4)	Q08J23	NSUN2	T28_RPM_T28_GC;T8_RPM_T28_GC;T8_RPM_T8_GC;T8_RPM_T28_RPM
-0.874325	-1.01486	-1.71479	-1.71079	-1.71017	-0.817837	-0.856785	-0.536325	-1.05457	-1.32822	-0.883175	2.35263	-3.26483	3.26483	2.12069	+	3.1561	0.0167059	1.05e-15	Nicastrin	Q92542	NCSTN	T28_RPM_T8_RPM;T8_GC_T8_RPM;T28_GC_T8_RPM
1.59533	1.75423	0.685082	0.204281	-0.152015	3.37009	3.29057	3.01769	2.15973	0.734285	1.71028	-1.50364	-3.36132	3.36132	-1.92713	+	3.14455	0.0167226	2.23e-14	Versican core protein (Chondroitin sulfate proteoglycan core protein 2) (Chondroitin sulfate proteoglycan 2) (Glial hyaluronate-binding protein) (GHAP) (Large fibroblast proteoglycan) (PG-M)	P13611	VCAN	T28_RPM_T8_RPM;T8_GC_T8_RPM;T28_GC_T8_RPM;T28_GC_T28_RPM;T28_GC_T8_GC
2.33031	1.98482	1.47488	1.09715	0.945307	2.24039	2.24413	2.6984	2.47393	2.90117	2.81377	1.81477	-3.23209	2.59373	3.23209	+	3.14881	0.0167273	1.71e-13	Collagen alpha-1(XI) chain	P12107	COL11A1	T8_GC_T8_RPM;T28_GC_T8_RPM;T28_RPM_T8_RPM
5.27392	5.2556	5.44929	5.47766	5.84919	5.55948	5.49073	5.88299	6.29893	6.52566	6.41506	-3.11425	-2.53043	-2.36636	3.11425	+	3.13297	0.0167342	4.8e-17	Fibulin-1 (FIBL-1)	P23142	FBLN1	T28_RPM_T8_GC;T28_RPM_T8_RPM;T28_RPM_T28_GC
0.0942818	-0.141966	0.427836	0.415615	0.481253	-0.759419	-0.662703	-0.294553	-0.229965	-0.224173	-0.0300781	1.56156	3.33429	-3.33429	-2.01178	+	3.13341	0.0167643	4.12e-17	Glutamine--fructose-6-phosphate aminotransferase [isomerizing] 1 (EC 2.6.1.16) (D-fructose-6-phosphate amidotransferase 1) (Glutamine:fructose-6-phosphate amidotransferase 1) (GFAT 1) (GFAT1) (Hexosephosphate aminotransferase 1)	Q06210	GFPT1	T8_GC_T28_GC;T8_RPM_T28_GC;T8_RPM_T28_RPM
0.952413	0.896389	1.66566	1.24249	1.45757	-0.472696	0.0194821	0.329724	0.294812	0.368194	0.251503	1.82978	3.19699	-3.19699	-2.50932	+	3.16976	0.0167785	1.5e-14	Plasminogen activator inhibitor 1 (PAI) (PAI-1) (Endothelial plasminogen activator inhibitor) (Serpin E1)	P05121	SERPINE1	T8_GC_T28_GC;T8_RPM_T28_GC;T8_RPM_T28_RPM
-0.0144897	-0.31909	0.287105	0.0597173	-0.322621	-1.43519	-1.06993	-1.56616	-1.03233	-0.855744	-1.00225	2.43624	3.07974	-3.07974	-2.21261	+	3.18209	0.0167945	2.08e-06	Paraspeckle component 1 (Paraspeckle protein 1)	Q8WXF1	PSPC1	T8_GC_T28_GC;T8_RPM_T28_GC;T8_GC_T28_RPM;T8_RPM_T28_RPM
-1.96196	-2.28927	-2.58531	-2.35912	-2.12658	-1.03959	-1.47038	-1.04262	-1.40543	-1.30445	-1.09642	-2.0564	-2.88085	2.88085	2.68627	+	3.16483	0.0168	9.84e-13	Thrombospondin-2	P35442	THBS2	T28_RPM_T8_RPM;T28_GC_T8_RPM;T28_RPM_T8_GC;T28_GC_T8_GC
4.62516	5.03112	4.50034	3.74149	4.36826	3.14931	2.61863	3.25082	1.93048	2.40579	2.81753	3.0199	2.54276	-2.27094	-3.0199	+	3.17272	0.0168108	3.24e-15	Superoxide dismutase [Mn], mitochondrial (EC 1.15.1.1)	P04179	SOD2	T8_RPM_T28_RPM;T8_GC_T28_RPM;T8_RPM_T28_GC;T8_GC_T28_GC
-0.584082	-0.934586	-1.69228	-1.43661	-1.50472	-0.0434433	-0.588786	-0.27618	-0.76074	-0.82211	-0.976403	1.87188	-3.30338	3.30338	1.83723	+	3.10373	0.0168642	9.62e-11	Leucyl-cystinyl aminopeptidase (Cystinyl aminopeptidase) (EC 3.4.11.3) (Insulin-regulated membrane aminopeptidase) (Insulin-responsive aminopeptidase) (IRAP) (Oxytocinase) (OTase) (Placental leucine aminopeptidase) (P-LAP) [Cleaved into: Leucyl-cystinyl aminopeptidase, pregnancy serum form]	Q9UIQ6	LNPEP	T28_RPM_T8_RPM;T8_GC_T8_RPM;T28_GC_T8_RPM;T28_GC_T28_RPM
-0.105332	-0.215453	0.0239306	-0.153088	0.275316	-0.412361	-0.343688	-0.48424	-0.756644	-0.892274	-0.722136	2.26145	3.29139	-1.80342	-3.29139	+	3.17327	0.016898	5.74e-16	Mannosyl-oligosaccharide glucosidase (EC 3.2.1.106) (Processing A-glucosidase I)	Q13724	MOGS	T28_GC_T28_RPM;T8_GC_T28_RPM;T8_RPM_T28_RPM;T8_RPM_T28_GC
0.59634	0.494464	1.00622	0.980361	1.04644	1.13253	1.29363	1.21234	1.06211	1.40229	1.20336	-3.03246	2.08909	2.99386	3.03246	+	3.09664	0.0170307	8.98e-14	Band 4.1-like protein 1 (Erythrocyte membrane protein band 4.1-like 1) (Neuronal protein 4.1) (4.1N)	Q9H4G0	EPB41L1	T8_RPM_T8_GC;T28_GC_T8_GC;T28_RPM_T8_GC
0.32411	0.125864	0.581011	0.446389	0.580866	-0.573529	-0.560819	-0.112161	-0.585537	-0.325889	-0.277841	1.63377	2.84222	-2.84222	-2.78937	+	3.09489	0.0170732	1.11e-15	26S proteasome non-ATPase regulatory subunit 6 (26S proteasome regulatory subunit RPN7) (26S proteasome regulatory subunit S10) (Breast cancer-associated protein SGA-113M) (Phosphonoformate immuno-associated protein 4) (Proteasome regulatory particle subunit p44S10) (p42A)	Q15008	PSMD6	T8_GC_T28_GC;T8_RPM_T28_GC;T8_GC_T28_RPM;T8_RPM_T28_RPM
0.655832	0.315568	-0.506041	-0.278718	0.076727	1.45103	0.950198	1.35941	0.689046	0.636559	0.864212	-1.41457	-3.26481	3.26481	2.15444	+	3.08618	0.0171879	1.43e-17	PRA1 family protein 3 (ADP-ribosylation factor-like protein 6-interacting protein 5) (ARL-6-interacting protein 5) (Aip-5) (Cytoskeleton-related vitamin A-responsive protein) (Dermal papilla-derived protein 11) (GTRAP3-18) (Glutamate transporter EAAC1-interacting protein) (JM5) (Prenylated Rab acceptor protein 2) (Protein JWa) (Putative MAPK-activating protein PM27)	O75915	ARL6IP5	T28_RPM_T8_RPM;T28_GC_T8_RPM;T28_GC_T8_GC
0.0697208	-0.171352	-2.30101	-1.85923	-2.50186	-0.50484	-0.568704	0.33736	-1.05934	-0.643926	-0.459755	2.827	-2.87316	2.87316	2.18114	+	3.0763	0.0172857	0.000600554	Palmitoyltransferase ZDHHC5 (EC 2.3.1.225) (Zinc finger DHHC domain-containing protein 5) (DHHC-5) (Zinc finger protein 375)	Q9C0B5	ZDHHC5	T28_RPM_T8_RPM;T28_GC_T8_RPM;T8_GC_T8_RPM
0.546174	-0.0354043	0.679227	0.46753	0.843325	1.15192	1.51232	1.07045	1.6361	2.0647	2.10576	-3.02987	-2.59563	1.73813	3.02987	+	3.08153	0.0173012	1.04e-14	Insulin-like growth factor 2 mRNA-binding protein 1 (IGF2 mRNA-binding protein 1) (IMP-1) (IMP1) (Coding region determinant-binding protein) (CRD-BP) (IGF-II mRNA-binding protein 1) (VICKZ family member 1) (Zipcode-binding protein 1) (ZBP-1)	Q9NZI8	IGF2BP1	T28_GC_T8_GC;T28_RPM_T8_GC;T28_RPM_T8_RPM
-1.76275	-1.77679	-3.01059	-2.94229	-2.69556	-0.387846	-0.397917	-0.292259	-0.871653	-1.99721	-0.571003	-1.54054	-3.21712	3.21712	2.25406	+	3.07647	0.0173892	1.04e-17	Microtubule-associated protein 1A (MAP-1A) (Proliferation-related protein p80) [Cleaved into: MAP1A heavy chain; MAP1 light chain LC2]	P78559	MAP1A	T28_RPM_T8_RPM;T28_GC_T8_RPM;T28_GC_T8_GC
-0.483723	1.36038	1.33911	0.62505	-0.00150615	3.56393	3.41565	4.09667	3.20861	3.58671	3.47324	-2.41712	-2.52436	2.52436	2.29462	+	3.05285	0.0180828	1.65e-18	All-trans-retinol dehydrogenase [NAD(+)] ADH1B (EC 1.1.1.105) (Alcohol dehydrogenase 1B) (Alcohol dehydrogenase subunit beta)	P00325	ADH1B	T28_RPM_T8_GC;T28_GC_T8_GC;T28_RPM_T8_RPM;T28_GC_T8_RPM
-0.360622	-0.231088	-0.28556	-0.929748	-0.191743	1.50925	1.45384	1.77505	0.299409	0.862322	1.35666	-2.44819	-2.96269	2.96269	1.86086	+	3.04769	0.0181882	3.77e-17	Transmembrane glycoprotein NMB (Hematopoietic growth factor inducible neurokinin-1 type)	Q14956	GPNMB	T28_RPM_T8_RPM;T28_GC_T8_RPM;T28_RPM_T8_GC;T28_GC_T8_GC
-1.19725	-1.68164	-2.80185	-2.28656	-2.70764	-1.34743	-1.37506	-1.40982	-1.40871	-1.00924	-1.49416	2.31665	-2.88039	2.72828	2.88039	+	3.03733	0.0183023	2.62e-14	Cation-independent mannose-6-phosphate receptor (CI Man-6-P receptor) (CI-MPR) (M6PR) (300 kDa mannose 6-phosphate receptor) (MPR 300) (Insulin-like growth factor 2 receptor) (Insulin-like growth factor II receptor) (IGF-II receptor) (M6P/IGF2 receptor) (M6P/IGF2R) (CD antigen CD222)	P11717	IGF2R	T8_GC_T8_RPM;T28_GC_T8_RPM;T28_RPM_T8_RPM
0.341809	0.300678	1.42808	1.06853	1.31291	-0.313694	-0.158295	0.348432	0.571452	0.786981	0.674898	-2.07418	3.17789	-3.17789	1.70335	+	3.04077	0.0183392	1.33e-13	Ubiquitin-like domain-containing CTD phosphatase 1 (EC 3.1.3.16) (Nuclear proteasome inhibitor UBLCP1)	Q8WVY7	UBLCP1	T28_RPM_T28_GC;T8_RPM_T28_GC;T8_RPM_T8_GC;T8_RPM_T28_RPM
-2.36492	-3.32683	-1.57949	-1.38976	0.0785535	1.84622	1.5008	1.76956	-1.30798	-3.23205	-2.92385	-2.7801	-1.76512	2.85755	-2.85755	+	3.02792	0.0184971	6.79e-13	Nuclear cap-binding protein subunit 1 (80 kDa nuclear cap-binding protein) (CBP80) (NCBP 80 kDa subunit)	Q09161	NCBP1	T28_GC_T8_GC;T28_GC_T28_RPM;T28_GC_T8_RPM
-0.608188	-0.779849	-0.64203	-0.760288	-0.13958	-1.17445	-1.44568	-1.33174	-1.60263	-1.6282	-1.5441	2.17299	2.91394	-2.17436	-2.91394	+	3.00862	0.0185537	3.63e-15	60S ribosomal protein L3 (HIV-1 TAR RNA-binding protein B) (TARBP-B) (Large ribosomal subunit protein uL3)	P39023	RPL3	T8_GC_T28_RPM;T8_RPM_T28_RPM;T8_GC_T28_GC;T8_RPM_T28_GC
0.455368	0.202712	0.854368	0.679504	0.752751	0.284052	0.325024	0.339007	0.37129	0.352239	0.334273	-2.47368	2.83499	-2.83499	-2.61415	+	3.0149	0.0186057	2.55e-20	Calpain-1 catalytic subunit (EC 3.4.22.52) (Calcium-activated neutral proteinase 1) (CANP 1) (Calpain mu-type) (Calpain-1 large subunit) (Cell proliferation-inducing gene 30 protein) (Micromolar-calpain) (muCANP)	P07384	CAPN1	T8_RPM_T28_GC;T8_RPM_T8_GC;T8_RPM_T28_RPM
1.52666	1.5001	0.966665	0.785892	1.61639	-0.943433	-0.00588614	-0.577664	-0.143793	0.00829149	-0.446357	2.65824	2.39907	-2.65824	-2.23694	+	3.00997	0.0186136	7.5e-05	Tubulin beta-1 chain	Q9H4B7	TUBB1	T8_RPM_T28_GC;T8_GC_T28_GC;T8_RPM_T28_RPM;T8_GC_T28_RPM
-0.754296	-0.667633	-2.37449	-3.14313	-2.89037	0.0906662	-0.165515	-0.604707	-0.558253	-1.59493	-0.402632	2.2421	-3.05827	3.05827	2.3437	+	3.01647	0.0186667	7.54e-20	Neuroblast differentiation-associated protein AHNAK (Desmoyokin)	Q09666	AHNAK	T28_RPM_T8_RPM;T8_GC_T8_RPM;T28_GC_T8_RPM
-0.599391	-1.31628	-0.405055	-0.657167	-0.947471	0.738764	1.01897	0.384077	0.579841	0.29692	0.393761	-2.64067	-2.4452	2.64067	2.16908	+	3.00257	0.0186966	2.67e-12	Bis(5'-adenosyl)-triphosphatase ENPP4 (EC 3.6.1.29) (AP3A hydrolase) (AP3Aase) (Ectonucleotide pyrophosphatase/phosphodiesterase family member 4) (E-NPP 4) (NPP-4)	Q9Y6X5	ENPP4	T28_RPM_T8_GC;T28_GC_T8_GC;T28_RPM_T8_RPM;T28_GC_T8_RPM
-1.88981	-2.73703	-2.37523	-2.5556	-2.04446	-0.405169	-0.458347	-0.499926	-0.833742	-1.03546	-1.66288	-2.53385	-2.83663	2.83663	1.66927	+	2.9893	0.0188667	0.000943275	Retinoic acid receptor RXR-gamma (Nuclear receptor subfamily 2 group B member 3) (Retinoid X receptor gamma)	P48443	RXRG	T28_RPM_T8_RPM;T28_GC_T8_RPM;T28_RPM_T8_GC;T28_GC_T8_GC
-0.426448	-0.763112	0.0281713	-0.163407	-0.411969	-1.73699	-1.24093	-1.26758	-0.437814	-0.172979	-0.166175	1.66493	2.91089	-2.91089	2.74332	+	2.99297	0.0188827	0.00428804	[Pyruvate dehydrogenase (acetyl-transferring)] kinase isozyme 1, mitochondrial (EC 2.7.11.2) (Pyruvate dehydrogenase kinase isoform 1) (PDH kinase 1)	Q15118	PDK1	T8_GC_T28_GC;T28_RPM_T28_GC;T8_RPM_T28_GC
-0.614336	-0.801132	-0.51683	-0.641752	-0.555558	-0.979902	-1.08653	-1.53456	-1.5397	-1.53591	-1.44976	2.24711	2.9281	-1.94274	-2.9281	+	2.97574	0.0191868	3.85e-13	Splicing factor 1 (Mammalian branch point-binding protein) (BBP) (mBBP) (Transcription factor ZFM1) (Zinc finger gene in MEN1 locus) (Zinc finger protein 162)	Q15637	SF1	T8_GC_T28_RPM;T8_RPM_T28_RPM;T8_RPM_T28_GC
0.494607	0.0394867	0.551413	0.723917	0.596525	1.7282	1.67993	1.94819	0.566718	1.14912	1.22995	-2.94753	-2.54296	2.94753	-1.68155	+	2.9782	0.0192486	1.26e-07	Neuroligin-4, Y-linked (Neuroligin Y)	Q8NFZ3	NLGN4Y	T28_GC_T8_GC;T28_GC_T8_RPM;T28_GC_T28_RPM
2.8521	2.35098	2.57655	2.75433	2.84355	3.65986	3.66986	3.84569	3.4104	4.03297	3.68878	-2.31832	-2.30701	2.31832	2.28688	+	2.97082	0.0193005	1.47e-14	Dihydropyrimidine dehydrogenase [NADP(+)] (DHPDHase) (DPD) (EC 1.3.1.2) (Dihydrothymine dehydrogenase) (Dihydrouracil dehydrogenase)	Q12882	DPYD	T28_RPM_T8_GC;T28_GC_T8_GC;T28_RPM_T8_RPM;T28_GC_T8_RPM
-0.0947329	-0.30971	-0.662428	-0.72669	-0.672819	-0.975641	-0.831508	-1.54986	-1.61672	-1.51346	-1.85019	3.00143	2.25556	-1.8584	-3.00143	+	2.95718	0.0194595	3.28e-07	SPATS2-like protein (DNA polymerase-transactivated protein 6) (Stress granule and nucleolar protein) (SGNP)	Q9NUQ6	SPATS2L	T8_RPM_T28_RPM;T8_GC_T28_RPM;T8_GC_T28_GC
0.912286	0.739877	0.622134	0.827521	1.07676	0.181072	0.0834534	-0.0712808	0.281314	0.342039	0.175943	2.38398	2.71844	-2.71844	-1.98299	+	2.95837	0.0195435	1.92e-13	Arf-GAP domain and FG repeat-containing protein 1 (HIV-1 Rev-binding protein) (Nucleoporin-like protein RIP) (Rev-interacting protein) (Rev/Rex activation domain-binding protein)	P52594	AGFG1	T8_GC_T28_GC;T8_RPM_T28_GC;T8_GC_T28_RPM;T8_RPM_T28_RPM
-0.340338	-0.270173	0.377852	0.533555	0.537448	-0.870772	-0.863058	-0.350579	-0.0734296	0.242459	0.393458	-1.73136	2.97831	-2.97831	2.24459	+	2.94599	0.0195722	3.89e-12	Monofunctional C1-tetrahydrofolate synthase, mitochondrial (EC 6.3.4.3) (Formyltetrahydrofolate synthetase)	Q6UB35	MTHFD1L	T28_RPM_T28_GC;T8_RPM_T28_GC;T8_RPM_T8_GC
-0.278203	-0.756797	-1.08914	-1.42199	-1.02605	-0.132966	-0.115191	-0.0969698	-0.585551	-0.50496	-0.688874	1.71156	-3.15051	3.15051	1.69057	+	2.94917	0.0195914	2.81e-07	Ubiquitin-like modifier-activating enzyme 7 (Ubiquitin-activating enzyme 7) (D8) (Ubiquitin-activating enzyme E1 homolog)	P41226	UBA7	T28_RPM_T8_RPM;T8_GC_T8_RPM;T28_GC_T8_RPM
-0.769257	-0.808955	-0.77569	-1.29519	-1.59984	0.830031	0.849298	0.186909	0.580559	1.14423	0.245383	-1.7305	-2.61586	2.5686	2.61586	+	2.93566	0.0198723	4.76e-15	Biglycan (Bone/cartilage proteoglycan I) (PG-S1)	P21810	BGN	T28_GC_T8_RPM;T28_RPM_T8_RPM;T28_GC_T8_GC;T28_RPM_T8_GC
0.453117	0.45342	0.537471	0.621768	0.589997	0.0944986	0.13883	-0.0557404	0.389404	0.122532	0.222494	2.00323	2.9918	-2.9918	-1.90956	+	2.93014	0.0199153	1.03e-13	Prolyl endopeptidase (PE) (EC 3.4.21.26) (Post-proline cleaving enzyme)	P48147	PREP	T8_GC_T28_GC;T8_RPM_T28_GC;T8_RPM_T28_RPM
0.54331	0.311076	0.187244	0.204049	0.330399	0.853086	0.990937	1.05306	0.778104	1.21452	0.921288	-1.65316	-2.60529	2.5857	2.60529	+	2.92026	0.0200632	7.96e-17	Cytoplasmic aconitate hydratase (Aconitase) (EC 4.2.1.3) (Citrate hydro-lyase) (Ferritin repressor protein) (Iron regulatory protein 1) (IRP1) (Iron-responsive element-binding protein 1) (IRE-BP 1)	P21399	ACO1	T28_GC_T8_RPM;T28_RPM_T8_RPM;T28_GC_T8_GC;T28_RPM_T8_GC
-0.362618	-0.49771	0.0271771	-0.487757	-0.039454	-0.0055889	0.107632	0.42829	0.986351	0.791394	1.38473	-2.80403	-2.58824	-1.80251	2.80403	+	2.91066	0.0201675	2.58e-09	Lysyl oxidase homolog 1 (EC 1.4.3.-) (Lysyl oxidase-like protein 1) (LOL)	Q08397	LOXL1	T28_RPM_T8_GC;T28_RPM_T8_RPM;T28_RPM_T28_GC
0.640266	0.299873	0.761361	0.649146	0.855914	1.17537	1.25816	1.48661	1.12217	1.39439	1.3231	-2.57302	-1.84377	2.57302	2.49088	+	2.88006	0.0206974	2.11e-15	1-phosphatidylinositol 4,5-bisphosphate phosphodiesterase delta-1 (EC 3.1.4.11) (Phosphoinositide phospholipase C-delta-1) (Phospholipase C-III) (PLC-III) (Phospholipase C-delta-1) (PLC-delta-1)	P51178	PLCD1	T28_RPM_T8_GC;T28_GC_T8_GC;T28_RPM_T8_RPM;T28_GC_T8_RPM
0.552092	0.116283	0.296962	0.491148	0.550274	-0.772193	-0.820276	-0.757661	-0.779214	-0.114621	-0.809556	2.12386	2.63329	-2.63329	-2.15757	+	2.88353	0.020701	3.52e-18	ATP-dependent 6-phosphofructokinase, platelet type (ATP-PFK) (PFK-P) (EC 2.7.1.11) (6-phosphofructokinase type C) (Phosphofructo-1-kinase isozyme C) (PFK-C) (Phosphohexokinase)	Q01813	PFKP	T8_GC_T28_GC;T8_RPM_T28_GC;T8_GC_T28_RPM;T8_RPM_T28_RPM
0.315013	-0.150319	0.397169	0.0343258	0.171388	-2.75744	-1.23101	-2.32104	-1.55501	-2.17499	-1.62125	2.15384	2.55721	-2.55721	-2.19001	+	2.88924	0.02075	1.25e-05	Purine nucleoside phosphorylase LACC1 (EC 2.4.2.1) (Adenosine deaminase LACC1) (EC 3.5.4.4) (Fatty acid metabolism-immunity nexus) (Guanosine phosphorylase LACC1) (Laccase domain-containing protein 1) (S-methyl-5'-thioadenosine phosphorylase LACC1) (EC 2.4.2.28)	Q8IV20	LACC1	T8_GC_T28_GC;T8_RPM_T28_GC;T8_GC_T28_RPM;T8_RPM_T28_RPM
-0.259782	-0.45691	0.3123	0.243306	0.211192	-0.888291	-0.702914	-0.54267	-0.280607	0.215113	0.0604608	-1.59968	2.95253	-2.95253	2.17211	+	2.88561	0.0207668	1.35e-12	Bifunctional 3'-phosphoadenosine 5'-phosphosulfate synthase 1 (PAPS synthase 1) (PAPSS 1) (Sulfurylase kinase 1) (SK 1) (SK1) [Includes: Sulfate adenylyltransferase (EC 2.7.7.4) (ATP-sulfurylase) (Sulfate adenylate transferase) (SAT); Adenylyl-sulfate kinase (EC 2.7.1.25) (3'-phosphoadenosine-5'-phosphosulfate synthase) (APS kinase) (Adenosine-5'-phosphosulfate 3'-phosphotransferase) (Adenylylsul…	O43252	PAPSS1	T28_RPM_T28_GC;T8_RPM_T28_GC;T8_RPM_T8_GC
-0.410628	-0.557136	0.00696873	-0.318011	-0.0553842	-1.10955	-0.942571	-0.910175	-0.977071	-0.621429	-1.02663	1.31826	2.80689	-2.80689	-2.45191	+	2.85866	0.0215102	1.45e-11	ATP-binding cassette sub-family E member 1 (2'-5'-oligoadenylate-binding protein) (HuHP68) (RNase L inhibitor) (Ribonuclease 4 inhibitor) (RNS4I)	P61221	ABCE1	T8_GC_T28_GC;T8_RPM_T28_GC;T8_RPM_T28_RPM
0.237334	0.0326816	-0.546829	-0.517409	-0.883274	-0.0295749	0.116705	0.0533385	0.0329169	0.0314549	-0.196262	2.58365	-2.58365	2.56407	2.21914	+	2.83589	0.021802	4.4e-16	Spectrin alpha chain, non-erythrocytic 1 (Alpha-II spectrin) (Fodrin alpha chain) (Spectrin, non-erythroid alpha subunit)	Q13813	SPTAN1	T28_RPM_T8_RPM;T28_GC_T8_RPM;T8_GC_T8_RPM
-0.860198	-0.414559	0.6609	1.16704	0.380784	0.931686	0.773979	1.11433	1.0702	1.10128	1.61187	-2.94811	2.13436	2.47087	2.94811	+	2.83752	0.0218507	0.000777655	Spermatogenesis-associated protein 20 (Sperm-specific protein 411) (Ssp411)	Q8TB22	SPATA20	T8_RPM_T8_GC;T28_GC_T8_GC;T28_RPM_T8_GC
0.150718	-0.194399	-2.98126	-2.01913	-2.15456	0.163216	-0.230246	-0.85521	-1.79967	-2.47398	-3.02685	2.22517	-2.17655	2.19053	-2.22517	+	2.84548	0.0218586	1.39e-14	CD151 antigen (GP27) (Membrane glycoprotein SFA-1) (Platelet-endothelial tetraspan antigen 3) (PETA-3) (Tetraspanin-24) (Tspan-24) (CD antigen CD151)	P48509	CD151	T28_GC_T28_RPM;T8_GC_T28_RPM;T28_GC_T8_RPM;T8_GC_T8_RPM
0.015331	-0.209976	0.28137	0.103094	0.434666	-0.584932	-0.796082	-0.357725	-0.634933	-0.428629	-0.512816	0	2.72011	-2.72011	-2.55257	+	2.84767	0.0218883	2.64e-05	SUMO-activating enzyme subunit 1 (Ubiquitin-like 1-activating enzyme E1A) [Cleaved into: SUMO-activating enzyme subunit 1, N-terminally processed]	Q9UBE0	SAE1	T8_RPM_T28_GC;T8_RPM_T28_RPM
1.56558	1.58599	1.83449	1.48163	0.861907	2.56362	2.61431	2.64257	2.51137	2.66647	2.61785	-1.79492	-2.4405	2.4405	2.42352	+	2.83788	0.02192	2.6e-15	EMILIN-1 (Elastin microfibril interface-located protein 1) (Elastin microfibril interfacer 1)	Q9Y6C2	EMILIN1	T28_RPM_T8_RPM;T28_GC_T8_RPM;T28_RPM_T8_GC;T28_GC_T8_GC
-0.271537	-0.115496	0.49269	0.44215	0.182103	-0.468729	-0.310408	-0.499837	-0.203497	-0.0407903	-0.383641	-1.82185	2.93729	-2.93729	-2.14011	+	2.83022	0.0219901	1.68e-13	Serine/threonine-protein kinase PAK 2 (EC 2.7.11.1) (Gamma-PAK) (PAK65) (S6/H4 kinase) (p21-activated kinase 2) (PAK-2) (p58) [Cleaved into: PAK-2p27 (p27); PAK-2p34 (p34) (C-t-PAK2)]	Q13177	PAK2	T8_RPM_T28_GC;T8_RPM_T28_RPM;T8_RPM_T8_GC
-0.598769	-0.740367	-0.151877	-0.0195105	0.131087	-0.645498	-0.58068	-0.376917	-0.183183	0.0752462	0.0150519	-2.34933	2.34933	-2.06408	2.28325	+	2.83827	0.0220101	0.000303623	Selenoprotein N (SelN)	Q9NZV5	SELENON	T28_RPM_T8_GC;T8_RPM_T8_GC;T28_RPM_T28_GC;T8_RPM_T28_GC
-0.656864	-0.696651	-0.0768118	-0.170041	-0.144945	-0.182514	-0.0625843	-0.175624	-0.153607	0.147779	-0.161277	-2.84038	2.51058	2.46596	2.84038	+	2.82589	0.0220683	9.17e-14	Neurolysin, mitochondrial (EC 3.4.24.16) (Angiotensin-binding protein) (Microsomal endopeptidase) (MEP) (Mitochondrial oligopeptidase M) (Neurotensin endopeptidase)	Q9BYT8	NLN	T28_GC_T8_GC;T8_RPM_T8_GC;T28_RPM_T8_GC
0.417286	0.179146	0.437364	0.619964	0.614963	-0.719736	-0.774936	-0.174609	-0.268383	-0.128755	-0.0366734	1.95793	2.88709	-2.88709	-1.76826	+	2.82683	0.022098	1.68e-09	SH3 domain-binding protein 4 (EH-binding protein 10) (Transferrin receptor-trafficking protein)	Q9P0V3	SH3BP4	T8_GC_T28_GC;T8_RPM_T28_GC;T8_RPM_T28_RPM
-1.45453	-1.22156	-1.32264	-1.24217	-1.64227	-0.709036	-0.619193	-0.355842	-0.755723	-0.5126	-0.776118	-2.04822	-2.51113	2.51113	2.13495	+	2.80982	0.0222392	1.8e-12	General transcription factor II-I (GTFII-I) (TFII-I) (Bruton tyrosine kinase-associated protein 135) (BAP-135) (BTK-associated protein 135) (SRF-Phox1-interacting protein) (SPIN) (Williams-Beuren syndrome chromosomal region 6 protein)	P78347	GTF2I	T28_RPM_T8_RPM;T28_GC_T8_RPM;T28_RPM_T8_GC;T28_GC_T8_GC
0.0565011	0.274006	-0.479366	-0.172516	-1.08139	0.690283	0.599312	0.818033	0.882329	0.673384	0.729405	0	-2.69445	2.57902	2.69445	+	2.80603	0.0222667	2.22e-16	Desmoplakin (DP) (250/210 kDa paraneoplastic pemphigus antigen)	P15924	DSP	T28_GC_T8_RPM;T28_RPM_T8_RPM
1.18975	1.22047	1.2526	1.52507	1.40392	0.941016	0.863953	1.00674	1.29798	1.29207	1.25959	1.41458	2.91827	-2.91827	2.21728	+	2.81126	0.0222692	2.41e-10	Neuropilin-2 (Vascular endothelial cell growth factor 165 receptor 2)	O60462	NRP2	T8_GC_T28_GC;T28_RPM_T28_GC;T8_RPM_T28_GC
-0.168249	-0.524935	-2.00918	-1.60422	-1.34029	0.278234	0.0460311	0.585535	-0.542122	-1.0617	-0.165403	1.74157	-2.9978	2.9978	1.5429	+	2.81506	0.0222718	1.81e-14	Bax inhibitor 1 (BI-1) (Testis-enhanced gene transcript protein) (Transmembrane BAX inhibitor motif-containing protein 6)	P55061	TMBIM6	T28_RPM_T8_RPM;T8_GC_T8_RPM;T28_GC_T8_RPM
-1.36526	-1.00798	-2.23253	-1.81625	-2.31062	-0.770231	-1.09567	-1.22187	-2.04303	-1.7767	-2.05181	1.93256	-2.57644	2.57644	-2.17889	+	2.80225	0.0222749	1.47e-09	Solute carrier family 12 member 9 (Cation-chloride cotransporter 6) (hCCC6) (Cation-chloride cotransporter-interacting protein 1) (CCC-interacting protein 1) (hCIP1) (Potassium-chloride transporter 9) (WO3.3)	Q9BXP2	SLC12A9	T8_GC_T8_RPM;T28_GC_T8_RPM;T8_GC_T28_RPM;T28_GC_T28_RPM
-2.61284	-2.06554	-2.63452	-2.69994	-1.14965	1.36025	0.546064	1.4802	0.657775	-0.403535	1.33807	-2.2736	-2.4181	2.4181	1.94085	+	2.81288	0.0222802	0.043365	Pleckstrin homology domain-containing family A member 6 (PH domain-containing family A member 6) (Phosphoinositol 3-phosphate-binding protein 3) (PEPP-3)	Q9Y2H5	PLEKHA6	T28_RPM_T8_GC;T28_GC_T8_GC;T28_RPM_T8_RPM;T28_GC_T8_RPM
-0.40585	-0.323068	-0.261239	-0.524922	-0.40268	-0.98581	-1.06899	-0.743792	-1.24015	-1.06887	-0.893801	2.26281	2.42273	-1.8922	-2.42273	+	2.78981	0.0223333	1.33e-16	40S ribosomal protein S3a (Small ribosomal subunit protein eS1) (v-fos transformation effector protein) (Fte-1)	P61247	RPS3A	T8_RPM_T28_RPM;T8_GC_T28_RPM;T8_RPM_T28_GC;T8_GC_T28_GC
-0.113196	-1.53584	-1.67569	-1.16573	-2.68608	1.20582	1.3018	1.46491	0.501056	1.34366	1.78066	-1.43051	-2.56303	2.56303	2.46941	+	2.78795	0.0223594	4.47e-10	Adipocyte enhancer-binding protein 1 (AE-binding protein 1) (Aortic carboxypeptidase-like protein)	Q8IUX7	AEBP1	T28_RPM_T8_RPM;T28_GC_T8_RPM;T28_RPM_T8_GC;T28_GC_T8_GC
-2.01586	-1.98034	-1.721	-2.01043	-1.83418	-3.37417	-2.81699	-2.62185	-2.69582	-2.9181	-2.81562	1.91669	2.52269	-2.52269	-2.21366	+	2.79602	0.0223662	1.99e-14	Glia-derived nexin (GDN) (Peptidase inhibitor 7) (PI-7) (Protease nexin 1) (PN-1) (Protease nexin I) (Serpin E2)	P07093	SERPINE2	T8_GC_T28_GC;T8_RPM_T28_GC;T8_GC_T28_RPM;T8_RPM_T28_RPM
-0.795722	-1.08283	-2.31196	-2.02484	-2.63417	-0.962058	-1.14257	-0.527311	-1.34613	-1.6501	-1.15788	2.37211	-2.76532	2.76532	1.73136	+	2.79754	0.0224151	3.46e-08	Lysophospholipid acyltransferase 7 (LPLAT 7) (EC 2.3.1.-) (1-acylglycerophosphatidylinositol O-acyltransferase) (Bladder and breast carcinoma-overexpressed gene 1 protein) (Leukocyte receptor cluster member 4) (Lysophosphatidylinositol acyltransferase) (LPIAT) (Lyso-PI acyltransferase) (Membrane-bound O-acyltransferase domain-containing protein 7) (O-acyltransferase domain-containing protein 7) (…	Q96N66	MBOAT7	T28_RPM_T8_RPM;T8_GC_T8_RPM;T28_GC_T8_RPM
2.42082	2.74726	1.81475	1.98156	1.50466	2.72171	2.29912	3.02148	3.08077	3.54764	3.55987	0	-3.00246	1.6129	3.00246	+	2.79041	0.0224372	1.43e-19	Fibronectin (FN) (Cold-insoluble globulin) (CIG) [Cleaved into: Anastellin; Ugl-Y1; Ugl-Y2; Ugl-Y3]	P02751	FN1	T28_GC_T8_RPM;T28_RPM_T8_RPM
-1.86166	-1.63642	-3.08416	-2.93781	-2.37251	-1.17335	-1.51836	-1.12827	-2.25378	-2.81223	-2.27292	1.63854	-2.79082	2.79082	-2.13752	+	2.79048	0.0225421	1.67e-12	V-type proton ATPase 116 kDa subunit a1 (V-ATPase 116 kDa subunit a1) (Clathrin-coated vesicle/synaptic vesicle proton pump 116 kDa subunit) (Vacuolar adenosine triphosphatase subunit Ac116) (Vacuolar proton pump subunit 1) (Vacuolar proton translocating ATPase 116 kDa subunit a isoform 1)	Q93050	ATP6V0A1	T8_GC_T8_RPM;T28_GC_T8_RPM;T28_GC_T28_RPM
0.0875572	0.640879	-1.33082	-1.67099	-0.92298	0.659045	1.36786	2.16993	1.11635	0.657053	1.50086	1.39916	-2.76209	2.76209	2.45521	+	2.78177	0.0226239	1.96e-12	Histamine N-methyltransferase (HMT) (EC 2.1.1.8)	P50135	HNMT	T8_GC_T8_RPM;T28_RPM_T8_RPM;T28_GC_T8_RPM
1.20688	1.042	1.51511	1.59497	1.04987	0.218317	0.304284	-0.0999759	0.790196	0.908532	0.479566	2.01189	2.87387	-2.87387	-1.4022	+	2.77984	0.0226484	5.83e-15	CTP synthase 1 (EC 6.3.4.2) (CTP synthetase 1) (UTP--ammonia ligase 1)	P17812	CTPS1	T8_GC_T28_GC;T8_RPM_T28_GC;T8_RPM_T28_RPM
-0.394605	-0.631527	0.0165892	0.0745913	0.440747	-0.66606	-0.489457	-0.467938	-0.0210401	0.112687	0.0112097	-2.13071	2.4999	-2.4999	1.96687	+	2.77437	0.0227273	3.98e-13	ATP-binding cassette sub-family F member 3	Q9NUQ8	ABCF3	T28_RPM_T28_GC;T8_RPM_T28_GC;T28_RPM_T8_GC;T8_RPM_T8_GC
2.44833	2.2237	3.50437	3.05199	3.22354	2.34314	2.48855	2.85169	3.36585	3.66202	3.32692	-2.4565	2.00391	-2.17883	2.4565	+	2.76651	0.0227748	7.25e-18	Actin, alpha skeletal muscle (Alpha-actin-1) [Cleaved into: Actin, alpha skeletal muscle, intermediate form]	P68133	ACTA1	T8_RPM_T8_GC;T28_RPM_T8_GC;T8_RPM_T28_GC;T28_RPM_T28_GC
-0.357196	-0.278146	-2.49983	-2.34644	-2.58792	0.292914	0.319207	-0.607731	-0.369888	-0.697936	-1.70523	2.18947	-2.81394	2.81394	1.69556	+	2.76718	0.0228778	0.00500332	Pirin (EC 1.13.11.24) (Probable quercetin 2,3-dioxygenase PIR) (Probable quercetinase)	O00625	PIR	T28_RPM_T8_RPM;T8_GC_T8_RPM;T28_GC_T8_RPM
0.116756	-0.297338	0.753814	0.448283	0.241232	-0.89437	-0.513317	-0.704825	-0.388991	-0.253794	-0.589614	0	2.8425	-2.8425	-2.13225	+	2.74539	0.0230132	1.99e-15	EH domain-containing protein 1 (PAST homolog 1) (hPAST1) (Testilin)	Q9H4M9	EHD1	T8_RPM_T28_GC;T8_RPM_T28_RPM
0.814089	0.911094	0.882979	1.04663	1.39077	0.110809	-0.00186937	0.383946	0.571294	0.564474	0.537642	1.85064	2.85382	-2.85382	-1.57452	+	2.74626	0.0230796	3.96e-11	RNA-binding motif, single-stranded-interacting protein 2 (Suppressor of CDC2 with RNA-binding motif 3)	Q15434	RBMS2	T8_GC_T28_GC;T8_RPM_T28_GC;T8_RPM_T28_RPM
0.062146	-0.018199	-1.24564	-1.10387	-0.964745	0.116742	-0.214571	0.122546	-0.754957	-1.51396	-1.71576	2.14773	-1.95796	2.39307	-2.39307	+	2.75222	0.0231211	7.28e-16	Myeloid-associated differentiation marker (Protein SB135)	Q96S97	MYADM	T28_GC_T28_RPM;T8_GC_T28_RPM;T28_GC_T8_RPM;T8_GC_T8_RPM
-0.766507	-0.544053	-0.350696	-0.11876	0.1546	-1.39584	-1.57553	-0.999272	-1.54177	-1.30974	-1.03809	0	2.57384	-2.57384	-2.51724	+	2.74628	0.0231822	1.31e-07	FERM domain-containing protein 6 (Willin)	Q96NE9	FRMD6	T8_RPM_T28_GC;T8_RPM_T28_RPM
-0.609215	-1.17337	-1.7755	-2.09467	-1.59489	-0.097905	-0.445949	-0.593862	-0.540607	-0.824175	-0.288555	1.463	-2.73495	2.73495	2.41353	+	2.74854	0.0232321	3.9e-07	Serine/threonine-protein kinase mTOR (EC 2.7.11.1) (FK506-binding protein 12-rapamycin complex-associated protein 1) (FKBP12-rapamycin complex-associated protein) (Mammalian target of rapamycin) (mTOR) (Mechanistic target of rapamycin) (Rapamycin and FKBP12 target 1) (Rapamycin target protein 1)	P42345	MTOR	T8_GC_T8_RPM;T28_RPM_T8_RPM;T28_GC_T8_RPM
-0.707476	-0.934001	-1.52847	-2.61205	-1.77714	0.694208	0.396528	-0.184036	0.507359	-0.272636	0.730418	0	-2.56156	2.54002	2.56156	+	2.73291	0.0234211	1.63e-08	Protein prune homolog 2 (BNIP2 motif-containing molecule at the C-terminal region 1)	Q8WUY3	PRUNE2	T28_GC_T8_RPM;T28_RPM_T8_RPM
0.341529	-0.168396	-0.119302	-0.502997	-0.785477	0.674128	0.883311	1.28981	1.02794	0.805702	1.39008	-1.33239	-2.58172	2.36977	2.58172	+	2.72279	0.0235498	1.93e-06	Integrin alpha-10	O75578	ITGA10	T28_GC_T8_RPM;T28_RPM_T8_RPM;T28_RPM_T8_GC
-0.571954	-0.522418	-2.69438	-2.3722	-1.78456	0.71035	0.456613	0.968914	0.170882	-1.09355	0.671835	1.34169	-2.84965	2.84965	2.08156	+	2.72486	0.0236174	7.38e-15	Microtubule-actin cross-linking factor 1, isoforms 1/2/3/5 (620 kDa actin-binding protein) (ABP620) (Actin cross-linking family protein 7) (Macrophin-1) (Trabeculin-alpha)	Q9UPN3	MACF1	T8_GC_T8_RPM;T28_RPM_T8_RPM;T28_GC_T8_RPM
-2.43295	-2.31987	-4.39106	-5.31739	-4.18216	-1.47641	-2.04871	-2.32298	-3.69352	-4.58028	-5.41765	1.70663	-2.36448	2.36448	-2.30311	+	2.72561	0.0236856	4.4e-15	Transmembrane 9 superfamily member 3 (EP70-P-iso) (SM-11044-binding protein)	Q9HD45	TM9SF3	T8_GC_T8_RPM;T28_GC_T8_RPM;T8_GC_T28_RPM;T28_GC_T28_RPM
-1.24708	-1.26226	-1.30152	-1.32021	-1.35248	-0.768518	-0.884393	-0.820988	-1.38845	-1.14154	-1.52918	-1.81959	-2.43724	2.57557	-2.57557	+	2.69316	0.0238159	2.58e-14	Heat shock protein 105 kDa (Antigen NY-CO-25) (Heat shock 110 kDa protein)	Q92598	HSPH1	T28_GC_T28_RPM;T28_GC_T8_RPM;T28_GC_T8_GC
-0.279848	-0.503789	-1.67566	-1.54636	-1.44686	-0.304681	-0.572663	-0.983719	-0.590677	-0.710816	-0.898124	2.5664	-2.5664	2.30082	1.99658	+	2.68701	0.0238506	7.02e-14	Triple functional domain protein (EC 2.7.11.1) (PTPRF-interacting protein)	O75962	TRIO	T28_RPM_T8_RPM;T28_GC_T8_RPM;T8_GC_T8_RPM
0.821948	0.755565	1.05816	0.860063	1.18614	0.140067	0.198205	0.491499	0.390314	0.615241	0.436335	1.55242	2.7305	-2.7305	-1.96458	+	2.68511	0.0238512	7.5e-14	3-ketoacyl-CoA thiolase, mitochondrial (EC 2.3.1.16) (Acetyl-CoA acetyltransferase) (EC 2.3.1.9) (Acetyl-CoA acyltransferase) (Acyl-CoA hydrolase, mitochondrial) (EC 3.1.2.-) (EC 3.1.2.1) (EC 3.1.2.2) (Beta-ketothiolase) (Mitochondrial 3-oxoacyl-CoA thiolase) (T1)	P42765	ACAA2	T8_GC_T28_GC;T8_RPM_T28_GC;T8_RPM_T28_RPM
0.438072	0.0122805	0.0039531	-0.369091	0.475063	1.33738	1.22817	1.54823	1.09617	0.920727	1.29544	-1.88247	-2.51137	2.51137	1.97416	+	2.68019	0.0238525	5.84e-10	Partitioning defective 3 homolog B (Amyotrophic lateral sclerosis 2 chromosomal region candidate gene 19 protein) (PAR3-beta) (Partitioning defective 3-like protein) (PAR3-L protein)	Q8TEW8	PARD3B	T28_RPM_T8_RPM;T28_GC_T8_RPM;T28_RPM_T8_GC;T28_GC_T8_GC
-0.0534897	-0.234103	-0.0975223	-0.0511704	-0.025482	-0.342134	-0.375892	-0.226236	-0.448146	-0.367492	-0.404913	1.73156	2.66664	-1.92393	-2.66664	+	2.6813	0.0238848	1.86e-18	Protein transport protein Sec31A (ABP125) (ABP130) (SEC31-like protein 1) (SEC31-related protein A) (Web1-like protein)	O94979	SEC31A	T8_GC_T28_RPM;T8_RPM_T28_RPM;T8_RPM_T28_GC
0.689757	0.869939	1.07322	0.812124	1.04511	-0.25656	-0.0714289	-0.533874	0.249009	0.383505	-0.343143	1.95576	2.63694	-2.63694	-1.77556	+	2.69326	0.023916	2.4e-11	CCN family member 2 (Cellular communication network factor 2) (Connective tissue growth factor) (Hypertrophic chondrocyte-specific protein 24) (Insulin-like growth factor-binding protein 8) (IBP-8) (IGF-binding protein 8) (IGFBP-8)	P29279	CCN2	T8_GC_T28_GC;T8_RPM_T28_GC;T8_RPM_T28_RPM
0.328565	0.0483568	0.487482	0.709505	0.409678	-0.164026	-0.127879	-0.23497	0.0711952	0.188575	-0.0588426	0	2.85502	-2.85502	-1.83889	+	2.68725	0.02395	1.68e-13	Kinesin light chain 1 (KLC 1)	Q07866	KLC1	T8_RPM_T28_GC;T8_RPM_T28_RPM
0.687478	0.399124	0.671939	0.863853	0.79509	-0.00195763	0.228512	0.177144	0.412414	0.488838	0.353978	1.55303	2.88732	-2.88732	-1.51364	+	2.70991	0.0239828	1.66e-14	CD2-associated protein (Adapter protein CMS) (Cas ligand with multiple SH3 domains)	Q9Y5K6	CD2AP	T8_GC_T28_GC;T8_RPM_T28_GC;T8_RPM_T28_RPM
0.233318	0.179221	0.277491	0.0738696	0.0335951	-0.305839	-0.914501	-0.490915	-0.728353	-0.871051	-0.54978	2.19821	2.25422	-1.81547	-2.25422	+	2.69327	0.0240169	0.00201503	Cadherin-2 (CDw325) (Neural cadherin) (N-cadherin) (CD antigen CD325)	P19022	CDH2	T8_RPM_T28_RPM;T8_GC_T28_RPM;T8_RPM_T28_GC;T8_GC_T28_GC
-5.36904	-4.83345	-1.64868	-2.00983	-1.51385	-1.98685	-2.12307	-2.43709	-1.1544	-3.14418	-1.49156	-2.63838	2.63838	2.27502	2.47925	+	2.67288	0.0240327	0.000621517	Prolyl 4-hydroxylase subunit alpha-3 (4-PH alpha-3) (EC 1.14.11.2) (Procollagen-proline,2-oxoglutarate-4-dioxygenase subunit alpha-3)	Q7Z4N8	P4HA3	T28_GC_T8_GC;T28_RPM_T8_GC;T8_RPM_T8_GC
1.4393	0.942256	-0.393414	-0.463398	-2.48364	2.78339	2.22408	2.69729	1.24475	0.996406	0.771282	1.52371	-2.89273	2.89273	1.57902	+	2.69969	0.024034	1.17e-17	Plasma membrane ascorbate-dependent reductase CYBRD1 (EC 7.2.1.3) (Cytochrome b reductase 1) (Duodenal cytochrome b) (Ferric-chelate reductase 3)	Q53TN4	CYBRD1	T28_RPM_T8_RPM;T8_GC_T8_RPM;T28_GC_T8_RPM
-0.198001	-0.237203	0.0666659	0.0932628	-0.138733	-0.689181	-0.696178	-0.882434	-0.808054	-0.501092	-1.05631	1.45964	2.4596	-2.35617	-2.4596	+	2.7025	0.0240342	1.18e-16	Lon protease homolog, mitochondrial (EC 3.4.21.53) (LONHs) (Lon protease-like protein) (LONP) (Mitochondrial ATP-dependent protease Lon) (Serine protease 15)	P36776	LONP1	T8_GC_T28_RPM;T8_RPM_T28_RPM;T8_GC_T28_GC;T8_RPM_T28_GC
1.04034	1.14979	1.30067	1.03231	0.857024	-0.510282	-0.452595	0.216928	6.27723e-05	0.35769	0.450009	2.30994	2.52729	-2.52729	-1.39772	+	2.70284	0.024103	6.62e-16	Cathepsin Z (EC 3.4.18.1) (Cathepsin P) (Cathepsin X)	Q9UBR2	CTSZ	T8_RPM_T28_GC;T8_GC_T28_GC;T8_RPM_T28_RPM
1.70518	1.5676	2.71105	1.81674	2.39923	1.01203	0.616654	0.828101	0.690509	1.20365	1.08017	0	2.6413	-2.6413	-2.33327	+	2.69386	0.0241186	1.07e-06	Filaggrin-2 (FLG-2) (Intermediate filament-associated and psoriasis-susceptibility protein) (Ifapsoriasin)	Q5D862	FLG2	T8_RPM_T28_GC;T8_RPM_T28_RPM
0.730715	0.973461	0.917068	0.510997	0.711555	1.79927	1.39668	1.9693	1.45983	1.54496	1.82635	-1.78834	-2.39507	2.39507	2.11265	+	2.66727	0.0241301	9e-16	Mammalian ependymin-related protein 1 (MERP-1) (Upregulated in colorectal cancer gene 1 protein)	Q9UM22	EPDR1	T28_RPM_T8_RPM;T28_GC_T8_RPM;T28_RPM_T8_GC;T28_GC_T8_GC
-1.25374	-1.49221	-2.05747	-1.20329	-1.30721	0.469811	-0.0178489	-0.160286	-0.467659	-0.642045	-0.128394	-2.04253	-2.54878	2.54878	1.66616	+	2.65652	0.0244211	1.21e-09	Interferon-induced transmembrane protein 2 (Dispanin subfamily A member 2c) (DSPA2c) (Interferon-inducible protein 1-8D)	Q01629	IFITM2	T28_RPM_T8_RPM;T28_GC_T8_RPM;T28_GC_T8_GC
0.999823	1.46084	1.65834	1.37383	1.7394	1.79157	1.44983	1.59528	2.1809	2.39943	2.43019	-2.67811	-1.98957	-1.92234	2.67811	+	2.6541	0.0244337	2.58e-07	Phenazine biosynthesis-like domain-containing protein (EC 5.1.-.-) (MAWD-binding protein) (MAWDBP) (Unknown protein 32 from 2D-page of liver tissue)	P30039	PBLD	T28_RPM_T8_GC;T28_RPM_T8_RPM;T28_RPM_T28_GC
0.420988	0.97631	1.64079	1.10362	1.24948	-0.232001	-0.244233	0.227655	0.282	0.168727	0.534161	0	2.77285	-2.77285	-1.93344	+	2.65059	0.024464	3.97e-05	Mesenteric estrogen-dependent adipogenesis protein (Activated in W/Wv mouse stomach 3 homolog) (hAWMS3) (Mesenteric estrogen-dependent adipose 4) (MEDA-4)	Q5VYS4	MEDAG	T8_RPM_T28_GC;T8_RPM_T28_RPM
-0.870244	-0.816696	-1.76208	-1.44647	-2.17271	0.0327772	-0.372945	-0.524194	-0.826595	-0.95349	-1.31759	1.50168	-2.84194	2.84194	0	+	2.64937	0.0244781	3e-18	Phospholipid phosphatase 3 (EC 3.1.3.-) (EC 3.1.3.4) (Lipid phosphate phosphohydrolase 3) (PAP2-beta) (Phosphatidate phosphohydrolase type 2b) (Phosphatidic acid phosphatase 2b) (PAP-2b) (PAP2b) (Vascular endothelial growth factor and type I collagen-inducible protein) (VCIP)	O14495	PLPP3	T8_GC_T8_RPM;T28_GC_T8_RPM
-0.342876	-0.380791	0.154211	0.131972	0.260391	-0.459252	-0.796653	-0.333879	0.0085866	-0.158789	-0.0101436	-1.77859	2.6893	-2.6893	1.73305	+	2.65457	0.0244839	1.45e-07	Active breakpoint cluster region-related protein	Q12979	ABR	T28_RPM_T28_GC;T8_RPM_T28_GC;T8_RPM_T8_GC
-0.247966	0.186059	0.714602	0.778101	0.765868	0.359889	0.491434	0.584544	0.634349	0.868235	0.720273	-2.57571	2.57571	1.57869	2.53701	+	2.64477	0.0245692	4.94e-16	Pyruvate kinase PKM (EC 2.7.1.40) (Cytosolic thyroid hormone-binding protein) (CTHBP) (Opa-interacting protein 3) (OIP-3) (Pyruvate kinase 2/3) (Pyruvate kinase muscle isozyme) (Thyroid hormone-binding protein 1) (THBP1) (Tumor M2-PK) (p58)	P14618	PKM	T28_GC_T8_GC;T28_RPM_T8_GC;T8_RPM_T8_GC
-2.2359	-1.76004	-2.46236	-2.24461	-1.31759	-3.26334	-2.89967	-3.50977	-3.71371	-4.53951	-4.002	2.24213	2.5047	-1.31766	-2.5047	+	2.64519	0.0246032	2.35e-12	FACT complex subunit SSRP1 (Chromatin-specific transcription elongation factor 80 kDa subunit) (Facilitates chromatin transcription complex 80 kDa subunit) (FACT 80 kDa subunit) (FACTp80) (Facilitates chromatin transcription complex subunit SSRP1) (Recombination signal sequence recognition protein 1) (Structure-specific recognition protein 1) (hSSRP1) (T160)	Q08945	SSRP1	T8_RPM_T28_RPM;T8_GC_T28_RPM;T8_RPM_T28_GC
-0.084531	-0.283851	-0.0145062	0.05554	0.125541	-0.51143	-0.643912	-0.646394	-0.533475	-0.186559	-0.509099	1.42585	2.728	-2.728	-1.89385	+	2.64045	0.0246772	2e-14	UBX domain-containing protein 4 (Erasin) (UBX domain-containing protein 2)	Q92575	UBXN4	T8_GC_T28_GC;T8_RPM_T28_GC;T8_RPM_T28_RPM
-0.937481	-0.945584	-0.801079	-0.710912	-0.315174	-1.65896	-1.57228	-1.35773	-1.56655	-1.6217	-2.186	1.57931	2.60481	-1.99722	-2.60481	+	2.63444	0.0247686	1.22e-10	WD repeat-containing protein 6	Q9NNW5	WDR6	T8_GC_T28_RPM;T8_RPM_T28_RPM;T8_RPM_T28_GC
-0.550426	-0.582379	-0.133561	-0.487833	-0.14848	-2.16771	-1.35012	-2.43538	-1.16855	-0.734641	-0.918825	1.96319	2.71774	-2.71774	1.542	+	2.63007	0.0249375	3.52e-05	Nucleolysin TIA-1 isoform p40 (RNA-binding protein TIA-1) (T-cell-restricted intracellular antigen-1) (TIA-1) (p40-TIA-1)	P31483	TIA1	T28_RPM_T28_GC;T8_GC_T28_GC;T8_RPM_T28_GC
-0.086696	-0.0583414	0.546552	0.60826	0.678064	0.132647	0.185315	0.210404	0.135396	-0.0178679	0.406746	-2.6846	2.6846	-1.86315	-1.87014	+	2.62489	0.0249421	5.64e-19	Moesin (Membrane-organizing extension spike protein)	P26038	MSN	T8_RPM_T8_GC;T8_RPM_T28_RPM;T8_RPM_T28_GC
1.64795	1.56167	1.68862	1.46335	1.81378	0.542054	0.62402	1.07336	0.756347	0.967953	1.10302	1.99077	2.39317	-2.39317	-1.82367	+	2.62841	0.0249494	1.32e-15	Thioredoxin reductase 1, cytoplasmic (TR) (EC 1.8.1.9) (Gene associated with retinoic and interferon-induced mortality 12 protein) (GRIM-12) (Gene associated with retinoic and IFN-induced mortality 12 protein) (KM-102-derived reductase-like factor) (Thioredoxin reductase TR1)	Q16881	TXNRD1	T8_GC_T28_GC;T8_RPM_T28_GC;T8_GC_T28_RPM;T8_RPM_T28_RPM
-1.19893	-1.37315	-1.63108	-1.43408	-1.322	-0.0379953	-0.143279	0.167648	-0.150053	-1.07945	-0.202257	-1.97377	-2.55416	2.55416	1.64135	+	2.6256	0.0250078	9.45e-13	Tight junction protein ZO-1 (Tight junction protein 1) (Zona occludens protein 1) (Zonula occludens protein 1)	Q07157	TJP1	T28_RPM_T8_RPM;T28_GC_T8_RPM;T28_GC_T8_GC
0.649157	0.459551	0.777525	0.411389	0.340819	-0.313952	-0.130049	-0.0817815	0.149793	0.0657105	0.148593	2.29719	2.41687	-2.41687	0	+	2.61379	0.025272	5.3e-15	TRIO and F-actin-binding protein (Protein Tara) (Trio-associated repeat on actin)	Q9H2D6	TRIOBP	T8_RPM_T28_GC;T8_GC_T28_GC
-0.389141	-0.585043	-0.10588	-0.289744	-0.425664	-1.10619	-0.859097	-1.18117	-0.906497	-0.822523	-1.19924	1.45618	2.43052	-2.43052	-2.19035	+	2.60853	0.0253688	2.55e-20	Protein disulfide-isomerase A3 (EC 5.3.4.1) (58 kDa glucose-regulated protein) (58 kDa microsomal protein) (p58) (Disulfide isomerase ER-60) (Endoplasmic reticulum resident protein 57) (ER protein 57) (ERp57) (Endoplasmic reticulum resident protein 60) (ER protein 60) (ERp60)	P30101	PDIA3	T8_GC_T28_GC;T8_RPM_T28_GC;T8_RPM_T28_RPM
-0.551001	-0.357389	-0.371162	-0.30278	0.118989	-1.58791	-1.17176	-0.85226	-1.32717	-1.35932	-1.23765	1.53401	2.40825	-2.17204	-2.40825	+	2.61428	0.0253692	5.87e-06	Sphingosine-1-phosphate lyase 1 (S1PL) (SP-lyase 1) (SPL 1) (hSPL) (EC 4.1.2.27) (Sphingosine-1-phosphate aldolase)	O95470	SGPL1	T8_GC_T28_RPM;T8_RPM_T28_RPM;T8_RPM_T28_GC
0.476265	0.348374	-0.681002	-0.518316	-0.946874	0.870824	0.583301	1.2076	0.193522	-0.310323	0.551129	1.67179	-2.7734	2.7734	1.35181	+	2.61121	0.025374	6.84e-13	Dolichyl-diphosphooligosaccharide--protein glycosyltransferase subunit DAD1 (Oligosaccharyl transferase subunit DAD1) (Defender against cell death 1) (DAD-1)	P61803	DAD1	T28_RPM_T8_RPM;T8_GC_T8_RPM;T28_GC_T8_RPM
-0.633034	-0.961282	-1.13	-0.88117	-1.67397	-0.518017	-0.670882	-0.0577437	0.245991	0.198671	0.399135	-1.68204	-2.74682	1.33841	2.74682	+	2.60509	0.0253887	5.57e-16	Inactive tyrosine-protein kinase 7 (Colon carcinoma kinase 4) (CCK-4) (Protein-tyrosine kinase 7) (Pseudo tyrosine kinase receptor 7) (Tyrosine-protein kinase-like 7)	Q13308	PTK7	T28_GC_T8_RPM;T28_RPM_T8_RPM;T28_RPM_T8_GC
-0.126133	-0.433154	-0.165873	-0.149647	-0.242565	-1.23982	-0.765157	-0.866617	-0.734622	-0.780136	-0.98433	1.81486	2.37865	-2.37865	-1.96155	+	2.60594	0.0254848	1.59e-11	Signal recognition particle 54 kDa protein (SRP54) (EC 3.6.5.-)	P61011	SRP54	T8_GC_T28_GC;T8_RPM_T28_GC;T8_GC_T28_RPM;T8_RPM_T28_RPM
1.29633	1.46102	-2.16872	-0.930976	-0.341737	1.18377	1.09769	1.71577	1.12232	1.11346	1.81237	2.09959	-2.33932	2.32263	2.33932	+	2.5998	0.0256842	1.31e-05	Protocadherin Fat 1 (Cadherin family member 7) (Cadherin-related tumor suppressor homolog) (Protein fat homolog) [Cleaved into: Protocadherin Fat 1, nuclear form]	Q14517	FAT1	T28_GC_T8_RPM;T28_RPM_T8_RPM;T8_GC_T8_RPM
-0.0815093	-0.19525	0.569954	0.558057	0.140555	-0.378834	-0.144299	0.0163433	0.623808	0.689571	0.519983	-2.00412	1.7263	-2.36521	2.36521	+	2.59094	0.0258587	2.47e-17	EH domain-containing protein 4 (Hepatocellular carcinoma-associated protein 10/11) (PAST homolog 4)	Q9H223	EHD4	T8_RPM_T28_GC;T28_RPM_T28_GC;T8_RPM_T8_GC;T28_RPM_T8_GC
0.992631	0.557446	0.456291	0.800174	1.35837	-0.265234	-0.348987	-0.22993	-0.138902	-0.137463	-0.218665	1.8049	2.26514	-2.26514	-2.01359	+	2.59488	0.0258727	8e-10	N-acylneuraminate cytidylyltransferase (EC 2.7.7.43) (CMP-N-acetylneuraminic acid synthase) (CMP-NeuNAc synthase)	Q8NFW8	CMAS	T8_GC_T28_GC;T8_RPM_T28_GC;T8_GC_T28_RPM;T8_RPM_T28_RPM
-1.57586	-1.28881	-1.15429	-1.2062	-2.19638	0.375083	0.392724	-0.271159	0.88866	1.1282	-0.0127964	-1.99364	-2.35514	1.75019	2.35514	+	2.5915	0.0259552	2.55e-20	Collagen alpha-2(VI) chain	P12110	COL6A2	T28_GC_T8_RPM;T28_RPM_T8_RPM;T28_GC_T8_GC;T28_RPM_T8_GC
-1.75625	-1.82907	-1.96594	-1.88575	-2.3699	-0.857378	-1.56632	-0.594773	-0.722032	-0.589252	-0.32426	-1.80795	-2.55524	1.71234	2.55524	+	2.587	0.0259556	1.01e-06	Structural maintenance of chromosomes flexible hinge domain-containing protein 1 (SMC hinge domain-containing protein 1) (EC 3.6.1.-)	A6NHR9	SMCHD1	T28_GC_T8_RPM;T28_RPM_T8_RPM;T28_RPM_T8_GC
-0.643345	-0.471865	-0.140351	-0.403329	-0.346426	-1.48621	-1.34268	-0.815226	-1.44169	-1.37368	-1.1145	1.4745	2.39348	-2.15434	-2.39348	+	2.58349	0.0260074	8.35e-15	Serine hydroxymethyltransferase, mitochondrial (SHMT) (EC 2.1.2.1) (Glycine hydroxymethyltransferase) (Serine methylase)	P34897	SHMT2	T8_GC_T28_RPM;T8_RPM_T28_RPM;T8_RPM_T28_GC
-0.496691	-0.687419	-0.035963	-0.20895	-0.19059	-0.723875	-0.50639	-0.697249	-0.459802	-0.488082	-0.356243	-2.06623	2.59997	-2.59997	-1.3782	+	2.57544	0.0263382	4.65e-19	Prelamin-A/C [Cleaved into: Lamin-A/C (70 kDa lamin) (Renal carcinoma antigen NY-REN-32)]	P02545	LMNA	T8_RPM_T28_GC;T8_RPM_T8_GC;T8_RPM_T28_RPM
-0.0289861	-0.0275038	0.387449	0.290098	0.185817	-0.399482	-0.4715	-0.323304	-0.493031	-0.032569	-0.394683	0	2.52888	-2.52888	-2.17832	+	2.55624	0.0263688	4.03e-15	Double-stranded RNA-binding protein Staufen homolog 1	O95793	STAU1	T8_RPM_T28_GC;T8_RPM_T28_RPM
-0.35936	-0.525847	-0.296185	-0.29543	0.119829	-1.23391	-1.60657	-0.918848	-1.19436	-0.988452	-0.982579	1.53683	2.48034	-2.48034	-2.00105	+	2.56743	0.0264234	1.14e-16	Unconventional myosin-Ib (MYH-1c) (Myosin I alpha) (MMI-alpha) (MMIa)	O43795	MYO1B	T8_GC_T28_GC;T8_RPM_T28_GC;T8_RPM_T28_RPM
-0.347792	-0.10162	0.167981	0.26106	0.208173	-0.392398	-0.285866	-0.227843	-0.254172	-0.0308074	-0.248249	-1.91233	2.57164	-2.57164	-1.90762	+	2.5531	0.0264311	6.34e-18	Septin-9 (MLL septin-like fusion protein MSF-A) (MLL septin-like fusion protein) (Ovarian/Breast septin) (Ov/Br septin) (Septin D1)	Q9UHD8	SEPTIN9	T8_RPM_T28_GC;T8_RPM_T8_GC;T8_RPM_T28_RPM
2.44284	1.97474	1.60043	1.1883	0.833807	4.02629	3.78332	3.8584	2.32015	0.916887	2.56852	-1.36578	-2.68045	2.68045	-1.9136	+	2.55655	0.0264342	2.58e-05	Nexilin (F-actin-binding protein) (Nelin)	Q0ZGT2	NEXN	T28_GC_T8_RPM;T28_GC_T28_RPM;T28_GC_T8_GC
-0.780353	-0.601552	-0.0883586	-0.293512	-0.0992658	-0.700886	-0.896481	-0.582501	-0.862822	-0.622909	-0.760285	-1.8884	2.39576	-2.30205	-2.39576	+	2.56407	0.0264638	1.72e-09	Peroxisomal acyl-coenzyme A oxidase 1 (AOX) (EC 1.3.3.6) (Palmitoyl-CoA oxidase) (Straight-chain acyl-CoA oxidase) (SCOX) [Cleaved into: Peroxisomal acyl-CoA oxidase 1, A chain; Peroxisomal acyl-CoA oxidase 1, B chain; Peroxisomal acyl-CoA oxidase 1, C chain]	Q15067	ACOX1	T8_RPM_T28_RPM;T8_RPM_T28_GC;T8_RPM_T8_GC
-1.45808	-1.3634	-0.968464	-0.814191	-1.31671	-1.7854	-1.77466	-1.86117	-1.524	-1.35201	-1.46384	0	2.77297	-2.77297	-1.3428	+	2.56139	0.0264982	4.15e-18	Endoplasmic reticulum protein SC65 (Leprecan-like protein 4) (Nucleolar autoantigen No55) (Prolyl 3-hydroxylase family member 4) (Synaptonemal complex protein SC65)	Q92791	P3H4	T8_RPM_T28_GC;T8_RPM_T28_RPM
0.461571	0.689559	0.606128	0.612649	0.296333	1.5226	1.30915	1.29512	1.13787	1.65866	1.1165	-1.75646	-2.20453	2.20453	2.0039	+	2.55673	0.0265143	4.02e-18	Pyruvate carboxylase, mitochondrial (EC 6.4.1.1) (Pyruvic carboxylase) (PCB)	P11498	PC	T28_RPM_T8_RPM;T28_GC_T8_RPM;T28_RPM_T8_GC;T28_GC_T8_GC
-0.131692	1.24348	-4.06238	-1.98387	-1.60815	2.00446	1.75415	1.59123	0.4598	0.217716	-0.582808	1.66705	-2.71953	2.71953	1.51573	+	2.56764	0.0265201	1.06e-16	Choline transporter-like protein 2 (Solute carrier family 44 member 2)	Q8IWA5	SLC44A2	T28_RPM_T8_RPM;T8_GC_T8_RPM;T28_GC_T8_RPM
0.534784	0.574999	-1.01014	-0.129806	0.06444	2.4549	1.82712	2.72974	0.442486	0.0384376	1.33854	-1.50598	-2.72667	2.72667	-1.67576	+	2.56432	0.0265309	2.57e-14	Stomatin (Erythrocyte band 7 integral membrane protein) (Erythrocyte membrane protein band 7.2) (Protein 7.2b)	P27105	STOM	T28_GC_T8_RPM;T28_GC_T8_GC;T28_GC_T28_RPM
-1.26096	-1.61969	0.0815244	-0.786389	0.154248	-1.73732	-2.24528	-2.14869	-1.58588	-2.58475	-2.26177	0	2.46813	-2.33813	-2.46813	+	2.55706	0.0265806	5.26e-08	Alpha-internexin (Alpha-Inx) (66 kDa neurofilament protein) (NF-66) (Neurofilament-66) (Neurofilament 5)	Q16352	INA	T8_RPM_T28_RPM;T8_RPM_T28_GC
-0.663499	-0.961214	-0.631006	-0.854786	-1.09099	-0.244143	0.0260913	-0.0252702	-0.229458	-0.204453	0.117529	-1.73488	-2.12675	2.12675	2.05224	+	2.55769	0.0266043	1.19e-09	Galectin-3-binding protein (Basement membrane autoantigen p105) (Lectin galactoside-binding soluble 3-binding protein) (Mac-2-binding protein) (MAC2BP) (Mac-2 BP) (Tumor-associated antigen 90K)	Q08380	LGALS3BP	T28_RPM_T8_RPM;T28_GC_T8_RPM;T28_RPM_T8_GC;T28_GC_T8_GC
0.803495	0.935184	0.601205	0.623602	0.457446	0.908693	0.974277	0.934877	1.60254	1.92484	1.20643	-1.59245	-2.70135	-1.60831	2.70135	+	2.54746	0.0267465	1.19e-14	CD109 antigen (150 kDa TGF-beta-1-binding protein) (C3 and PZP-like alpha-2-macroglobulin domain-containing protein 7) (Platelet-specific Gov antigen) (p180) (r150) (CD antigen CD109)	Q6YHK3	CD109	T28_RPM_T8_RPM;T28_RPM_T8_GC;T28_RPM_T28_GC
0.0219127	-0.200136	-0.0250113	-0.124224	-0.0920724	-0.663027	-0.620159	-0.420447	-0.789364	-0.469709	-0.532691	1.80401	2.09605	-1.96068	-2.09605	+	2.53605	0.0270801	1.39e-17	60 kDa heat shock protein, mitochondrial (EC 5.6.1.7) (60 kDa chaperonin) (Chaperonin 60) (CPN60) (Heat shock protein 60) (HSP-60) (Hsp60) (HuCHA60) (Mitochondrial matrix protein P1) (P60 lymphocyte protein)	P10809	HSPD1	T8_GC_T28_RPM;T8_RPM_T28_RPM;T8_GC_T28_GC;T8_RPM_T28_GC
-0.120388	-0.145418	-0.0420348	-0.0522781	-0.148233	-0.527273	-0.502566	-0.327027	-0.779857	-0.472287	-0.499631	1.87713	2.39806	-1.69669	-2.39806	+	2.53864	0.0271018	8.96e-15	Golgi-associated PDZ and coiled-coil motif-containing protein (CFTR-associated ligand) (Fused in glioblastoma) (PDZ protein interacting specifically with TC10) (PIST)	Q9HD26	GOPC	T8_GC_T28_RPM;T8_RPM_T28_RPM;T8_RPM_T28_GC
-1.20972	-0.637273	-1.10824	-0.714739	-1.28217	0.0801694	-0.0708212	0.344629	-0.38517	-0.421518	-0.320755	-1.99787	-2.51214	2.51214	0	+	2.53731	0.0271049	9.59e-16	Protein O-glucosyltransferase 3 (EC 2.4.1.-) (KDEL motif-containing protein 2) (Protein O-xylosyltransferase POGLUT3) (EC 2.4.2.-)	Q7Z4H8	POGLUT3	T28_GC_T8_RPM;T28_GC_T8_GC
-0.307463	-0.232588	0.0255171	-0.000703925	0.216346	-0.674119	-0.619983	-0.201868	-0.685249	-0.697947	-0.626188	0	2.60778	-1.97995	-2.60778	+	2.53401	0.0271111	4.69e-13	AP-3 complex subunit mu-1 (AP-3 adaptor complex mu3A subunit) (Adaptor-related protein complex 3 subunit mu-1) (Mu-adaptin 3A) (Mu3A-adaptin)	Q9Y2T2	AP3M1	T8_RPM_T28_RPM;T8_RPM_T28_GC
0.322923	0.241422	0.4724	0.151681	0.254306	-0.523532	-0.320977	-0.127495	-0.289191	-0.356254	-0.122907	1.85273	2.14908	-2.14908	-1.88027	+	2.52886	0.0272388	4.7e-17	Basigin (5F7) (Collagenase stimulatory factor) (Extracellular matrix metalloproteinase inducer) (EMMPRIN) (Hepatoma-associated antigen) (HAb18G) (Leukocyte activation antigen M6) (OK blood group antigen) (Tumor cell-derived collagenase stimulatory factor) (TCSF) (CD antigen CD147)	P35613	BSG	T8_GC_T28_GC;T8_RPM_T28_GC;T8_GC_T28_RPM;T8_RPM_T28_RPM
-0.198874	-0.111216	-0.414846	-0.320263	-0.0900052	0.104908	0.250314	0.30024	0.0977182	0.250899	0.287421	-1.35933	-2.20287	2.20287	2.17135	+	2.5012	0.028	9.2e-10	Acetyl-coenzyme A synthetase, cytoplasmic (EC 6.2.1.1) (Acetate--CoA ligase) (Acetyl-CoA synthetase) (ACS) (AceCS) (Acetyl-CoA synthetase 1) (AceCS1) (Acyl-CoA synthetase short-chain family member 2) (Acyl-activating enzyme) (Propionate--CoA ligase) (EC 6.2.1.17)	Q9NR19	ACSS2	T28_RPM_T8_RPM;T28_GC_T8_RPM;T28_RPM_T8_GC;T28_GC_T8_GC
-0.36555	-0.521293	0.0180499	0.0841654	-0.0697692	-1.02586	-1.1524	-0.645811	-0.929182	-0.670333	-1.27637	0	2.33417	-2.29033	-2.33417	+	2.49892	0.028	1.36e-07	tRNA (guanine(26)-N(2))-dimethyltransferase (EC 2.1.1.216) (tRNA 2,2-dimethylguanosine-26 methyltransferase) (tRNA(guanine-26,N(2)-N(2)) methyltransferase) (tRNA(m(2,2)G26)dimethyltransferase)	Q9NXH9	TRMT1	T8_RPM_T28_RPM;T8_RPM_T28_GC
1.3628	1.2884	0.563905	0.886279	0.512427	1.61962	1.70326	2.19648	1.54318	1.30363	1.83341	0	-2.60208	2.60208	1.95165	+	2.50352	0.028027	6.97e-07	Leptin receptor (LEP-R) (HuB219) (OB receptor) (OB-R) (CD antigen CD295)	P48357	LEPR	T28_RPM_T8_RPM;T28_GC_T8_RPM
0.122345	-0.0399765	0.552977	0.152376	0.628159	-0.40815	-0.441378	-0.148399	-0.385576	-0.255975	-0.213016	0	2.4022	-2.4022	-2.24714	+	2.49535	0.0280669	1.56e-15	Eukaryotic peptide chain release factor GTP-binding subunit ERF3A (Eukaryotic peptide chain release factor subunit 3a) (eRF3a) (G1 to S phase transition protein 1 homolog)	P15170	GSPT1	T8_RPM_T28_GC;T8_RPM_T28_RPM
-0.370695	-0.664534	-0.246986	-0.157925	-0.140234	-0.977461	-1.05927	-0.649799	-0.93802	-0.773662	-0.718341	0	2.46492	-2.46492	-2.15409	+	2.50366	0.028122	3.47e-18	116 kDa U5 small nuclear ribonucleoprotein component (Elongation factor Tu GTP-binding domain-containing protein 2) (SNU114 homolog) (hSNU114) (U5 snRNP-specific protein, 116 kDa) (U5-116 kDa)	Q15029	EFTUD2	T8_RPM_T28_GC;T8_RPM_T28_RPM
0.92422	0.483929	-0.999226	-0.904639	-0.409115	1.44032	0.961804	0.764517	0.39211	-0.463798	0.361086	1.81042	-2.58453	2.58453	0	+	2.50469	0.0281769	2.64e-14	Oligosaccharyltransferase complex subunit OSTC (Hydrophobic protein HSF-28)	Q9NRP0	OSTC	T8_GC_T8_RPM;T28_GC_T8_RPM
-0.0481403	-0.0103158	0.711661	0.435356	0.313332	-0.85992	-0.568344	-0.222353	-0.445194	-0.183189	-0.294307	0	2.59797	-2.59797	-1.95375	+	2.51082	0.0281793	1.33e-17	Elongation factor 1-gamma (EF-1-gamma) (eEF-1B gamma)	P26641	EEF1G	T8_RPM_T28_GC;T8_RPM_T28_RPM
0.280792	-0.0963981	0.365253	0.265134	0.610262	-0.738207	-0.601879	-0.618175	-0.162387	-0.401211	0.192671	1.56769	2.66308	-2.66308	0	+	2.50488	0.028273	4.94e-06	Transcription factor 25 (TCF-25) (Nuclear localized protein 1)	Q9BQ70	TCF25	T8_GC_T28_GC;T8_RPM_T28_GC
-0.685258	-0.97012	-0.617701	-0.643938	-0.695622	-1.22037	-1.06843	-0.824426	-1.27706	-1.31546	-1.30763	1.61546	2.61209	-1.42947	-2.61209	+	2.50517	0.0283699	2.55e-20	Heat shock protein HSP 90-beta (HSP 90) (Heat shock 84 kDa) (HSP 84) (HSP84)	P08238	HSP90AB1	T8_GC_T28_RPM;T8_RPM_T28_RPM;T8_RPM_T28_GC
-0.779478	-0.715257	0.0228595	-0.27271	-0.173084	-0.581542	-0.661936	-0.645303	-1.04283	-0.672937	-1.21729	-1.61287	2.62518	-1.40317	-2.62518	+	2.47721	0.0291067	2.72e-05	Activated RNA polymerase II transcriptional coactivator p15 (Positive cofactor 4) (PC4) (SUB1 homolog) (p14)	P53999	SUB1	T8_RPM_T28_RPM;T8_RPM_T8_GC;T8_RPM_T28_GC
-2.35879	-1.5083	-2.24741	-1.61449	-2.43487	-0.13392	-0.255909	-0.0672866	-0.205508	-1.2695	-0.244817	-1.80765	-2.27135	2.27135	1.71368	+	2.47112	0.0292937	1.11e-09	Immunoglobulin superfamily containing leucine-rich repeat protein	O14498	ISLR	T28_RPM_T8_RPM;T28_GC_T8_RPM;T28_GC_T8_GC
0.230002	0.51827	1.12579	0.791321	0.941741	0.305554	-0.0427193	0.241404	0.248431	0.470167	0.271909	-1.5649	2.52218	-2.52218	-1.96577	+	2.47218	0.0293113	3.04e-16	Ubiquitin-conjugating enzyme E2 variant 1 (UEV-1) (CROC-1) (TRAF6-regulated IKK activator 1 beta Uev1A)	Q13404	UBE2V1	T8_RPM_T28_GC;T8_RPM_T28_RPM;T8_RPM_T8_GC
0.307911	1.11177	1.38634	0.52132	0.710983	2.63969	1.88582	2.64553	2.24459	2.23573	2.7719	-1.84987	-1.87488	1.83556	1.87488	+	2.46927	0.0293421	2.56e-14	Ferritin light chain (Ferritin L subunit)	P02792	FTL	T28_GC_T8_GC;T28_RPM_T8_GC;T28_GC_T8_RPM;T28_RPM_T8_RPM
3.1252	2.93233	3.01052	2.33819	2.52182	2.26527	2.31597	2.0821	1.6586	2.03681	1.52377	2.49631	1.86459	-1.44107	-2.49631	+	2.47239	0.0293953	1.91e-15	Macrophage colony-stimulating factor 1 (CSF-1) (M-CSF) (MCSF) (Lanimostim) [Cleaved into: Processed macrophage colony-stimulating factor 1]	P09603	CSF1	T8_RPM_T28_RPM;T8_GC_T28_RPM;T8_GC_T28_GC
0.0388078	-0.244717	-0.0030168	0.0685098	0.486556	-0.696685	-0.517806	-0.821545	-0.360442	-0.390871	-0.444698	1.3941	2.55764	-2.55764	-1.64324	+	2.46311	0.0295294	4.08e-17	Asparagine--tRNA ligase, cytoplasmic (EC 6.1.1.22) (Asparaginyl-tRNA synthetase) (AsnRS) (Asparaginyl-tRNA synthetase 1)	O43776	NARS1	T8_GC_T28_GC;T8_RPM_T28_GC;T8_RPM_T28_RPM
-0.106786	-0.408449	0.169502	0.143822	0.268585	-1.20526	-1.05646	-1.62217	-0.882038	-0.554995	-1.56947	1.37477	2.42481	-2.42481	-1.90598	+	2.4634	0.0296262	7.04e-18	Tyrosine--tRNA ligase, cytoplasmic (EC 6.1.1.1) (Tyrosyl-tRNA synthetase) (TyrRS) [Cleaved into: Tyrosine--tRNA ligase, cytoplasmic, N-terminally processed]	P54577	YARS1	T8_GC_T28_GC;T8_RPM_T28_GC;T8_RPM_T28_RPM
0.777093	0.911865	0.729065	0.78053	0.731861	1.70969	1.49016	2.09682	1.38113	1.0361	1.59035	-1.92339	-2.42728	2.42728	0	+	2.45627	0.0297922	2.73e-15	Glycogen debranching enzyme (Glycogen debrancher) [Includes: 4-alpha-glucanotransferase (EC 2.4.1.25) (Oligo-1,4-1,4-glucantransferase); Amylo-alpha-1,6-glucosidase (Amylo-1,6-glucosidase) (EC 3.2.1.33) (Dextrin 6-alpha-D-glucosidase)]	P35573	AGL	T28_GC_T8_RPM;T28_GC_T8_GC
1.01777	1.07554	1.77792	1.07323	0.663978	2.19475	2.22839	2.28057	2.21549	2.4475	2.79981	-2.002	-2.05007	1.58099	2.05007	+	2.45716	0.0298241	0.0001009	[Pyruvate dehydrogenase (acetyl-transferring)] kinase isozyme 3, mitochondrial (EC 2.7.11.2) (Pyruvate dehydrogenase kinase isoform 3)	Q15120	PDK3	T28_GC_T8_GC;T28_RPM_T8_GC;T28_GC_T8_RPM;T28_RPM_T8_RPM
-1.38024	-1.47033	0.646403	-0.100056	0.660313	-0.702418	-0.730165	-0.716944	-0.52018	0.478282	-0.123101	-2.46732	2.46732	-1.59589	1.79026	+	2.44988	0.030123	2.76e-11	Small nuclear ribonucleoprotein E (snRNP-E) (Sm protein E) (Sm-E) (SmE)	P62304	SNRPE	T28_RPM_T8_GC;T8_RPM_T8_GC;T8_RPM_T28_GC
0.711186	0.388097	-0.292222	-0.61758	-0.327794	1.11486	0.988442	0.481904	0.166839	0.63052	0.135871	1.66127	-2.57957	2.57957	1.31585	+	2.44821	0.0301548	2.34e-06	Protein jagunal homolog 1	Q8N5M9	JAGN1	T28_RPM_T8_RPM;T8_GC_T8_RPM;T28_GC_T8_RPM
-2.82621	0.386784	-1.73328	-2.50129	-2.26789	1.35865	1.55462	2.45475	1.36261	1.24484	1.8791	-1.38021	-2.21767	2.21767	2.03564	+	2.43997	0.0306624	0.0176918	Perilipin-2 (Adipophilin) (Adipose differentiation-related protein) (ADRP)	Q99541	PLIN2	T28_RPM_T8_RPM;T28_GC_T8_RPM;T28_GC_T8_GC
0.325364	0.119769	0.0608109	0.222395	0.597044	-0.762935	-0.330443	-0.547945	-0.276694	-0.406451	-0.507201	1.74308	2.1983	-2.1983	-1.74867	+	2.43494	0.0306709	8.66e-15	Protein phosphatase methylesterase 1 (PME-1) (EC 3.1.1.89)	Q9Y570	PPME1	T8_GC_T28_GC;T8_RPM_T28_GC;T8_GC_T28_RPM;T8_RPM_T28_RPM
0.607915	0.287163	0.390084	0.504422	0.743211	-0.136833	0.110491	-0.15019	0.0066334	-0.193229	-0.278389	1.61559	2.20569	-1.86421	-2.20569	+	2.43555	0.0307436	1.72e-15	Leukotriene A-4 hydrolase (LTA-4 hydrolase) (EC 3.3.2.6) (Leukotriene A(4) hydrolase) (Tripeptide aminopeptidase LTA4H) (EC 3.4.11.4)	P09960	LTA4H	T8_GC_T28_RPM;T8_RPM_T28_RPM;T8_RPM_T28_GC
-0.49432	-0.607961	-0.497427	-0.22027	-1.10902	-1.76036	-1.74506	-1.33852	-1.6032	-1.50979	-1.68176	1.76168	1.88464	-1.88464	-1.84797	+	2.43064	0.0308917	3.09e-12	UDP-N-acetylhexosamine pyrophosphorylase (Antigen X) (AGX) (Sperm-associated antigen 2) [Includes: UDP-N-acetylgalactosamine pyrophosphorylase (EC 2.7.7.83) (AGX-1); UDP-N-acetylglucosamine pyrophosphorylase (EC 2.7.7.23) (AGX-2)]	Q16222	UAP1	T8_RPM_T28_GC;T8_GC_T28_GC;T8_RPM_T28_RPM;T8_GC_T28_RPM
-0.0323823	0.100268	0.0451504	-0.080761	0.101813	-0.584736	-0.375686	-0.739876	-0.286581	-0.340437	-0.592912	1.96083	2.17441	-2.17441	-1.47778	+	2.42848	0.0309333	1.88e-10	NAD-dependent malic enzyme, mitochondrial (NAD-ME) (EC 1.1.1.38) (Malic enzyme 2)	P23368	ME2	T8_RPM_T28_GC;T8_GC_T28_GC;T8_RPM_T28_RPM;T8_GC_T28_RPM
5.85822	5.40895	4.72381	5.61257	5.73935	0.847539	-0.900012	1.86746	-1.44354	-2.58742	2.07751	1.93204	2.086	-1.56962	-2.086	+	2.42304	0.0310032	2.1e-13	Zinc finger protein 638 (Cutaneous T-cell lymphoma-associated antigen se33-1) (CTCL-associated antigen se33-1) (Nuclear protein 220) (Zinc finger matrin-like protein)	Q14966	ZNF638	T8_RPM_T28_RPM;T8_GC_T28_RPM;T8_RPM_T28_GC;T8_GC_T28_GC
-0.536425	0.0671289	-0.30194	-0.159144	-0.311085	-1.11022	-0.860067	-0.911429	-0.0315556	0.383345	-0.0372262	1.4438	1.60497	-2.56973	2.56973	+	2.42309	0.0310886	0.000374812	Semaphorin-3C (Semaphorin-E) (Sema E)	Q99985	SEMA3C	T8_RPM_T28_GC;T8_GC_T28_GC;T28_RPM_T28_GC
-0.246582	-0.41041	-0.536384	-0.338788	-0.780262	-0.0174107	0.233773	0.294766	0.0438991	-0.0949883	-0.0304814	-1.37908	-2.45141	2.45141	1.70789	+	2.41205	0.0314268	4.63e-09	STE20-like serine/threonine-protein kinase (STE20-like kinase) (hSLK) (EC 2.7.11.1) (CTCL tumor antigen se20-9) (STE20-related serine/threonine-protein kinase) (STE20-related kinase) (Serine/threonine-protein kinase 2)	Q9H2G2	SLK	T28_RPM_T8_RPM;T28_GC_T8_RPM;T28_GC_T8_GC
-0.918879	-0.846472	-1.22117	-1.20077	-1.49098	-0.67281	-0.704518	-0.254579	-0.66929	-0.729997	-0.531849	0	-2.40666	2.40666	2.06831	+	2.41073	0.031441	4.51e-16	Myoferlin (Fer-1-like protein 3)	Q9NZM1	MYOF	T28_RPM_T8_RPM;T28_GC_T8_RPM
3.61316	3.41329	3.14657	3.41387	3.5556	2.14036	1.74615	2.19641	2.12329	3.03319	2.03918	2.04329	2.0705	-2.0705	-1.42721	+	2.41243	0.0314875	4.42e-15	Coagulation factor V (Activated protein C cofactor) (Proaccelerin, labile factor) [Cleaved into: Coagulation factor V heavy chain; Coagulation factor V light chain]	P12259	F5	T8_RPM_T28_GC;T8_GC_T28_GC;T8_RPM_T28_RPM;T8_GC_T28_RPM
1.45133	1.42575	1.67347	1.73318	1.7129	1.41469	1.09854	1.37891	1.18804	1.24009	1.33537	0	2.37335	-2.1328	-2.37335	+	2.41264	0.0315862	6.72e-10	Matrix-remodeling-associated protein 5 (Adhesion protein with leucine-rich repeats and immunoglobulin domains related to perlecan) (Adlican)	Q9NR99	MXRA5	T8_RPM_T28_RPM;T8_RPM_T28_GC
1.48702	0.964122	1.97986	1.86063	1.84657	0.943231	1.0358	0.958784	1.38465	1.76575	1.33067	-1.55698	2.53378	-2.53378	0	+	2.41356	0.0316352	3.76e-17	Zyxin (Zyxin-2)	Q15942	ZYX	T8_RPM_T28_GC;T8_RPM_T8_GC
-1.96133	-2.31752	-3.05238	-2.19649	-2.40113	-0.268504	-0.911074	-1.56375	-0.811054	-0.735254	-0.832991	-1.35855	-2.1723	2.00471	2.1723	+	2.40371	0.0318638	7.25e-05	Nuclear inhibitor of protein phosphatase 1 (NIPP-1) (Protein phosphatase 1 regulatory inhibitor subunit 8) [Includes: Activator of RNA decay (EC 3.1.4.-) (ARD-1)]	Q12972	PPP1R8	T28_GC_T8_RPM;T28_RPM_T8_RPM;T28_RPM_T8_GC
-0.214358	-0.417641	0.0671438	0.116592	0.402747	-0.981659	-1.21663	-0.65014	-0.909579	-0.324093	-0.686415	0	2.50508	-2.50508	-1.76394	+	2.40203	0.0318642	1.07e-15	Proliferation-associated protein 2G4 (Cell cycle protein p38-2G4 homolog) (hG4-1) (ErbB3-binding protein 1)	Q9UQ80	PA2G4	T8_RPM_T28_GC;T8_RPM_T28_RPM
-0.244658	-0.218443	-0.420549	-0.481357	-0.116213	-0.971658	-0.80253	-0.801757	-0.785222	-0.670504	-1.03381	1.92368	1.75295	-1.92368	-1.81868	+	2.40026	0.0319138	2.7e-08	Ribosomal oxygenase 1 (60S ribosomal protein L8 histidine hydroxylase) (Bifunctional lysine-specific demethylase and histidyl-hydroxylase NO66) (EC 1.14.11.-) (EC 1.14.11.27) (Histone lysine demethylase NO66) (Myc-associated protein with JmjC domain) (Nucleolar protein 66) (hsNO66) (Ribosomal oxygenase NO66) (ROX)	Q9H6W3	RIOX1	T8_RPM_T28_GC;T8_GC_T28_GC;T8_RPM_T28_RPM;T8_GC_T28_RPM
-1.03269	-1.20107	-2.4626	-2.31383	-2.66197	-0.828613	-1.53973	-0.593306	-1.66312	-1.51384	-1.01612	1.90761	-2.38633	2.38633	1.6478	+	2.39625	0.0319512	5.05e-08	Protein YIPF5 (Five-pass transmembrane protein localizing in the Golgi apparatus and the endoplasmic reticulum 5) (Smooth muscle cell-associated protein 5) (SMAP-5) (YIP1 family member 5) (YPT-interacting protein 1 A)	Q969M3	YIPF5	T28_RPM_T8_RPM;T8_GC_T8_RPM;T28_GC_T8_RPM
-0.254124	-0.568154	-0.32771	-0.262542	-0.0669808	-0.959893	-0.858113	-0.715047	-0.680716	-1.01622	-1.00804	0	2.21953	-2.01309	-2.21953	+	2.39879	0.0319632	4.94e-16	Eukaryotic translation initiation factor 3 subunit E (eIF3e) (Eukaryotic translation initiation factor 3 subunit 6) (Viral integration site protein INT-6 homolog) (eIF-3 p48)	P60228	EIF3E	T8_RPM_T28_RPM;T8_RPM_T28_GC
-1.09047	-1.60379	-2.01157	-3.18906	-2.21961	0.311264	-0.257147	0.207921	-1.46409	-2.18279	-0.854291	0	-2.58272	2.58272	-1.48816	+	2.39698	0.032	4.77e-08	Endoplasmic reticulum metallopeptidase 1 (EC 3.4.-.-) (Felix-ina)	Q7Z2K6	ERMP1	T28_GC_T8_RPM;T28_GC_T28_RPM
-3.66714	-4.18699	-2.27446	-2.21728	-3.15227	-2.17327	-1.80402	-1.80301	-1.9198	-1.55301	-2.44214	-2.34497	1.50988	2.34497	2.28958	+	2.39094	0.0321576	1.63e-10	Acidic leucine-rich nuclear phosphoprotein 32 family member B (Acidic protein rich in leucines) (Putative HLA-DR-associated protein I-2) (PHAPI2) (Silver-stainable protein SSP29)	Q92688	ANP32B	T8_RPM_T8_GC;T28_RPM_T8_GC;T28_GC_T8_GC
-0.896368	-1.11979	-0.474155	-0.778143	-0.862933	-0.582204	-0.0576113	-0.0519853	-0.121927	0.145764	0.208612	-2.31161	-1.81032	1.55949	2.31161	+	2.39187	0.0321581	5.53e-16	Heat shock-related 70 kDa protein 2 (Heat shock 70 kDa protein 2)	P54652	HSPA2	T28_GC_T8_GC;T28_RPM_T8_GC;T28_RPM_T8_RPM
-1.47874	-1.15286	-3.08861	-3.50682	-3.26676	-0.205728	-0.736071	-0.176668	-0.777666	-2.32444	-0.176889	1.3614	-2.4806	2.4806	1.81095	+	2.38437	0.0322156	1.59e-14	E3 ubiquitin-protein ligase HUWE1 (EC 2.3.2.26) (ARF-binding protein 1) (ARF-BP1) (HECT, UBA and WWE domain-containing protein 1) (HECT-type E3 ubiquitin transferase HUWE1) (Homologous to E6AP carboxyl terminus homologous protein 9) (HectH9) (Large structure of UREB1) (LASU1) (Mcl-1 ubiquitin ligase E3) (Mule) (Upstream regulatory element-binding protein 1) (URE-B1) (URE-binding protein 1)	Q7Z6Z7	HUWE1	T8_GC_T8_RPM;T28_RPM_T8_RPM;T28_GC_T8_RPM
-1.27969	-1.1807	-1.94183	-1.71412	-2.86942	-0.613232	-0.668949	-0.282779	-0.790158	-1.087	-0.735128	0	-2.46231	2.46231	1.89844	+	2.38576	0.0322162	7.36e-11	Platelet-derived growth factor receptor beta (PDGF-R-beta) (PDGFR-beta) (EC 2.7.10.1) (Beta platelet-derived growth factor receptor) (Beta-type platelet-derived growth factor receptor) (CD140 antigen-like family member B) (Platelet-derived growth factor receptor 1) (PDGFR-1) (CD antigen CD140b)	P09619	PDGFRB	T28_RPM_T8_RPM;T28_GC_T8_RPM
-0.0280919	0.0121652	0.292849	0.409957	0.445101	-0.0727466	0.0521002	0.160175	0.0899914	0.215016	0.134992	-2.24318	2.24318	-2.15084	-1.38709	+	2.38934	0.0322175	4.92e-16	Vesicle-fusing ATPase (EC 3.6.4.6) (N-ethylmaleimide-sensitive fusion protein) (NEM-sensitive fusion protein) (Vesicular-fusion protein NSF)	P46459	NSF	T8_RPM_T8_GC;T8_RPM_T28_GC;T8_RPM_T28_RPM
0.320695	0.420879	0.906226	0.95377	1.0642	0.724055	1.15779	1.24236	1.20942	1.15409	1.31278	-2.52355	1.71048	1.94159	2.52355	+	2.38215	0.0322269	1.12e-14	Calcium-binding mitochondrial carrier protein Aralar1 (Mitochondrial aspartate glutamate carrier 1) (Solute carrier family 25 member 12)	O75746	SLC25A12	T8_RPM_T8_GC;T28_GC_T8_GC;T28_RPM_T8_GC
-0.346676	0.168778	-0.334789	-0.809266	-1.13805	-0.161734	0.673232	0.704325	1.06517	0.825035	1.05065	0	-2.50494	1.58209	2.50494	+	2.38057	0.03225	7.33e-09	Beta-1,3-glucosyltransferase (Beta3Glc-T) (EC 2.4.1.-) (Beta 3-glucosyltransferase) (Beta-3-glycosyltransferase-like)	Q6Y288	B3GLCT	T28_GC_T8_RPM;T28_RPM_T8_RPM
0.967981	1.17792	0.834202	1.17841	1.05526	1.46331	1.31837	1.72664	1.6808	1.75144	1.62525	-1.79747	-2.2363	1.51831	2.2363	+	2.38699	0.0322771	1.45e-16	Tensin-1	Q9HBL0	TNS1	T28_GC_T8_RPM;T28_RPM_T8_RPM;T28_RPM_T8_GC
0.564781	0.613175	0.578451	0.681341	0.982293	-0.0215276	-0.0857631	0.307142	0.155113	0.0761289	0.227352	1.39436	2.21376	-2.21376	-1.89879	+	2.37751	0.0323323	6.82e-15	14-3-3 protein eta (Protein AS1)	Q04917	YWHAH	T8_GC_T28_GC;T8_RPM_T28_GC;T8_RPM_T28_RPM
-1.39064	-1.80161	-1.54758	-2.20666	-1.51682	0.260707	0.285565	-0.559575	0.142706	-0.670441	-0.650417	-1.71826	-2.19045	2.19045	1.62805	+	2.37513	0.0324615	0.000507762	Cyclin-dependent kinase 6 (EC 2.7.11.22) (Cell division protein kinase 6) (Serine/threonine-protein kinase PLSTIRE)	Q00534	CDK6	T28_RPM_T8_RPM;T28_GC_T8_RPM;T28_GC_T8_GC
-0.710122	-0.494384	-0.963141	-0.781641	-2.41276	0.736921	0.705973	0.825414	0.425232	0.24134	0.305312	0	-2.37253	2.37253	1.84398	+	2.36768	0.0326901	9.39e-07	Plexin domain-containing protein 2 (Tumor endothelial marker 7-related protein)	Q6UX71	PLXDC2	T28_RPM_T8_RPM;T28_GC_T8_RPM
-1.76333	-2.15872	-2.69779	-1.63716	-2.16846	-0.141011	-0.398699	0.289992	-1.49498	-1.80945	-0.702567	-1.88357	-2.3934	2.3934	0	+	2.37013	0.032708	0.022111	Hereditary hemochromatosis protein (HLA-H)	Q30201	HFE	T28_GC_T8_RPM;T28_GC_T8_GC
0.765971	0.767835	1.11639	1.00882	0.960548	0.432301	0.591712	0.664778	0.785424	0.665063	0.529666	0	2.43925	-2.43925	-1.88496	+	2.36581	0.0327464	6.36e-14	Lysosomal acid phosphatase (LAP) (EC 3.1.3.2)	P11117	ACP2	T8_RPM_T28_GC;T8_RPM_T28_RPM
-1.01674	-0.52564	-0.930269	-0.408742	-0.974014	-0.0956521	0.258742	0.579501	0.113085	0.309632	0.408757	-1.65136	-1.89383	1.82994	1.89383	+	2.36773	0.0327859	0.000229842	Olfactomedin-like protein 3 (HNOEL-iso) (hOLF44)	Q9NRN5	OLFML3	T28_GC_T8_GC;T28_RPM_T8_GC;T28_GC_T8_RPM;T28_RPM_T8_RPM
-0.319573	-0.525082	-2.1725	-2.11419	-1.91389	-0.29396	-0.909713	0.336184	-1.22411	-1.44225	-0.67862	1.91521	-2.36252	2.36252	0	+	2.36794	0.0328471	7.09e-12	Plasma membrane calcium-transporting ATPase 4 (PMCA4) (EC 7.2.2.10) (Matrix-remodeling-associated protein 1) (Plasma membrane calcium ATPase isoform 4) (Plasma membrane calcium pump isoform 4)	P23634	ATP2B4	T8_GC_T8_RPM;T28_GC_T8_RPM
-2.19358	-2.96094	-2.78128	-4.36531	-2.38908	-0.0327174	-0.183506	0.245747	-0.959631	-1.51341	0.0912326	-1.56737	-2.28875	2.28875	1.62967	+	2.35753	0.0330319	1.06e-11	Serine/arginine-rich splicing factor 3 (Pre-mRNA-splicing factor SRP20) (Splicing factor, arginine/serine-rich 3)	P84103	SRSF3	T28_RPM_T8_RPM;T28_GC_T8_RPM;T28_GC_T8_GC
-0.0849603	-0.594188	-1.16316	-0.972506	-1.18471	-0.0214244	-0.198291	-0.532949	-0.82605	-1.04346	-0.971343	1.65307	-2.14866	2.14866	-1.6832	+	2.3559	0.033052	8.98e-12	B-cell receptor-associated protein 31 (BCR-associated protein 31) (Bap31) (6C6-AG tumor-associated antigen) (Protein CDM) (p28)	P51572	BCAP31	T8_GC_T8_RPM;T28_GC_T8_RPM;T28_GC_T28_RPM
1.59238	1.51294	1.02991	1.6612	1.82448	0.460313	0.503532	0.525274	0.613341	1.03019	0.617115	1.91387	2.06434	-2.06434	-1.43117	+	2.35788	0.0330814	2.65e-12	Bone morphogenetic protein 1 (BMP-1) (EC 3.4.24.19) (Mammalian tolloid protein) (mTld) (Procollagen C-proteinase) (PCP)	P13497	BMP1	T8_RPM_T28_GC;T8_GC_T28_GC;T8_RPM_T28_RPM;T8_GC_T28_RPM
-0.717784	-1.09206	-1.69045	-1.77605	-2.08271	-0.742246	-0.703463	-0.148775	-0.568208	-0.935973	-0.118932	0	-2.21423	2.21423	2.19683	+	2.35357	0.0331758	2.97e-10	Protein transport protein Sec16A (SEC16 homolog A) (p250)	O15027	SEC16A	T28_RPM_T8_RPM;T28_GC_T8_RPM
-0.165145	-0.460669	-0.233408	0.0327903	0.0653269	-0.924571	-1.25292	-0.898711	-0.910368	-0.536095	-1.17686	1.31691	2.24618	-2.24618	-1.8579	+	2.34913	0.0332378	0.000233234	Echinoderm microtubule-associated protein-like 1 (EMAP-1) (HuEMAP-1)	O00423	EML1	T8_GC_T28_GC;T8_RPM_T28_GC;T8_RPM_T28_RPM
-1.25871	-1.42225	-2.23705	-2.75568	-2.64541	-0.392136	-0.707081	-0.0383714	-0.339593	-1.45587	0.20609	0	-2.27727	2.27727	2.10526	+	2.34986	0.0332759	0.00273398	Lipopolysaccharide-responsive and beige-like anchor protein (Beige-like protein) (CDC4-like protein)	P50851	LRBA	T28_RPM_T8_RPM;T28_GC_T8_RPM
-0.307302	-0.282878	0.181037	0.0994769	0.117681	-0.572961	-0.504302	-0.199369	-0.351872	-0.141877	-0.28341	-1.57567	2.43924	-2.43924	-1.62454	+	2.34674	0.0333029	1.46e-13	ATPase family AAA domain-containing protein 3A	Q9NVI7	ATAD3A	T8_RPM_T28_GC;T8_RPM_T8_GC;T8_RPM_T28_RPM
0.185529	-0.0974447	0.180364	0.167873	0.506742	-0.479613	-0.346235	-0.742613	-0.403749	-0.305841	-0.70321	0	2.15256	-2.15256	-1.99752	+	2.34237	0.0335	2.3e-13	Ubiquitin-like modifier-activating enzyme ATG7 (ATG12-activating enzyme E1 ATG7) (Autophagy-related protein 7) (APG7-like) (hAGP7) (Ubiquitin-activating enzyme E1-like protein)	O95352	ATG7	T8_RPM_T28_GC;T8_RPM_T28_RPM
-0.199058	-0.319305	-1.08347	-0.877641	-1.83916	-0.254877	-0.255244	0.114511	-0.00945747	-0.0489157	0.169223	1.49279	-2.31764	1.98903	2.31764	+	2.3427	0.0335499	2.52e-18	Talin-1	Q9Y490	TLN1	T8_GC_T8_RPM;T28_GC_T8_RPM;T28_RPM_T8_RPM
-0.370139	-0.486024	-1.19285	-0.980138	-0.838371	-0.0256482	-0.301927	0.15946	-0.150712	-0.533952	-0.0305234	0	-2.39541	2.39541	1.89063	+	2.33496	0.0339263	4.98e-15	DnaJ homolog subfamily C member 13 (Required for receptor-mediated endocytosis 8) (RME-8)	O75165	DNAJC13	T28_RPM_T8_RPM;T28_GC_T8_RPM
0.782769	0.411284	0.830993	0.974465	1.04606	0.955615	0.972407	1.1095	1.24075	1.34938	1.22871	-2.52485	0	1.42589	2.52485	+	2.33199	0.0339606	8.01e-08	Protein phosphatase Slingshot homolog 3 (EC 3.1.3.16) (EC 3.1.3.48) (SSH-like protein 3) (SSH-3L) (hSSH-3L)	Q8TE77	SSH3	T28_GC_T8_GC;T28_RPM_T8_GC
-0.58952	-0.144533	-0.0284607	0.127587	-0.0699706	-0.958009	-0.760972	-0.598976	-0.537866	-0.505748	-0.729276	0	2.40161	-2.40161	-1.78421	+	2.32142	0.0339614	1.55e-09	Mitochondrial-processing peptidase subunit alpha (Alpha-MPP) (Inactive zinc metalloprotease alpha) (P-55)	Q10713	PMPCA	T8_RPM_T28_GC;T8_RPM_T28_RPM
-1.44766	-1.56439	-1.11922	-1.25545	-1.34213	-1.99836	-1.97422	-1.79505	-1.61136	-1.88286	-1.44884	0	2.48745	-2.48745	-1.34414	+	2.32185	0.0340221	7.68e-17	Lamina-associated polypeptide 2, isoforms beta/gamma (Thymopoietin, isoforms beta/gamma) (TP beta/gamma) (Thymopoietin-related peptide isoforms beta/gamma) (TPRP isoforms beta/gamma) [Cleaved into: Thymopoietin (TP) (Splenin); Thymopentin (TP5)]	P42167	TMPO	T8_RPM_T28_GC;T8_RPM_T28_RPM
0.364826	0.310294	0.67413	0.557344	0.608998	-0.165692	-0.166125	0.27061	-0.00258257	0.134298	0.136416	0	2.34028	-2.34028	-1.89315	+	2.33236	0.0340226	1.15e-15	14-3-3 protein epsilon (14-3-3E)	P62258	YWHAE	T8_RPM_T28_GC;T8_RPM_T28_RPM
-0.126263	-0.0718873	0.146892	0.301709	0.548047	-0.318806	-0.202538	-0.143299	-0.17876	-0.444342	-0.592289	0	2.42457	-1.75636	-2.42457	+	2.31702	0.0340603	3.48e-15	AP-1 complex subunit gamma-1 (Adaptor protein complex AP-1 subunit gamma-1) (Adaptor-related protein complex 1 subunit gamma-1) (Clathrin assembly protein complex 1 gamma-1 large chain) (Gamma1-adaptin) (Golgi adaptor HA1/AP1 adaptin subunit gamma-1)	O43747	AP1G1	T8_RPM_T28_RPM;T8_RPM_T28_GC
1.8041	1.68516	-0.32344	1.12112	-0.516113	-0.776693	-0.72746	-0.429351	-0.791728	-1.75251	-0.796341	2.40123	0	-1.97402	-2.40123	+	2.32221	0.0341163	0.000397398	Nuclear pore complex protein Nup85 (85 kDa nucleoporin) (FROUNT) (Nucleoporin Nup75) (Nucleoporin Nup85) (Pericentrin-1)	Q9BW27	NUP85	T8_GC_T28_RPM;T8_GC_T28_GC
0.494624	-0.863835	-1.8209	-2.8461	-2.1441	-0.00376315	-0.432863	0.286767	0.395713	-0.481719	0.632586	1.6158	-2.2318	1.9978	2.2318	+	2.31746	0.0341209	1.13e-05	Zinc finger ZZ-type and EF-hand domain-containing protein 1	O43149	ZZEF1	T8_GC_T8_RPM;T28_GC_T8_RPM;T28_RPM_T8_RPM
0.176666	-0.0689261	0.00931642	-0.138994	-0.113645	0.392409	0.649949	0.551396	0.543456	0.706633	0.266442	0	-2.05413	2.05413	1.95528	+	2.32417	0.0341616	1.55e-19	Isocitrate dehydrogenase [NADP] cytoplasmic (IDH) (EC 1.1.1.42) (Cytosolic NADP-isocitrate dehydrogenase) (IDP) (NADP(+)-specific ICDH) (Oxalosuccinate decarboxylase)	O75874	IDH1	T28_RPM_T8_RPM;T28_GC_T8_RPM
0.179043	-0.11159	0.264441	0.473867	0.478677	-1.12359	-0.366184	-0.489201	-0.372714	-0.648342	-0.775641	0	2.1555	-2.1555	-2.01802	+	2.32239	0.0341889	2.82e-10	TBC1 domain family member 17	Q9HA65	TBC1D17	T8_RPM_T28_GC;T8_RPM_T28_RPM
0.452839	0.115539	0.0622797	0.171592	0.130331	-0.242721	-0.459657	-0.371017	-0.532549	-0.316285	-0.132121	1.96273	1.57018	-1.96273	-1.85194	+	2.32709	0.034236	5.41e-16	ATP-dependent 6-phosphofructokinase, liver type (ATP-PFK) (PFK-L) (EC 2.7.1.11) (6-phosphofructokinase type B) (Phosphofructo-1-kinase isozyme B) (PFK-B) (Phosphohexokinase)	P17858	PFKL	T8_RPM_T28_GC;T8_GC_T28_GC;T8_RPM_T28_RPM;T8_GC_T28_RPM
1.73431	1.52696	-0.101029	0.651959	1.03219	1.9679	1.96261	2.64823	1.89873	2.56239	2.42296	0	-2.24657	2.10529	2.24657	+	2.32464	0.0342458	6.63e-12	MICAL-like protein 2 (Junctional Rab13-binding protein) (Molecule interacting with CasL-like 2) (MICAL-L2)	Q8IY33	MICALL2	T28_GC_T8_RPM;T28_RPM_T8_RPM
-1.47854	-1.7934	-3.31945	-2.75563	-3.89648	-3.1956	-3.42976	-3.46651	-3.03765	-2.41407	-2.67318	2.26045	-2.20395	-2.26045	0	+	2.32583	0.0342633	2.98e-12	Collagen alpha-1(III) chain	P02461	COL3A1	T8_GC_T28_GC;T8_GC_T8_RPM
0.79717	0.439065	-2.48047	-1.06036	-0.830692	1.16091	0.641487	0.690655	0.222887	0.0866285	-0.264767	1.8374	-2.32574	2.32574	1.35906	+	2.31027	0.0343825	3.16e-07	Vesicle transport protein SFT2B (SFT2 domain-containing protein 2)	O95562	SFT2D2	T28_RPM_T8_RPM;T8_GC_T8_RPM;T28_GC_T8_RPM
-0.348379	-0.58094	-0.585721	-0.476708	-0.222759	-0.950313	-1.0422	-0.873209	-1.11642	-0.834264	-1.20971	1.64871	2.02761	-1.64952	-2.02761	+	2.30508	0.0347575	4.56e-16	ATP-citrate synthase (EC 2.3.3.8) (ATP-citrate (pro-S-)-lyase) (ACL) (Citrate cleavage enzyme)	P53396	ACLY	T8_GC_T28_RPM;T8_RPM_T28_RPM;T8_RPM_T28_GC
-1.52259	-0.9775	-0.58081	-0.598902	-1.67151	-2.29483	-2.40474	-2.47801	-2.23565	-2.22976	-2.31113	1.3499	2.08304	-2.08304	-1.8608	+	2.30186	0.0348076	2.55e-15	4F2 cell-surface antigen heavy chain (4F2hc) (4F2 heavy chain antigen) (Lymphocyte activation antigen 4F2 large subunit) (Solute carrier family 3 member 2) (CD antigen CD98)	P08195	SLC3A2	T8_GC_T28_GC;T8_RPM_T28_GC;T8_RPM_T28_RPM
0.542012	0.611384	0.70416	0.680075	0.785956	0.194	0.378442	0.160657	0.288382	0.580962	0.395406	1.35527	2.40972	-2.40972	-1.3844	+	2.3022	0.0348804	4.22e-14	Protein TFG (TRK-fused gene protein)	Q92734	TFG	T8_GC_T28_GC;T8_RPM_T28_GC;T8_RPM_T28_RPM
0.630372	0.297639	0.779742	0.583735	0.16683	1.34099	1.53085	1.30853	1.01828	1.56371	1.28289	-1.73778	-1.87109	1.87109	1.59807	+	2.29205	0.034944	4e-18	Beta-galactosidase (EC 3.2.1.23) (Acid beta-galactosidase) (Lactase) (Elastin receptor 1)	P16278	GLB1	T28_RPM_T8_GC;T28_GC_T8_GC;T28_RPM_T8_RPM;T28_GC_T8_RPM
0.222343	-0.092278	0.18489	0.117895	0.721749	-0.447865	-0.703986	-0.0960212	-0.68628	-0.805615	-0.866971	1.45764	2.33203	-1.44731	-2.33203	+	2.29264	0.0349733	4.78e-15	AP-1 complex subunit mu-1 (AP-mu chain family member mu1A) (Adaptor protein complex AP-1 subunit mu-1) (Adaptor-related protein complex 1 subunit mu-1) (Clathrin assembly protein complex 1 mu-1 medium chain 1) (Clathrin coat assembly protein AP47) (Clathrin coat-associated protein AP47) (Golgi adaptor HA1/AP1 adaptin mu-1 subunit) (Mu-adaptin 1) (Mu1A-adaptin)	Q9BXS5	AP1M1	T8_GC_T28_RPM;T8_RPM_T28_RPM;T8_RPM_T28_GC
1.48096	1.12607	-0.420874	-0.134308	-0.863161	-0.0078689	0.923366	0.793628	-0.0514423	0.0669499	-0.431815	2.27995	-2.27995	1.36082	-1.798	+	2.29638	0.0350404	5.11e-13	Tyrosine-protein phosphatase non-receptor type 11 (EC 3.1.3.48) (Protein-tyrosine phosphatase 1D) (PTP-1D) (Protein-tyrosine phosphatase 2C) (PTP-2C) (SH-PTP2) (SHP-2) (Shp2) (SH-PTP3)	Q06124	PTPN11	T28_GC_T8_RPM;T8_GC_T8_RPM;T8_GC_T28_RPM
-0.597377	-0.393043	0.292901	0.0900887	0.28894	-0.163094	-0.073497	-0.43818	-0.593065	-0.620721	-1.21296	-1.37849	2.43088	0	-2.43088	+	2.29304	0.0350456	7.97e-11	Lysosomal acid lipase/cholesteryl ester hydrolase (Acid cholesteryl ester hydrolase) (LAL) (EC 3.1.1.13) (Cholesteryl esterase) (Lipase A) (Sterol esterase)	P38571	LIPA	T8_RPM_T28_RPM;T8_RPM_T8_GC
-0.248093	-0.582209	-0.251569	-0.115665	-0.0521599	-0.803981	-0.571483	-0.510856	-0.711506	-0.949505	-0.749235	0	2.3794	-1.67628	-2.3794	+	2.29483	0.0350645	1.24e-18	Importin subunit beta-1 (Importin-90) (Karyopherin subunit beta-1) (Nuclear factor p97) (Pore targeting complex 97 kDa subunit) (PTAC97)	Q14974	KPNB1	T8_RPM_T28_RPM;T8_RPM_T28_GC
-0.0834553	-0.241377	-0.483206	-0.347046	0.087004	0.583209	0.528085	0.431311	0.455346	0.243709	0.186759	-1.67215	-2.19249	2.19249	1.45047	+	2.2968	0.0351135	1.45e-14	Pleckstrin homology domain-containing family G member 2 (PH domain-containing family G member 2)	Q9H7P9	PLEKHG2	T28_RPM_T8_RPM;T28_GC_T8_RPM;T28_GC_T8_GC
0.231366	0.497694	0.733688	0.788701	0.822565	0.645335	0.712685	1.02648	1.00971	1.12353	1.26899	-2.47929	0	0	2.47929	+	2.2793	0.0356074	2.3e-16	Calcium-binding mitochondrial carrier protein Aralar2 (Citrin) (Mitochondrial aspartate glutamate carrier 2) (Solute carrier family 25 member 13)	Q9UJS0	SLC25A13	T28_RPM_T8_GC
0.260066	0.28517	0.15439	-0.289253	-0.127527	1.24129	0.793194	1.01544	0.786159	0.137407	0.464908	-1.32873	-2.44705	2.44705	0	+	2.27994	0.0356702	3.15e-11	Aldo-keto reductase family 1 member C3 (EC 1.1.1.-) (EC 1.1.1.210) (EC 1.1.1.53) (EC 1.1.1.62) (17-beta-hydroxysteroid dehydrogenase type 5) (17-beta-HSD 5) (3-alpha-HSD type II, brain) (3-alpha-hydroxysteroid dehydrogenase type 2) (3-alpha-HSD type 2) (EC 1.1.1.357) (Chlordecone reductase homolog HAKRb) (Dihydrodiol dehydrogenase 3) (DD-3) (DD3) (Dihydrodiol dehydrogenase type I) (HA1753) (Prost…	P42330	AKR1C3	T28_GC_T8_RPM;T28_GC_T8_GC
-0.384502	-0.321585	-0.0400795	-0.21276	-0.414939	-0.944463	-0.903073	-0.714805	-0.631832	-0.581676	-0.90899	1.45131	2.2036	-2.2036	-1.6109	+	2.27498	0.0357467	2.48e-12	Uroporphyrinogen decarboxylase (UPD) (URO-D) (EC 4.1.1.37)	P06132	UROD	T8_GC_T28_GC;T8_RPM_T28_GC;T8_RPM_T28_RPM
0.468432	0.211954	1.02568	0.665849	0.935213	-0.261857	-0.00975898	-0.260861	0.471615	0.596947	-0.0299317	0	2.4792	-2.4792	0	+	2.27211	0.0357585	3.42e-17	Beta-hexosaminidase subunit alpha (EC 3.2.1.52) (Beta-N-acetylhexosaminidase subunit alpha) (Hexosaminidase subunit A) (N-acetyl-beta-glucosaminidase subunit alpha)	P06865	HEXA	T8_RPM_T28_GC
-1.5527	-1.39629	-2.08621	-2.45061	-2.65776	-1.21293	-1.15432	-0.30002	-1.64669	-1.51276	-1.29466	0	-2.4545	2.4545	1.34244	+	2.27355	0.0357684	2.52e-18	Collagen triple helix repeat-containing protein 1	Q96CG8	CTHRC1	T28_RPM_T8_RPM;T28_GC_T8_RPM
-2.40796	-0.735955	0.578846	-0.214908	0.662083	0.747056	0.275495	0.576087	1.09249	1.01604	1.43694	-2.42851	1.59549	1.79817	2.42851	+	2.2752	0.0358201	0.0031931	Peptidyl-prolyl cis-trans isomerase-like 3 (PPIase) (EC 5.2.1.8) (Cyclophilin J) (CyPJ) (Cyclophilin-like protein PPIL3) (Rotamase PPIL3)	Q9H2H8	PPIL3	T8_RPM_T8_GC;T28_GC_T8_GC;T28_RPM_T8_GC
-0.291714	-0.549508	-0.464398	-0.387793	-0.537348	-0.0696783	0.0207987	0.427489	0.0498387	0.248555	0.138655	-1.47823	-1.86726	1.79535	1.86726	+	2.26619	0.0361571	1.34e-19	C-1-tetrahydrofolate synthase, cytoplasmic (C1-THF synthase) (Epididymis secretory sperm binding protein) [Cleaved into: C-1-tetrahydrofolate synthase, cytoplasmic, N-terminally processed] [Includes: Methylenetetrahydrofolate dehydrogenase (EC 1.5.1.5); Methenyltetrahydrofolate cyclohydrolase (EC 3.5.4.9); Formyltetrahydrofolate synthetase (EC 6.3.4.3)]	P11586	MTHFD1	T28_GC_T8_RPM;T28_RPM_T8_RPM;T28_GC_T8_GC;T28_RPM_T8_GC
-2.21496	-2.49694	-2.30597	-2.48819	-2.44588	-0.586375	-0.646637	0.433103	-0.925136	-1.2797	0.389493	-1.65568	-1.96018	1.96018	1.58701	+	2.26434	0.0362193	3.36e-13	Metalloreductase STEAP3 (EC 1.16.1.-) (Dudulin-2) (Six-transmembrane epithelial antigen of prostate 3) (Tumor suppressor-activated pathway protein 6) (hTSAP6) (pHyde) (hpHyde)	Q658P3	STEAP3	T28_RPM_T8_RPM;T28_GC_T8_RPM;T28_RPM_T8_GC;T28_GC_T8_GC
0.0846874	-0.120602	0.0654924	0.0578866	0.152256	-0.719054	-0.609884	-0.281763	-0.387062	-0.179025	-0.294624	1.60286	2.28925	-2.28925	0	+	2.25988	0.0365	2.44e-14	Serine-threonine kinase receptor-associated protein (MAP activator with WD repeats) (UNR-interacting protein) (WD-40 repeat protein PT-WD)	Q9Y3F4	STRAP	T8_GC_T28_GC;T8_RPM_T28_GC
-0.399602	-0.469633	-0.269909	0.212725	0.040028	-0.530136	-0.620894	-0.490538	-0.552395	-0.85874	-0.691608	0	2.3405	-1.76141	-2.3405	+	2.25648	0.0365168	3.98e-05	Serine/threonine-protein kinase TAO1 (EC 2.7.11.1) (Kinase from chicken homolog B) (hKFC-B) (MARK Kinase) (MARKK) (Prostate-derived sterile 20-like kinase 2) (PSK-2) (PSK2) (Prostate-derived STE20-like kinase 2) (Thousand and one amino acid protein kinase 1) (TAOK1) (hTAOK1)	Q7L7X3	TAOK1	T8_RPM_T28_RPM;T8_RPM_T28_GC
0.519253	0.559743	0.441454	0.111811	0.673274	1.281	1.45346	1.96873	1.05913	0.79185	1.26234	-1.73265	-2.26257	2.26257	0	+	2.25745	0.0365181	3.65e-13	Delta-aminolevulinic acid dehydratase (ALADH) (EC 4.2.1.24) (Porphobilinogen synthase)	P13716	ALAD	T28_GC_T8_RPM;T28_GC_T8_GC
-0.00586724	-0.210176	0.179707	-0.0132872	0.0557941	-0.953799	-1.04092	-0.342905	-0.857398	-0.728736	-1.2317	1.42329	2.09086	-1.70508	-2.09086	+	2.25809	0.0365195	4.27e-10	Spermine synthase (SPMSY) (EC 2.5.1.22) (Spermidine aminopropyltransferase)	P52788	SMS	T8_GC_T28_RPM;T8_RPM_T28_RPM;T8_RPM_T28_GC
-0.0779048	-0.247278	0.397383	0.200462	0.0981616	-0.603688	-0.604366	-0.597106	-0.316746	-0.172479	-0.778536	0	2.31676	-2.31676	-1.75773	+	2.25497	0.036567	4.66e-16	Histidine--tRNA ligase, cytoplasmic (EC 6.1.1.21) (Histidyl-tRNA synthetase) (HisRS)	P12081	HARS1	T8_RPM_T28_GC;T8_RPM_T28_RPM
-3.22173	-2.73288	-1.73888	-1.62478	-1.2951	-2.5954	-2.92416	-2.43446	-2.15281	-1.39761	-2.17683	-2.08037	2.08037	-1.74627	1.45749	+	2.25207	0.0366684	3.42e-09	Flap endonuclease 1 (FEN-1) (EC 3.1.-.-) (DNase IV) (Flap structure-specific endonuclease 1) (Maturation factor 1) (MF1) (hFEN-1)	P39748	FEN1	T28_RPM_T8_GC;T8_RPM_T8_GC;T8_RPM_T28_GC
1.79289	1.86628	1.60274	1.71731	1.03126	2.22547	2.46187	2.53376	2.12295	2.05677	2.0922	0	-2.37773	2.37773	1.47711	+	2.25055	0.0366872	6.96e-13	Sortilin (100 kDa NT receptor) (Glycoprotein 95) (Gp95) (Neurotensin receptor 3) (NT3) (NTR3)	Q99523	SORT1	T28_RPM_T8_RPM;T28_GC_T8_RPM
-3.08998	-2.24687	-2.14357	-2.37187	-2.45126	-1.25433	-1.21837	0.119035	-0.951745	-0.836817	-0.361604	-1.775	-1.59709	1.69869	1.775	+	2.24291	0.0372041	4.03e-05	Beta/gamma crystallin domain-containing protein 1 (Absent in melanoma 1 protein)	Q9Y4K1	CRYBG1	T28_GC_T8_GC;T28_RPM_T8_GC;T28_GC_T8_RPM;T28_RPM_T8_RPM
-0.27229	-0.48125	-0.502226	-0.329376	-0.546832	-1.05676	-0.935011	-0.78378	-0.975965	-0.745008	-0.716405	1.92444	1.80867	-1.92444	-1.43754	+	2.2435	0.0372481	1.86e-15	Protein ERGIC-53 (ER-Golgi intermediate compartment 53 kDa protein) (Gp58) (Intracellular mannose-specific lectin MR60) (Lectin mannose-binding 1)	P49257	LMAN1	T8_RPM_T28_GC;T8_GC_T28_GC;T8_GC_T28_RPM
-1.35858	-2.15104	-0.327369	-0.949221	-0.1524	-0.731557	-0.971899	-1.01511	-1.86106	-1.60116	-1.75047	-1.83065	2.05304	0	-2.05304	+	2.23857	0.0375573	8.41e-07	Prenylcysteine oxidase-like (EC 1.8.3.-)	Q8NBM8	PCYOX1L	T8_RPM_T8_GC;T8_RPM_T28_RPM
1.73239	1.44631	1.30936	1.10505	1.59005	0.756691	0.767819	0.6623	0.811549	0.0400382	0.553955	2.04364	1.71721	-1.47247	-2.04364	+	2.23318	0.0378173	5.87e-07	Syndecan-4 (SYND4) (Amphiglycan) (Ryudocan core protein)	P31431	SDC4	T8_RPM_T28_RPM;T8_GC_T28_RPM;T8_GC_T28_GC
3.69814	3.66238	3.5877	3.51181	3.66468	2.73068	2.70035	1.89141	2.60297	2.70238	1.83136	1.64185	1.72277	-1.61162	-1.72277	+	2.22832	0.0381165	3.18e-18	LIM and cysteine-rich domains protein 1 (Dyxin)	Q9NZU5	LMCD1	T8_RPM_T28_RPM;T8_GC_T28_RPM;T8_RPM_T28_GC;T8_GC_T28_GC
3.01222	2.79792	2.23682	2.40439	2.99273	3.41106	3.39199	3.84614	3.55165	3.55856	3.9715	0	-2.11754	1.81192	2.11754	+	2.22259	0.0384646	9.76e-17	Collagen alpha-2(IV) chain [Cleaved into: Canstatin]	P08572	COL4A2	T28_GC_T8_RPM;T28_RPM_T8_RPM
0.711253	0.431483	0.67473	0.668281	0.959655	1.57425	1.65958	0.945896	1.63262	2.24372	1.68124	-2.02747	-1.90278	0	2.02747	+	2.21833	0.0386432	5e-14	Beta-glucuronidase (EC 3.2.1.31) (Beta-G1)	P08236	GUSB	T28_RPM_T8_GC;T28_RPM_T8_RPM
0.449271	0.199645	-0.66149	0.120417	0.288306	-1.12529	-0.732477	-0.699569	-1.23707	-1.09113	-0.85401	2.03277	1.51582	-1.67112	-2.03277	+	2.21923	0.0386801	1.08e-09	A disintegrin and metalloproteinase with thrombospondin motifs 1 (ADAM-TS 1) (ADAM-TS1) (ADAMTS-1) (EC 3.4.24.-) (METH-1)	Q9UHI8	ADAMTS1	T8_RPM_T28_RPM;T8_GC_T28_RPM;T8_GC_T28_GC
0.0129125	-0.350731	-1.9102	-1.37288	-0.6858	0.452575	0.0207938	0.6113	-0.466149	-0.702236	-0.59747	0	-2.35367	2.35367	0	+	2.21073	0.0388159	6.27e-07	Transmembrane protein 245 (Protein CG-2)	Q9H330	TMEM245	T28_GC_T8_RPM
0.147027	0.385742	0.715564	1.03283	0.994307	-0.527043	-0.136794	-0.352992	0.254845	0.642758	-0.22794	0	2.4131	-2.4131	0	+	2.21199	0.03885	1.13e-14	Tyrosine-protein phosphatase non-receptor type 1 (EC 3.1.3.48) (Protein-tyrosine phosphatase 1B) (PTP-1B)	P18031	PTPN1	T8_RPM_T28_GC
1.03113	0.9997	1.14062	1.05015	1.55004	0.335905	0.119975	-0.0168415	-0.0727213	0.343415	-0.838505	1.4792	2.10512	-1.52172	-2.10512	+	2.21105	0.0388828	3.49e-12	Dipeptidyl peptidase 4 (EC 3.4.14.5) (ADABP) (Adenosine deaminase complexing protein 2) (ADCP-2) (Dipeptidyl peptidase IV) (DPP IV) (T-cell activation antigen CD26) (TP103) (CD antigen CD26) [Cleaved into: Dipeptidyl peptidase 4 membrane form (Dipeptidyl peptidase IV membrane form); Dipeptidyl peptidase 4 soluble form (Dipeptidyl peptidase IV soluble form)]	P27487	DPP4	T8_GC_T28_RPM;T8_RPM_T28_RPM;T8_RPM_T28_GC
2.26767	1.73807	1.65478	2.47111	1.70197	0.988094	0.575873	0.39117	1.69949	2.12525	1.86608	1.82201	1.97015	-1.97015	1.88859	+	2.21225	0.0389273	4.2e-16	Keratin, type I cytoskeletal 9 (Cytokeratin-9) (CK-9) (Keratin-9) (K9)	P35527	KRT9	T28_RPM_T28_GC;T8_RPM_T28_GC;T8_GC_T28_GC
-0.525465	-1.11624	-0.811266	-0.719649	-0.707355	-1.15405	-1.47691	-1.26064	-1.47078	-1.43954	-1.44358	1.55155	2.04015	-1.50514	-2.04015	+	2.20856	0.038928	4.44e-07	RNA-binding protein 12 (RNA-binding motif protein 12) (SH3/WW domain anchor protein in the nucleus) (SWAN)	Q9NTZ6	RBM12	T8_GC_T28_RPM;T8_RPM_T28_RPM;T8_RPM_T28_GC
-1.62661	-0.278352	-2.60964	-1.3682	-2.77608	-0.0307775	1.02618	1.06996	-0.00594762	-0.233654	0.888625	0	-2.20073	2.20073	1.79878	+	2.20281	0.0392673	9e-13	Sushi repeat-containing protein SRPX	P78539	SRPX	T28_RPM_T8_RPM;T28_GC_T8_RPM
0.0270166	-0.149423	-0.286338	-0.0518454	0.319832	-0.750012	-0.710652	-0.719291	-0.565397	-0.533129	-0.899682	1.46669	1.87003	-1.87003	-1.67872	+	2.20105	0.0394074	2.84e-14	Flotillin-1	O75955	FLOT1	T8_GC_T28_GC;T8_RPM_T28_GC;T8_RPM_T28_RPM
0.175103	0.0242834	0.142769	0.0950327	-0.0579887	-0.408564	-0.520856	-0.410156	-0.166463	0.0415629	-0.356757	1.96209	2.04495	-2.04495	0	+	2.19464	0.0396373	1.04e-10	Signal transducing adapter molecule 2 (STAM-2) (Hrs-binding protein)	O75886	STAM2	T8_RPM_T28_GC;T8_GC_T28_GC
0.357211	0.224843	0.370869	0.369317	0.483345	-0.358072	0.0637119	-0.0537479	0.0211825	-0.183597	-0.0306546	0	1.9991	-1.9991	-1.76664	+	2.19508	0.0396953	7.76e-10	Ufm1-specific protease 2 (UfSP2) (EC 3.4.22.-)	Q9NUQ7	UFSP2	T8_RPM_T28_GC;T8_RPM_T28_RPM
-0.0885602	-0.301722	0.115291	0.0919891	0.303329	-0.504645	-0.692056	-0.385266	-0.497933	-0.240052	-0.108661	0	2.36401	-2.36401	-1.40466	+	2.19567	0.0397537	3.37e-11	Myotubularin-related protein 6 (Phosphatidylinositol-3,5-bisphosphate 3-phosphatase) (EC 3.1.3.95) (Phosphatidylinositol-3-phosphate phosphatase) (EC 3.1.3.64)	Q9Y217	MTMR6	T8_RPM_T28_GC;T8_RPM_T28_RPM
-0.96327	-1.41345	-0.0260376	-0.140317	-0.386038	-1.0249	-1.0534	-1.0761	-0.893339	-0.6872	-1.35431	-1.97748	1.97748	-1.89813	-1.70475	+	2.1917	0.0397653	0.00239748	Structural maintenance of chromosomes protein 3 (SMC protein 3) (SMC-3) (Basement membrane-associated chondroitin proteoglycan) (Bamacan) (Chondroitin sulfate proteoglycan 6) (Chromosome-associated polypeptide) (hCAP)	Q9UQE7	SMC3	T8_RPM_T8_GC;T8_RPM_T28_GC;T8_RPM_T28_RPM
-0.479322	-0.623032	-2.56426	-1.85664	-0.920144	-0.0207607	0.288804	0.67018	-0.301539	-0.0527361	0.3197	0	-2.20454	2.20454	1.81709	+	2.18001	0.0402024	0.000626272	Butyrophilin subfamily 3 member A3	O00478	BTN3A3	T28_RPM_T8_RPM;T28_GC_T8_RPM
-0.626278	-0.356574	-0.328551	-0.623653	-0.160713	0.894469	0.213437	0.114707	0.767345	0.497031	1.19035	-1.87602	-1.9099	0	1.9099	+	2.18226	0.0402131	0.00050963	Histidine triad nucleotide-binding protein 3 (HINT-3) (EC 3.-.-.-)	Q9NQE9	HINT3	T28_RPM_T8_GC;T28_RPM_T8_RPM
1.68079	0.728927	0.216308	0.582126	0.280817	1.34738	1.16595	1.44142	1.6242	1.63167	1.46629	0	-2.24845	1.70857	2.24845	+	2.18475	0.0402238	7.81e-12	RelA-associated inhibitor (Inhibitor of ASPP protein) (Protein iASPP) (NFkB-interacting protein 1) (PPP1R13B-like protein)	Q8WUF5	PPP1R13L	T28_GC_T8_RPM;T28_RPM_T8_RPM
-1.35653	-1.67548	-2.14945	-2.0419	-2.10059	-0.737875	-1.04655	-0.508829	-1.54877	-2.22779	-1.29991	0	-2.32359	2.32359	-1.51147	+	2.18039	0.0402609	2.12e-17	Lysosome membrane protein 2 (85 kDa lysosomal membrane sialoglycoprotein) (LGP85) (CD36 antigen-like 2) (Lysosome membrane protein II) (LIMP II) (Scavenger receptor class B member 2) (CD antigen CD36)	Q14108	SCARB2	T28_GC_T8_RPM;T28_GC_T28_RPM
-1.81802	-1.788	-2.72258	-2.33504	-2.48699	-1.44654	-1.38916	-0.6796	-1.41569	-1.76918	-1.00067	0	-2.21403	2.21403	1.79591	+	2.18539	0.0402732	2.15e-12	Platelet-derived growth factor receptor alpha (PDGF-R-alpha) (PDGFR-alpha) (EC 2.7.10.1) (Alpha platelet-derived growth factor receptor) (Alpha-type platelet-derived growth factor receptor) (CD140 antigen-like family member A) (CD140a antigen) (Platelet-derived growth factor alpha receptor) (Platelet-derived growth factor receptor 2) (PDGFR-2) (CD antigen CD140a)	P16234	PDGFRA	T28_RPM_T8_RPM;T28_GC_T8_RPM
-2.74857	-2.5663	-2.9559	-2.30216	-2.55111	-0.908854	-1.35615	-0.258032	-1.91638	-2.28799	-3.05863	-1.81728	-2.00013	2.00013	-1.75632	+	2.1826	0.0402816	1.07e-06	Protein spinster homolog 1 (HSpin1) (Spinster-like protein 1)	Q9H2V7	SPNS1	T28_GC_T8_GC;T28_GC_T8_RPM;T28_GC_T28_RPM
-0.0320751	0.0712907	0.331765	0.151242	0.290412	-0.617132	-0.321054	-0.526558	-0.30803	-0.0833539	-0.668442	0	2.13364	-2.13364	-1.68491	+	2.17497	0.0404904	6.36e-14	Aminoacyl tRNA synthase complex-interacting multifunctional protein 1 (Multisynthase complex auxiliary component p43) [Cleaved into: Endothelial monocyte-activating polypeptide 2 (EMAP-2) (Endothelial monocyte-activating polypeptide II) (EMAP-II) (Small inducible cytokine subfamily E member 1)]	Q12904	AIMP1	T8_RPM_T28_GC;T8_RPM_T28_RPM
0.0675863	-0.101624	0.395735	0.385248	0.754288	-0.397284	-0.168989	-0.142607	-0.175718	0.111938	-0.309862	0	2.18361	-2.18361	-1.81219	+	2.17252	0.0406043	4.88e-14	26S proteasome regulatory subunit 7 (26S proteasome AAA-ATPase subunit RPT1) (Proteasome 26S subunit ATPase 2) (Protein MSS1)	P35998	PSMC2	T8_RPM_T28_GC;T8_RPM_T28_RPM
-0.544177	-0.560523	-0.160466	-0.0935835	-0.0270992	-0.808343	-0.800061	-0.46787	-0.940549	-0.621546	-0.534971	0	2.02617	-1.99961	-2.02617	+	2.16098	0.0415981	6.12e-14	Heat shock protein 75 kDa, mitochondrial (HSP 75) (TNFR-associated protein 1) (Tumor necrosis factor type 1 receptor-associated protein) (TRAP-1)	Q12931	TRAP1	T8_RPM_T28_RPM;T8_RPM_T28_GC
-1.35093	-1.12216	-0.118056	-0.203445	-0.680614	-1.55699	-1.03991	-1.33357	-0.455907	-0.066909	-0.699499	-1.42517	1.8207	-1.8207	1.65213	+	2.15905	0.0417279	4.5e-16	Peptidyl-prolyl cis-trans isomerase FKBP9 (PPIase FKBP9) (EC 5.2.1.8) (63 kDa FK506-binding protein) (63 kDa FKBP) (FKBP-63) (FK506-binding protein 9) (FKBP-9) (Rotamase)	O95302	FKBP9	T28_RPM_T28_GC;T8_RPM_T28_GC;T8_RPM_T8_GC
-2.62098	-2.49732	-2.68935	-2.06789	-2.53953	0.126513	-0.620473	0.433625	-1.47439	-1.79738	0.113702	-1.84638	-1.98242	1.98242	0	+	2.15235	0.0422286	5.42e-06	Delta(24)-sterol reductase (EC 1.3.1.72) (24-dehydrocholesterol reductase) (3-beta-hydroxysterol Delta-24-reductase) (Diminuto/dwarf1 homolog) (Seladin-1)	Q15392	DHCR24	T28_GC_T8_GC;T28_GC_T8_RPM
0.327382	0.27321	0.359255	0.315824	0.487232	-0.233545	-0.0145927	0.105089	0.0205202	-0.332293	-0.122662	1.38267	1.99738	-1.55895	-1.99738	+	2.14866	0.0424798	2.42e-18	Actin-related protein 3 (Actin-like protein 3)	P61158	ACTR3	T8_GC_T28_RPM;T8_RPM_T28_RPM;T8_RPM_T28_GC
-1.1375	-1.14162	-2.55007	-2.24314	-2.03058	-1.74296	-1.93922	-2.20535	-2.03404	-2.08319	-2.62609	2.10996	-2.10996	-1.416	-2.05401	+	2.14721	0.0425308	0.0072945	Dermatan-sulfate epimerase (DS epimerase) (EC 5.1.3.19) (Chondroitin-glucuronate 5-epimerase) (Squamous cell carcinoma antigen recognized by T-cells 2) (SART-2)	Q9UL01	DSE	T8_GC_T8_RPM;T8_GC_T28_RPM;T8_GC_T28_GC
2.46089	2.75337	2.46851	2.42224	2.9419	4.04828	3.46938	4.76276	3.75517	3.99711	4.6916	-1.47404	-1.69906	1.62287	1.69906	+	2.14565	0.0425532	1.5e-15	Cysteine and glycine-rich protein 2 (Cysteine-rich protein 2) (CRP2) (LIM domain only protein 5) (LMO-5) (Smooth muscle cell LIM protein) (SmLIM)	Q16527	CSRP2	T28_GC_T8_GC;T28_RPM_T8_GC;T28_GC_T8_RPM;T28_RPM_T8_RPM
-2.06583	-2.08082	-3.41969	-3.05184	-3.30808	-1.32036	-1.92624	-1.65225	-1.38929	-2.66267	-1.75549	0	-2.1786	2.1786	1.71165	+	2.14238	0.0427264	5.72e-07	Ectopic P granules protein 5 homolog	Q9HCE0	EPG5	T28_RPM_T8_RPM;T28_GC_T8_RPM
0.0714442	-0.0837467	0.664889	0.363491	0.534049	-0.629056	-0.302665	-0.154521	-0.428207	0.0909733	-0.108913	0	2.23678	-2.23678	-1.61374	+	2.13721	0.0430965	8.1e-14	26S proteasome non-ATPase regulatory subunit 12 (26S proteasome regulatory subunit RPN5) (26S proteasome regulatory subunit p55)	O00232	PSMD12	T8_RPM_T28_GC;T8_RPM_T28_RPM
-0.0306325	-0.289917	0.406819	-0.126028	0.058764	0.620727	0.595062	0.626695	0.215529	0.33509	0.399053	-2.20342	-1.48876	2.20342	0	+	2.13377	0.0433146	0.00149476	WD repeat-containing protein 91	A4D1P6	WDR91	T28_GC_T8_GC;T28_GC_T8_RPM
0.890996	0.808792	1.51163	0.983049	1.49084	0.0203637	-0.0380023	0.586137	0.077468	0.594297	0.480688	0	2.13308	-2.13308	-1.71035	+	2.13275	0.0433162	2.55e-20	Glyceraldehyde-3-phosphate dehydrogenase (GAPDH) (EC 1.2.1.12) (Peptidyl-cysteine S-nitrosylase GAPDH) (EC 2.6.99.-)	P04406	GAPDH	T8_RPM_T28_GC;T8_RPM_T28_RPM
-0.86227	-0.281351	-1.07383	-1.08784	-1.27186	0.189493	-0.0817225	0.205953	-0.126961	-0.84444	-0.112463	0	-2.29704	2.29704	0	+	2.12914	0.0435058	5.42e-15	Probable ubiquitin carboxyl-terminal hydrolase FAF-X (EC 3.4.19.12) (Deubiquitinating enzyme FAF-X) (Fat facets in mammals) (hFAM) (Fat facets protein-related, X-linked) (Ubiquitin thioesterase FAF-X) (Ubiquitin-specific protease 9, X chromosome) (Ubiquitin-specific-processing protease FAF-X)	Q93008	USP9X	T28_GC_T8_RPM
-0.61133	-0.724849	0.216311	0.311285	-0.142187	-0.953944	-0.864369	-0.832453	-1.06523	-0.446519	-0.355609	-1.42515	2.19097	-2.19097	-1.52971	+	2.12986	0.043514	4.97e-08	BUB3-interacting and GLEBS motif-containing protein ZNF207 (BuGZ) (hBuGZ) (Zinc finger protein 207)	O43670	ZNF207	T8_RPM_T28_GC;T8_RPM_T8_GC;T8_RPM_T28_RPM
0.323739	0.293907	0.431138	-0.476781	0.0333393	1.16686	0.941674	1.22976	0.345103	0.560144	0.371592	-1.31503	-2.26709	2.26709	0	+	2.12767	0.0435721	1.79e-06	SH3 domain-containing protein 19 (ADAM-binding protein Eve-1) (EEN-binding protein) (EBP)	Q5HYK7	SH3D19	T28_GC_T8_RPM;T28_GC_T8_GC
-0.178434	-0.115837	0.0263976	0.423734	0.288756	-0.846976	-0.882026	-0.366159	-0.803669	-0.5187	-0.270821	0	2.12895	-2.12895	-1.69051	+	2.12385	0.0437136	2.08e-13	Polymerase delta-interacting protein 2 (38 kDa DNA polymerase delta interaction protein) (p38)	Q9Y2S7	POLDIP2	T8_RPM_T28_GC;T8_RPM_T28_RPM
0.427183	0.291729	0.450223	0.360789	0.718224	0.743336	0.891587	1.16336	0.888705	1.02867	1.02779	-1.79686	-1.45318	1.62149	1.79686	+	2.12434	0.04375	3.53e-14	Medium-chain specific acyl-CoA dehydrogenase, mitochondrial (MCAD) (EC 1.3.8.7) (Medium chain acyl-CoA dehydrogenase) (MCADH)	P11310	ACADM	T28_GC_T8_GC;T28_RPM_T8_GC;T28_RPM_T8_RPM
-1.55767	-1.16402	-1.30477	-1.0445	-1.68307	-2.17111	-2.20936	-1.73646	-2.98664	-2.52189	-2.21322	1.74644	2.02699	0	-2.02699	+	2.12468	0.0437958	2.21e-06	Phosphoserine phosphatase (PSP) (PSPase) (EC 3.1.3.3) (L-3-phosphoserine phosphatase) (O-phosphoserine phosphohydrolase)	P78330	PSPH	T8_GC_T28_RPM;T8_RPM_T28_RPM
0.68377	0.456122	0.0173061	0.347299	0.462205	0.903856	1.12717	1.14272	0.536047	0.838194	0.519289	0	-2.30173	2.30173	0	+	2.11798	0.0437991	4.41e-16	Glutathione reductase, mitochondrial (GR) (GRase) (EC 1.8.1.7)	P00390	GSR	T28_GC_T8_RPM
0.605447	0.543476	0.980293	0.802058	0.605964	-0.419207	-0.0857163	-0.0175148	0.0589516	0.611451	0.00237038	1.39031	2.19558	-2.19558	0	+	2.1187	0.0438078	1.15e-10	Dual specificity mitogen-activated protein kinase kinase 1 (MAP kinase kinase 1) (MAPKK 1) (MKK1) (EC 2.7.12.2) (ERK activator kinase 1) (MAPK/ERK kinase 1) (MEK 1)	Q02750	MAP2K1	T8_GC_T28_GC;T8_RPM_T28_GC
-0.321188	-0.4164	-2.66866	-1.25374	-1.85445	-0.466108	-0.584077	-0.27262	-0.972796	-0.889581	-1.04485	1.86193	-2.00726	2.00726	0	+	2.11704	0.0438087	0.0147944	Sodium/hydrogen exchanger 6 (Na(+)/H(+) exchanger 6) (NHE-6) (Solute carrier family 9 member 6)	Q92581	SLC9A6	T28_GC_T8_RPM;T8_GC_T8_RPM
0.658777	0.0939404	0.296306	1.2973	1.29662	-0.63708	-0.684904	-1.04594	0.0490103	0.787428	0.297638	0	2.2598	-2.2598	1.37338	+	2.11633	0.0438364	0.00389336	Peroxisomal acyl-coenzyme A oxidase 3 (EC 1.3.3.6) (Branched-chain acyl-CoA oxidase) (BRCACox) (Pristanoyl-CoA oxidase)	O15254	ACOX3	T28_RPM_T28_GC;T8_RPM_T28_GC
-0.193479	-0.0270216	0.298489	0.103852	0.424207	-0.636174	-0.870015	-0.504072	-0.791276	-0.195457	-0.962587	0	1.94845	-1.94845	-1.89934	+	2.1211	0.0438525	3.31e-15	Cytosolic acyl coenzyme A thioester hydrolase (EC 3.1.2.2) (Acyl-CoA thioesterase 7) (Brain acyl-CoA hydrolase) (BACH) (hBACH) (CTE-IIa) (CTE-II) (Long chain acyl-CoA thioester hydrolase)	O00154	ACOT7	T8_RPM_T28_GC;T8_RPM_T28_RPM
-0.0242961	-0.0435204	-0.109052	0.204325	0.33306	-0.531802	-0.51073	-0.403328	-0.485402	-0.16108	-0.500243	0	2.02996	-2.02996	-1.64549	+	2.11524	0.0438549	2.2e-12	Twinfilin-2 (A6-related protein) (hA6RP) (Protein tyrosine kinase 9-like) (Twinfilin-1-like protein)	Q6IBS0	TWF2	T8_RPM_T28_GC;T8_RPM_T28_RPM
0.201668	-0.123809	0.237434	0.416603	0.763264	-0.56386	-0.192405	-0.448935	0.0540122	0.294974	0.203659	0	2.27192	-2.27192	1.39531	+	2.11892	0.0438624	1.43e-14	Phosphoacetylglucosamine mutase (PAGM) (EC 5.4.2.3) (Acetylglucosamine phosphomutase) (N-acetylglucosamine-phosphate mutase) (Phosphoglucomutase-3) (PGM 3)	O95394	PGM3	T28_RPM_T28_GC;T8_RPM_T28_GC
-0.596861	-0.292825	-0.730582	-0.65387	-1.24392	0.735277	0.232999	1.07672	0.141336	-0.223148	0.689085	0	-2.1649	2.1649	1.37186	+	2.11943	0.0439172	4.84e-18	NAD(P) transhydrogenase, mitochondrial (EC 7.1.1.1) (Nicotinamide nucleotide transhydrogenase) (Pyridine nucleotide transhydrogenase)	Q13423	NNT	T28_RPM_T8_RPM;T28_GC_T8_RPM
0.847421	0.75377	1.00731	0.78769	0.41241	-0.418082	-0.513084	0.239013	-0.839406	-0.0107224	-0.680252	1.67147	1.80279	0	-1.80279	+	2.11203	0.0440995	0.00269295	Ribonucleoside-diphosphate reductase subunit M2 B (EC 1.17.4.1) (TP53-inducible ribonucleotide reductase M2 B) (p53-inducible ribonucleotide reductase small subunit 2-like protein) (p53R2)	Q7LG56	RRM2B	T8_RPM_T28_RPM;T8_GC_T28_RPM
-1.10106	-1.63409	-3.09135	-2.98493	-2.4528	-0.846382	-1.20108	-1.72134	-1.89077	-2.17504	-2.8222	1.61024	-2.01506	2.01506	0	+	2.11054	0.0441174	2.69e-15	Dolichyl-diphosphooligosaccharide--protein glycosyltransferase subunit STT3A (Oligosaccharyl transferase subunit STT3A) (STT3-A) (EC 2.4.99.18) (B5) (Integral membrane protein 1) (Transmembrane protein TMC)	P46977	STT3A	T8_GC_T8_RPM;T28_GC_T8_RPM
0.36705	0.179143	0.190924	0.249004	0.0894219	-0.342323	-0.0279141	-0.411188	-0.100859	-0.141421	-0.293659	1.78891	1.60082	-1.78891	-1.44286	+	2.10975	0.0441261	1.44e-12	E3 ubiquitin-protein ligase ARIH1 (EC 2.3.2.31) (H7-AP2) (HHARI) (Monocyte protein 6) (MOP-6) (Protein ariadne-1 homolog) (ARI-1) (UbcH7-binding protein) (UbcM4-interacting protein) (Ubiquitin-conjugating enzyme E2-binding protein 1)	Q9Y4X5	ARIH1	T8_RPM_T28_GC;T8_GC_T28_GC;T8_GC_T28_RPM
-1.30043	-1.371	-3.0822	-2.98583	-2.28035	-0.627382	-0.987658	-1.0974	-0.855029	-2.14675	-0.990857	1.35576	-2.15654	2.15654	1.58348	+	2.10588	0.044296	1.77e-16	E3 ubiquitin-protein ligase UBR4 (EC 2.3.2.27) (600 kDa retinoblastoma protein-associated factor) (N-recognin-4) (RING-type E3 ubiquitin transferase UBR4) (Retinoblastoma-associated factor of 600 kDa) (RBAF600) (p600) (Zinc finger UBR1-type protein 1)	Q5T4S7	UBR4	T8_GC_T8_RPM;T28_RPM_T8_RPM;T28_GC_T8_RPM
-1.19148	-0.811702	0.0642094	-1.13772	-0.201505	1.24231	0.829762	1.79989	0.167248	-0.206164	0.851054	-2.08393	-1.68548	2.08393	0	+	2.1026	0.0444743	1.03e-13	Cytoglobin (Histoglobin) (HGb) (Stellate cell activation-associated protein)	Q8WWM9	CYGB	T28_GC_T8_GC;T28_GC_T8_RPM
0.990135	0.714236	-0.328122	0.125485	-0.0720787	0.915088	0.464175	1.03168	0.139136	0.0655302	0.503425	1.76537	-1.89529	1.89529	0	+	2.10017	0.0445625	8.12e-14	Tumor protein p53-inducible protein 11 (p53-induced gene 11 protein)	O14683	TP53I11	T28_GC_T8_RPM;T8_GC_T8_RPM
1.38751	1.18558	1.06808	1.3681	2.06656	2.75679	2.28202	2.64412	2.41897	2.09576	2.57924	-1.76053	-1.60629	1.76053	1.41583	+	2.09641	0.0446933	1.68e-18	Unconventional myosin-Id	O94832	MYO1D	T28_RPM_T8_GC;T28_GC_T8_GC;T28_GC_T8_RPM
0.262258	-0.609731	0.650544	0.394534	0.396627	-0.937669	-2.13757	-2.13384	-0.00915412	0.475315	-0.683812	0	2.1855	-2.1855	1.54828	+	2.09804	0.0446949	1.91e-06	Serine/threonine-protein phosphatase 4 catalytic subunit (PP4C) (Pp4) (EC 3.1.3.16) (Protein phosphatase X) (PP-X)	P60510	PPP4C	T28_RPM_T28_GC;T8_RPM_T28_GC
-0.175691	-0.61919	-1.91059	-1.53734	-1.3704	0.0473418	-0.189999	0.825701	-0.595124	-1.11674	-0.116098	0	-2.26612	2.26612	0	+	2.09456	0.0447095	2.88e-05	Etoposide-induced protein 2.4 homolog (p53-induced gene 8 protein)	O14681	EI24	T28_GC_T8_RPM
-0.616315	-0.675068	-0.362744	-0.380867	0.0443856	-1.26641	-1.32989	-1.10632	-1.22249	-0.520899	-1.06846	0	2.19662	-2.19662	-1.4282	+	2.08942	0.0447736	2.93e-12	Pre-mRNA-processing factor 19 (EC 2.3.2.27) (Nuclear matrix protein 200) (PRP19/PSO4 homolog) (hPso4) (RING-type E3 ubiquitin transferase PRP19) (Senescence evasion factor)	Q9UMS4	PRPF19	T8_RPM_T28_GC;T8_RPM_T28_RPM
-1.03165	-1.01586	-2.07417	-1.9655	-1.21137	-0.279903	-0.741321	-0.416232	-0.458549	-0.711295	-0.99425	0	-2.14903	2.14903	1.67362	+	2.0926	0.0447876	1.64e-08	Ubiquitin carboxyl-terminal hydrolase 24 (EC 3.4.19.12) (Deubiquitinating enzyme 24) (Ubiquitin thioesterase 24) (Ubiquitin-specific-processing protease 24)	Q9UPU5	USP24	T28_RPM_T8_RPM;T28_GC_T8_RPM
0.194966	-0.289715	0.264171	-0.00880931	-0.116693	-1.10067	-0.58209	-0.527022	-0.974655	-0.800694	-0.685759	1.34476	1.80756	-1.59067	-1.80756	+	2.09067	0.0448194	4.37e-15	Gasdermin-E (Inversely correlated with estrogen receptor expression 1) (ICERE-1) (Non-syndromic hearing impairment protein 5) [Cleaved into: Gasdermin-E, N-terminal (GSDME-NT); Gasdermin-E, C-terminal (GSDME-CT)]	O60443	GSDME	T8_GC_T28_RPM;T8_RPM_T28_RPM;T8_RPM_T28_GC
-0.958943	-1.31113	-2.19	-2.41675	-1.98292	-1.30628	-1.69811	-1.05443	-2.35153	-3.16814	-2.17102	1.83008	0	1.71265	-1.83008	+	2.09072	0.0449183	1.75e-09	Calcium-transporting ATPase type 2C member 1 (ATPase 2C1) (EC 7.2.2.10) (ATP-dependent Ca(2+) pump PMR1) (Ca(2+)/Mn(2+)-ATPase 2C1) (Secretory pathway Ca(2+)-transporting ATPase type 1) (SPCA1)	P98194	ATP2C1	T28_GC_T28_RPM;T8_GC_T28_RPM
1.2398	1.16107	1.41549	1.45552	1.15139	0.999382	0.82791	1.13999	0.718531	0.454579	0.850381	1.41646	2.17347	0	-2.17347	+	2.08462	0.045193	3.09e-13	Nuclear fragile X mental retardation-interacting protein 2 (82 kDa FMRP-interacting protein) (82-FIP) (Cell proliferation-inducing gene 1 protein) (FMRP-interacting protein 2)	Q7Z417	NUFIP2	T8_GC_T28_RPM;T8_RPM_T28_RPM
-0.321081	-0.105511	-0.204424	-0.118102	-0.516912	0.268332	0.249598	0.387524	-0.0942927	0.0958728	-0.11963	-1.59898	-2.11599	2.11599	0	+	2.08044	0.0454792	1.91e-14	Aspartyl/asparaginyl beta-hydroxylase (EC 1.14.11.16) (Aspartate beta-hydroxylase) (ASP beta-hydroxylase) (Peptide-aspartate beta-dioxygenase)	Q12797	ASPH	T28_GC_T8_RPM;T28_GC_T8_GC
-0.49292	-0.75028	-2.80473	-2.46909	-1.81473	-0.539608	-0.930314	0.451793	-1.19859	-2.0382	-1.61022	1.49145	-2.05966	2.05966	0	+	2.076	0.0457904	1.88e-14	SID1 transmembrane family member 2	Q8NBJ9	SIDT2	T8_GC_T8_RPM;T28_GC_T8_RPM
0.186722	0.30284	0.494335	0.405213	0.00915494	0.718456	0.903635	0.867204	0.859613	0.986041	0.651831	-1.49608	-1.51102	1.50064	1.51102	+	2.07195	0.0460609	8.55e-13	Lysosomal alpha-mannosidase (Laman) (EC 3.2.1.24) (Lysosomal acid alpha-mannosidase) (Mannosidase alpha class 2B member 1) (Mannosidase alpha-B) [Cleaved into: Lysosomal alpha-mannosidase A peptide; Lysosomal alpha-mannosidase B peptide; Lysosomal alpha-mannosidase C peptide; Lysosomal alpha-mannosidase D peptide; Lysosomal alpha-mannosidase E peptide]	O00754	MAN2B1	T28_GC_T8_GC;T28_RPM_T8_GC;T28_GC_T8_RPM;T28_RPM_T8_RPM
0.0143194	0.863839	0.526891	0.742876	1.93628	2.13012	2.10347	2.38712	2.21429	2.28067	2.69134	-1.86268	0	1.64325	1.86268	+	2.0727	0.0460741	2.07e-06	Fatty acid-binding protein, heart (Fatty acid-binding protein 3) (Heart-type fatty acid-binding protein) (H-FABP) (Mammary-derived growth inhibitor) (MDGI) (Muscle fatty acid-binding protein) (M-FABP)	P05413	FABP3	T28_GC_T8_GC;T28_RPM_T8_GC
-2.07338	-2.77965	-3.55895	-4.05969	-2.90187	-1.872	-2.35525	-2.33757	-3.36105	-3.7685	-3.67411	0	-1.65616	1.805	-1.805	+	2.07074	0.0460824	2.3e-15	Neutral amino acid transporter B(0) (ATB(0)) (Baboon M7 virus receptor) (RD114/simian type D retrovirus receptor) (Sodium-dependent neutral amino acid transporter type 2) (Solute carrier family 1 member 5)	Q15758	SLC1A5	T28_GC_T28_RPM;T28_GC_T8_RPM
-1.4074	-1.71386	-2.32823	-1.87702	-1.72164	-2.29448	-2.44268	-2.62455	-2.59334	-3.1413	-2.51159	2.04111	1.36579	-1.42931	-2.04111	+	2.06426	0.0461499	0.000157541	Collagen alpha-1(V) chain	P20908	COL5A1	T8_RPM_T28_RPM;T8_GC_T28_RPM;T8_GC_T28_GC
0.327382	-0.037807	0.577507	0.470477	0.640322	-0.557848	-0.453702	-0.338541	-0.287844	0.0924763	-0.792692	0	2.00782	-2.00782	-1.72507	+	2.06432	0.0462318	3.9e-10	NAD kinase 2, mitochondrial (EC 2.7.1.23) (Mitochondrial NAD kinase) (NAD kinase domain-containing protein 1, mitochondrial)	Q4G0N4	NADK2	T8_RPM_T28_GC;T8_RPM_T28_RPM
-4.39807	-2.08939	-2.91087	-1.55762	-2.64897	-0.139636	-0.0156067	-0.78633	-0.109394	-0.754275	-0.209327	-1.73364	0	1.73364	1.70131	+	2.06805	0.0463117	8.38e-06	Transforming growth factor beta activator LRRC32 (Garpin) (Glycoprotein A repetitions predominant) (GARP) (Leucine-rich repeat-containing protein 32)	Q14392	LRRC32	T28_RPM_T8_GC;T28_GC_T8_GC
2.23213	1.86271	1.65373	2.18129	2.00284	2.36159	2.47854	2.25406	3.08489	2.7267	2.64823	-1.57497	-2.09325	0	2.09325	+	2.06458	0.046314	8.45e-13	Cordon-bleu protein-like 1	Q53SF7	COBLL1	T28_RPM_T8_RPM;T28_RPM_T8_GC
0.421832	0.834316	0.945046	0.503	0.699148	0.0824976	-0.0112822	0.24946	-0.131743	0.150213	0.112248	0	1.79973	-1.58894	-1.79973	+	2.06545	0.0463276	8.12e-14	Ubiquitin carboxyl-terminal hydrolase isozyme L1 (UCH-L1) (EC 3.4.19.12) (Neuron cytoplasmic protein 9.5) (PGP 9.5) (PGP9.5) (Ubiquitin thioesterase L1)	P09936	UCHL1	T8_RPM_T28_RPM;T8_RPM_T28_GC
2.49996	2.69088	2.67906	2.77758	2.54866	2.17873	2.0489	2.31324	2.58273	2.97517	2.75345	0	1.67406	-2.09858	2.09858	+	2.06667	0.0463672	2.23e-06	SH2B adapter protein 1 (Pro-rich, PH and SH2 domain-containing signaling mediator) (PSM) (SH2 domain-containing protein 1B)	Q9NRF2	SH2B1	T8_RPM_T28_GC;T28_RPM_T28_GC
0.296107	0.116684	0.339685	0.467156	0.431607	-0.0839298	-0.0819429	0.177437	-0.0466775	0.103606	-0.119522	0	1.95659	-1.82493	-1.95659	+	2.05843	0.0465501	6.69e-14	Sorting nexin-6 (TRAF4-associated factor 2) [Cleaved into: Sorting nexin-6, N-terminally processed]	Q9UNH7	SNX6	T8_RPM_T28_RPM;T8_RPM_T28_GC
-0.367441	-0.457815	-0.613879	-0.717437	0.130307	-1.26122	-1.26723	-1.03638	-1.322	-1.43225	-1.14468	1.46477	1.72377	-1.45121	-1.72377	+	2.0587	0.0466325	5.27e-11	Transducin beta-like protein 2 (WS beta-transducin repeats protein) (WS-betaTRP) (Williams-Beuren syndrome chromosomal region 13 protein)	Q9Y4P3	TBL2	T8_GC_T28_RPM;T8_RPM_T28_RPM;T8_RPM_T28_GC
-0.193478	-0.0472961	0.172889	0.511087	0.32413	-0.391284	-0.296791	-0.822787	-0.219653	-0.194261	-0.565114	0	2.12313	-2.12313	-1.59669	+	2.05173	0.047234	2.32e-05	Myotubularin-related protein 9 (Inactive phosphatidylinositol 3-phosphatase 9)	Q96QG7	MTMR9	T8_RPM_T28_GC;T8_RPM_T28_RPM
-0.00568533	0.407281	0.114105	0.0198002	0.386099	-0.776809	-0.524914	-0.652592	-0.184191	-0.600602	-0.91675	1.4864	1.64797	-1.64797	-1.42922	+	2.04493	0.0478386	0.00107104	Elongation factor Ts, mitochondrial (EF-Ts) (EF-TsMt)	P43897	TSFM	T8_RPM_T28_GC;T8_GC_T28_GC;T8_RPM_T28_RPM
-0.303397	-0.200547	-0.597485	-0.472234	-0.299355	-1.23829	-1.65582	-0.976465	-1.54847	-2.28907	-1.14949	1.77578	1.679	0	-1.77578	+	2.03759	0.0482706	2.54e-11	Carnitine O-palmitoyltransferase 1, liver isoform (CPT1-L) (EC 2.3.1.21) (Carnitine O-palmitoyltransferase I, liver isoform) (CPT I) (CPTI-L) (Carnitine palmitoyltransferase 1A)	P50416	CPT1A	T8_RPM_T28_RPM;T8_GC_T28_RPM
-2.35479	-2.20278	-2.19315	-2.07216	-2.20364	-0.639662	-0.665574	-1.70117	-1.56811	-1.53957	-1.50547	-1.80979	-1.83344	1.83344	0	+	2.03779	0.048339	0.00831361	Lipase maturation factor 1 (Transmembrane protein 112)	Q96S06	LMF1	T28_GC_T8_GC;T28_GC_T8_RPM
-0.878839	-1.01733	-1.39471	-1.46995	-1.84129	-1.21297	-0.937592	-1.06207	-0.941747	-0.918902	-1.12183	1.76386	-1.83941	1.53487	1.83941	+	2.03535	0.0484726	2.61e-14	Testis-specific Y-encoded-like protein 2 (TSPY-like protein 2) (Cell division autoantigen 1) (Cutaneous T-cell lymphoma-associated antigen se20-4) (CTCL-associated antigen se20-4) (Differentially-expressed nucleolar TGF-beta1 target protein) (Nuclear protein of 79 kDa) (NP79)	Q9H2G4	TSPYL2	T28_GC_T8_RPM;T28_RPM_T8_RPM;T8_GC_T8_RPM
0.0150878	0.512117	0.712744	0.728998	0.689325	-0.00554004	-0.0798621	0.135524	0.145787	0.463166	0.280694	0	2.20042	-2.20042	0	+	2.03144	0.0487326	1.68e-07	RAF proto-oncogene serine/threonine-protein kinase (EC 2.7.11.1) (Proto-oncogene c-RAF) (cRaf) (Raf-1)	P04049	RAF1	T8_RPM_T28_GC
-0.75572	-1.05385	-2.24893	-2.35802	-1.57567	0.167719	-0.521635	-0.39646	-0.969071	-1.66307	-2.2723	0	-2.06282	2.06282	-1.48123	+	2.02799	0.0487782	0.00131718	Heparan-alpha-glucosaminide N-acetyltransferase (EC 2.3.1.78) (Transmembrane protein 76)	Q68CP4	HGSNAT	T28_GC_T8_RPM;T28_GC_T28_RPM
0.663848	0.762301	0.818742	0.638313	1.13183	1.85151	1.22918	1.72984	1.54523	1.33651	1.79888	-1.58645	-1.43996	1.58645	1.48526	+	2.02677	0.0488267	6.2e-07	[Protein ADP-ribosylarginine] hydrolase (ADP-ribosylarginine hydrolase) (hARH1) (EC 3.2.2.19) (ADP-ribose-L-arginine cleaving enzyme)	P54922	ADPRH	T28_RPM_T8_GC;T28_GC_T8_GC;T28_RPM_T8_RPM;T28_GC_T8_RPM
-0.527771	-0.921776	-2.11315	-1.59487	-1.81561	-0.635084	-0.927921	-0.131328	-1.54953	-1.23677	-0.879822	1.52021	-2.05507	2.05507	0	+	2.02834	0.0488302	0.00569654	Tumor suppressor candidate 3 (Dolichyl-diphosphooligosaccharide--protein glycosyltransferase subunit TUSC3) (Oligosaccharyl transferase subunit TUSC3) (Magnesium uptake/transporter TUSC3) (Protein N33)	Q13454	TUSC3	T8_GC_T8_RPM;T28_GC_T8_RPM
0.502396	0.292958	-0.628153	0.0579493	-0.0654849	0.506513	0.786496	0.795731	0.345666	0.50313	0.444832	0	-2.14891	2.14891	1.4023	+	2.02887	0.0489244	0.00454206	Kinesin-like protein KIF7	Q2M1P5	KIF7	T28_RPM_T8_RPM;T28_GC_T8_RPM
-0.415033	-0.574543	-0.845539	-0.804474	-0.620679	0.530901	0.169581	0.823893	-0.294146	-0.717356	0.229814	-1.38366	-2.12289	2.12289	0	+	2.02308	0.0492167	2.26e-13	Endonuclease domain-containing 1 protein (EC 3.1.30.-)	O94919	ENDOD1	T28_GC_T8_RPM;T28_GC_T8_GC
-1.85816	-2.58164	-2.18089	-2.31872	0.131554	2.81175	3.3246	3.30838	0.829258	1.11686	-2.53848	-1.88791	-1.79496	1.88791	0	+	2.02162	0.0493306	1.6e-08	SPARC-related modular calcium-binding protein 2 (Secreted modular calcium-binding protein 2) (SMOC-2) (Smooth muscle-associated protein 2) (SMAP-2)	Q9H3U7	SMOC2	T28_GC_T8_GC;T28_GC_T8_RPM
0.403657	0.261768	0.891281	0.591255	0.396874	-0.567933	-0.253815	-0.00470511	-0.0780496	0.232539	-0.114241	0	2.10023	-2.10023	0	+	2.01708	0.0498174	2.04e-16	Caveolae-associated protein 1 (Cavin-1) (Polymerase I and transcript release factor)	Q6NZI2	CAVIN1	T8_RPM_T28_GC
-0.330359	0.505524	0.509393	0.00489817	-1.43207	1.58532	1.56023	1.73273	1.539	1.67964	1.69984	0	-1.70951	1.69474	1.70951	+	2.01385	0.0499296	1.46e-08	Cytokine receptor-like factor 1 (Cytokine-like factor 1) (CLF-1) (ZcytoR5)	O75462	CRLF1	T28_GC_T8_RPM;T28_RPM_T8_RPM
0.431745	-0.183866	1.04965	0.298803	0.628014	-0.898135	-0.694035	-0.480689	-0.400536	0.0870646	0.188851	0	2.19261	-2.19261	0	+	2.00972	0.0499506	5.78e-07	UV radiation resistance-associated gene protein (p63)	Q9P2Y5	UVRAG	T8_RPM_T28_GC
-0.183699	0.49563	1.45883	1.12769	1.17669	0.0472849	0.206982	0.027866	-0.068403	0.75904	0.513467	-1.61118	1.97501	-1.97501	-1.33122	+	2.01038	0.0499876	3.23e-12	Endonuclease G, mitochondrial (Endo G) (EC 3.1.30.-)	Q14249	ENDOG	T8_RPM_T28_GC;T8_RPM_T8_GC;T8_RPM_T28_RPM
0.0620181	-0.311185	0.0528887	-0.0760681	0.179741	-0.445611	-0.281849	-0.48611	-0.385036	-0.586171	-0.718202	0	2.02324	-1.38938	-2.02324	+	2.01108	0.0500331	7.86e-13	Glycogen synthase kinase-3 alpha (GSK-3 alpha) (EC 2.7.11.26) (Serine/threonine-protein kinase GSK3A) (EC 2.7.11.1)	P49840	GSK3A	T8_RPM_T28_RPM;T8_RPM_T28_GC
