# Supplementary material for: Long-term osteogenic differentiation of human bone marrow stromal cells in simulated microgravity: novel proteins sighted
Source: Cell Mol Life Sci. 2022 Oct 1;79(10):536. doi: 10.1007/s00018-022-04553-2 (PMC9526692; doi:10.1007/s00018-022-04553-2)
Supplement: Supplementary file 10 — Supplementary file10 Table S3 DAPGs (ANOVA positive hits) were divided in four groups, specified in the first column: T8_up/T28_up = upregulated by SMG at T8/T28; T8_down/T28_down = downregulated by SMG at T8/T28. For each group a separate enrichment was performed using GeneSCF (XLSX 61 KB) [file 18_2022_4553_MOESM10_ESM.xlsx]

## Sheet: info
Title	Long-term osteogenic differentiation of human bone marrow stromal cells in simulated microgravity: novel proteins sighted
Journal name	Cellular and Molecular Life Sciences
Authors	Giulia Montagna, Giuseppe Pani, Dani Flinkman, Francesco Cristofaro, Barbara Pascucci, Luca Massimino, Luigi Antonio Lamparelli, Lorenzo Fassina, Peter James, Eleanor Coffey, Giuseppina Rea, Livia Visai, Angela Maria Rizzo.
Corresponding author	Livia Visai; Department of Molecular Medicine (DMM), Biochemistry Unit, Centre for Health Technologies (CHT), UdR INSTM University of Pavia, Pavia, Italy; livia.visai@unipv.it

## Sheet: genescf
List	T: T: PG.Genes	Cluster	GO_BP	GO_BP_name	num_of_Genes	gene_group	percentage%	P-value	Benjamini and Hochberg (FDR)	Hommel singlewise process	Bonferroni single-step process	Hommel singlewise process_1	Hochberg step-up process	Benjamini and Yekutieli
Enr_T8_down	CAD; MTOR;	Metabolism; Biosynthesis; Nucleobase-containing compound metabolic process	GO:0006207	'de novo' pyrimidine nucleobase biosynthetic process	2	6	33.3333	0.0130286	0.551703	1	1	1	1	1
Enr_T28_up	MTHFD1L;	Up; Metabolism; Biosynthesis	GO:0009257	10-formyltetrahydrofolate biosynthetic process	1	2	50	0.0300048	0.275437	1	1	0.999999	0.999999	1
Enr_T8_up	MTHFD1L;	Up; Metabolism; Biosynthesis	GO:0009257	10-formyltetrahydrofolate biosynthetic process	1	2	50	0.0326727	0.407567	1	1	1	1	1
Enr_T28_up	ICAM1;	Cell adhesion	GO:0044406	adhesion of symbiont to host	1	4	25	0.0495173	0.275437	1	1	0.999999	0.999999	1
Enr_T8_down	NCSTN;	Metabolism; Biosynthesis; Protein metabolism	GO:0042983	amyloid precursor protein biosynthetic process	1	1	100	0.0448222	0.551703	1	1	1	1	1
Enr_T8_down	MME; LRP1;	Metabolism; Catabolism	GO:0097242	amyloid-beta clearance	2	14	14.2857	0.0496509	0.551703	1	1	1	1	1
Enr_T8_down	MME; LRP1;	Metabolism; Catabolism	GO:0150094	amyloid-beta clearance by cellular catabolic process	2	7	28.5714	0.0165054	0.551703	1	1	1	1	1
Enr_T28_up	CCN1;	Development; Morphogenesis; Cell death	GO:0003278	apoptotic process involved in heart morphogenesis	1	3	33.3333	0.0398095	0.275437	1	1	0.999999	0.999999	1
Enr_T28_up	NRP2; ALCAM;	Development; Morphogenesis; Cell differentiation; Cell component organization; Response to external stimulus; Growth; Cell growth	GO:0048846	axon extension involved in axon guidance	2	8	25	0.00426278	0.275437	1	1	0.868404	0.999999	1
Enr_T28_up	TGM2; SEMA3C;		GO:0001974	blood vessel remodeling	2	32	6.25	0.0456098	0.275437	1	1	0.999999	0.999999	1
Enr_T8_down	ATP2B4;	Transport; Ion transport	GO:1901660	calcium ion export	1	1	100	0.0448222	0.551703	1	1	1	1	1
Enr_T8_down	PLPP3;	Cell communication; Cell-cell signaling; Signal transduction	GO:0044329	canonical Wnt signaling pathway involved in positive regulation of cell-cell adhesion	1	1	100	0.0448222	0.551703	1	1	1	1	1
Enr_T8_down	PLPP3;	Cell communication; Cell-cell signaling; Signal transduction	GO:0044328	canonical Wnt signaling pathway involved in positive regulation of endothelial cell migration	1	1	100	0.0448222	0.551703	1	1	1	1	1
Enr_T8_down	PLPP3;	Cell communication; Cell-cell signaling; Signal transduction	GO:0044330	canonical Wnt signaling pathway involved in positive regulation of wound healing	1	1	100	0.0448222	0.551703	1	1	1	1	1
Enr_T28_up	SEMA3C;	Cell differentiation	GO:0140074	cardiac endothelial to mesenchymal transition	1	1	100	0.0201023	0.275437	1	1	0.999999	0.999999	1
Enr_T28_up	CRAT;	Up; Metabolism	GO:0019254	carnitine metabolic process, CoA-linked	1	3	33.3333	0.0398095	0.275437	1	1	0.999999	0.999999	1
Enr_T8_up	CRAT;	Up; Metabolism	GO:0019254	carnitine metabolic process, CoA-linked	1	3	33.3333	0.0433295	0.407567	1	1	1	1	1
Enr_T28_down	ATP2B1;	Response to endogenous stimulus	GO:0071386	cellular response to corticosterone stimulus	1	3	33.3333	0.040691	0.326948	1	1	0.998304	0.998304	1
Enr_T28_down	CD47;	Response to chemical	GO:0071349	cellular response to interleukin-12	1	2	50	0.0306727	0.326948	1	1	0.998304	0.998304	1
Enr_T28_up	ACTA1;	Response to chemical	GO:0071417	cellular response to organonitrogen compound	1	4	25	0.0495173	0.275437	1	1	0.999999	0.999999	1
Enr_T8_down	JAGN1;	Response to chemical	GO:1904577	cellular response to tunicamycin	1	1	100	0.0448222	0.551703	1	1	1	1	1
Enr_T28_down	MME;	Response to abiotic stimulus	GO:0071492	cellular response to UV-A	1	3	33.3333	0.040691	0.326948	1	1	0.998304	0.998304	1
Enr_T28_up	RANGAP1;	Up; Response to endogenous stimulus	GO:1904117	cellular response to vasopressin	1	3	33.3333	0.0398095	0.275437	1	1	0.999999	0.999999	1
Enr_T8_up	RANGAP1;	Up; Response to endogenous stimulus	GO:1904117	cellular response to vasopressin	1	3	33.3333	0.0433295	0.407567	1	1	1	1	1
Enr_T8_down	ATP2B1; TNC;	Cell communication; Response to external stimulus	GO:0071305	cellular response to vitamin D	2	12	16.6667	0.0387673	0.551703	1	1	1	1	1
Enr_T8_down	SLC44A2; SLC44A1;	Transport; Ion transport	GO:0015871	choline transport	2	6	33.3333	0.0130286	0.551703	1	1	1	1	1
Enr_T8_down	VCAN; CSPG4; DSE;	Metabolism; Biosynthesis	GO:0030206	chondroitin sulfate biosynthetic process	3	26	11.5385	0.0269443	0.551703	1	1	1	1	1
Enr_T8_down	VCAN; CSPG4;	Metabolism; Catabolism	GO:0030207	chondroitin sulfate catabolic process	2	14	14.2857	0.0496509	0.551703	1	1	1	1	1
Enr_T28_down	MME;	Down; Metabolism	GO:0046449	creatinine metabolic process	1	1	100	0.0205521	0.326948	1	1	0.998304	0.998304	1
Enr_T8_down	MME;	Down; Metabolism; Catabolism	GO:0046449	creatinine metabolic process	1	1	100	0.0448222	0.551703	1	1	1	1	1
Enr_T8_down	FLNB; TLN1; TLN2;	Cell component organization; Cytoskeleton organization	GO:0007016	cytoskeletal anchoring at plasma membrane	3	10	30	0.00273949	0.551703	1	1	1	1	1
Enr_T8_down	VCAN; CSPG4; DSE;	Metabolism; Biosynthesis	GO:0030208	dermatan sulfate biosynthetic process	3	12	25	0.00421707	0.551703	1	1	1	1	1
Enr_T28_up	NRP2;	Development; Morphogenesis	GO:1904835	dorsal root ganglion morphogenesis	1	2	50	0.0300048	0.275437	1	1	0.999999	0.999999	1
Enr_T8_down	COL11A1; COL8A1; COL12A1;	Development; Cell differentiation; Morphogenesis; Embryonic development	GO:0035987	endodermal cell differentiation	3	28	10.7143	0.0320895	0.551703	1	1	1	1	1
Enr_T8_down	COL8A1; NCSTN;	Cell proliferation	GO:0050673	epithelial cell proliferation	2	13	15.3846	0.0440828	0.551703	1	1	1	1	1
Enr_T8_down	ATP2A2;	Cell communication; Signal transduction	GO:0006984	ER-nucleus signaling pathway	1	1	100	0.0448222	0.551703	1	1	1	1	1
Enr_T8_down	DYNC1H1;	Cell component organization; Cytoskeleton organization; Cell cycle	GO:0051293	establishment of spindle localization	1	1	100	0.0448222	0.551703	1	1	1	1	1
Enr_T8_down	ABCC4; ABCC1;	Transport	GO:0140115	export across plasma membrane	2	6	33.3333	0.0130286	0.551703	1	1	1	1	1
Enr_T28_up	CCN1; ICAM1; FBLN1; NFKB2; LOXL1; FBLN5;	Cell component organization	GO:0030198	extracellular matrix organization	6	230	2.6087	0.0297306	0.275437	1	1	0.999999	0.999999	1
Enr_T8_down	COL3A1; COL11A1; COL6A3; VCAN; TNC; COL8A1; ITGA1; HSPG2; CD47; ITGA11;	Cell differentiation; Ossification	GO:0030198	extracellular matrix organization	10	230	4.34783	0.0438666	0.551703	1	1	1	1	1
Enr_T28_up	NRP2;	Development	GO:1903375	facioacoustic ganglion development	1	3	33.3333	0.0398095	0.275437	1	1	0.999999	0.999999	1
Enr_T28_up	ACOX3; CRAT;	Up; Metabolism; Catabolism; Lipid metabolism	GO:0033540	fatty acid beta-oxidation using acyl-CoA oxidase	2	15	13.3333	0.0123182	0.275437	1	1	0.999999	0.999999	1
Enr_T8_up	CRAT; ACOX1;	Up; Metabolism; Catabolism; Lipid metabolism	GO:0033540	fatty acid beta-oxidation using acyl-CoA oxidase	2	15	13.3333	0.014529	0.407567	1	1	1	1	1
Enr_T28_up	MTHFD1L;	Metabolism	GO:0006760	folic acid-containing compound metabolic process	1	4	25	0.0495173	0.275437	1	1	0.999999	0.999999	1
Enr_T28_up	NFKB2;	Cell differentiation	GO:0002268	follicular dendritic cell differentiation	1	2	50	0.0300048	0.275437	1	1	0.999999	0.999999	1
Enr_T28_up	MTHFD1L;	Up; Metabolism	GO:0015942	formate metabolic process	1	2	50	0.0300048	0.275437	1	1	0.999999	0.999999	1
Enr_T8_up	MTHFD1L;	Up; Metabolism	GO:0015942	formate metabolic process	1	2	50	0.0326727	0.407567	1	1	1	1	1
Enr_T28_up	PGM3;	Metabolism	GO:0006041	glucosamine metabolic process	1	2	50	0.0300048	0.275437	1	1	0.999999	0.999999	1
Enr_T28_up	PGM3;	Metabolism	GO:0019255	glucose 1-phosphate metabolic process	1	2	50	0.0300048	0.275437	1	1	0.999999	0.999999	1
Enr_T28_down	SLC1A5;	Transport; Ion transport	GO:0010585	glutamine secretion	1	1	100	0.0205521	0.326948	1	1	0.998304	0.998304	1
Enr_T8_up	QARS1;	Metabolism; Nucleobase-containing compound metabolic process; Protein metabolism; Biosynthesis; Protein biosynthesis	GO:0006425	glutaminyl-tRNA aminoacylation	1	2	50	0.0326727	0.407567	1	1	1	1	1
Enr_T28_down	ATP2C1;	Cell homeostasis	GO:0032468	Golgi calcium ion homeostasis	1	2	50	0.0306727	0.326948	1	1	0.998304	0.998304	1
Enr_T28_down	ATP2C1;	Transport; Ion transport	GO:0032472	Golgi calcium ion transport	1	2	50	0.0306727	0.326948	1	1	0.998304	0.998304	1
Enr_T28_up	KRT18;	Cell component organization; Transport; Protein transport	GO:0043000	Golgi to plasma membrane CFTR protein transport	1	2	50	0.0300048	0.275437	1	1	0.999999	0.999999	1
Enr_T8_up	NSF;	Transport	GO:0048211	Golgi vesicle docking	1	2	50	0.0326727	0.407567	1	1	1	1	1
Enr_T28_up	NRP2;	Development; Cell differentiation	GO:0021828	gonadotrophin-releasing hormone neuronal migration to the hypothalamus	1	3	33.3333	0.0398095	0.275437	1	1	0.999999	0.999999	1
Enr_T8_down	CD151; PLEC;	Cell component organization	GO:0031581	hemidesmosome assembly	2	12	16.6667	0.0387673	0.551703	1	1	1	1	1
Enr_T8_down	HNMT;	Metabolism; Catabolism	GO:0001695	histamine catabolic process	1	1	100	0.0448222	0.551703	1	1	1	1	1
Enr_T8_up	SSB; SNRPE;	Metabolism; Nucleobase-containing compound metabolic process	GO:0008334	histone mRNA metabolic process	2	12	16.6667	0.00992775	0.407567	1	1	1	1	1
Enr_T28_up	PDK1;		GO:0097411	hypoxia-inducible factor-1alpha signaling pathway	1	4	25	0.0495173	0.275437	1	1	0.999999	0.999999	1
Enr_T8_down	PLPP3; COL3A1; ITGA1; PTPN11; CD47; ITGA11; TLN1;	Cell communication; Signal transduction	GO:0007229	integrin-mediated signaling pathway	7	96	7.29167	0.00833949	0.551703	1	1	1	1	1
Enr_T8_down	PTPN11;	Cell migration	GO:0061582	intestinal epithelial cell migration	1	1	100	0.0448222	0.551703	1	1	1	1	1
Enr_T28_up	FBLN5;	Growth	GO:0098867	intramembranous bone growth	1	1	100	0.0201023	0.275437	1	1	0.999999	0.999999	1
Enr_T28_up	CCN1;	Development; Morphogenesis	GO:0002041	intussusceptive angiogenesis	1	1	100	0.0201023	0.275437	1	1	0.999999	0.999999	1
Enr_T28_down	ABCC4; ATP1A1; ATP2B1; ATP2C1; ATP11C; ATP6V0A1;	Transport; Ion transport	GO:0034220	ion transmembrane transport	6	208	2.88462	0.0214448	0.326948	1	1	0.998304	0.998304	1
Enr_T28_up	TGM2;	Metabolism; Protein metabolism; Protein modification	GO:0018153	isopeptide cross-linking via N6-(L-isoglutamyl)-L-lysine	1	2	50	0.0300048	0.275437	1	1	0.999999	0.999999	1
Enr_T28_down	SLC1A5;	Transport; Ion transport	GO:1903803	L-glutamine import across plasma membrane	1	1	100	0.0205521	0.326948	1	1	0.998304	0.998304	1
Enr_T28_down	SLC2A1;	Metabolism; Biosynthesis; Carbohydrate metabolism	GO:0005989	lactose biosynthetic process	1	3	33.3333	0.040691	0.326948	1	1	0.998304	0.998304	1
Enr_T28_down	ACSL1; ALOX15B;	Metabolism; Lipid metabolism	GO:0043651	linoleic acid metabolic process	2	18	11.1111	0.017612	0.326948	1	1	0.998304	0.998304	1
Enr_T28_up	NSUN2;	Up; Cell cycle; Reproduction	GO:0033313	meiotic cell cycle checkpoint	1	1	100	0.0201023	0.275437	1	1	0.999999	0.999999	1
Enr_T8_up	NSUN2;	Up; Cell cycle	GO:0033313	meiotic cell cycle checkpoint	1	1	100	0.0218996	0.407567	1	1	1	1	1
Enr_T8_down	TNC;	Cell communication; Cell-cell signaling; Development; Reproduction	GO:0060739	mesenchymal-epithelial cell signaling involved in prostate gland development	1	1	100	0.0448222	0.551703	1	1	1	1	1
Enr_T8_down	DYNC1H1;	Transport	GO:0072382	minus-end-directed vesicle transport along microtubule	1	1	100	0.0448222	0.551703	1	1	1	1	1
Enr_T8_down	ATP2B4;	Metabolism; Catabolism	GO:1900082	negative regulation of arginine catabolic process	1	1	100	0.0448222	0.551703	1	1	1	1	1
Enr_T28_up	ABR;	Up; Morphogenesis	GO:0060313	negative regulation of blood vessel remodeling	1	3	33.3333	0.0398095	0.275437	1	1	0.999999	0.999999	1
Enr_T8_up	ABR;	Up; Morphogenesis	GO:0060313	negative regulation of blood vessel remodeling	1	3	33.3333	0.0433295	0.407567	1	1	1	1	1
Enr_T28_up	ABR;	Up; Cell migration	GO:0002692	negative regulation of cellular extravasation	1	2	50	0.0300048	0.275437	1	1	0.999999	0.999999	1
Enr_T8_up	ABR;	Up; Cell migration	GO:0002692	negative regulation of cellular extravasation	1	2	50	0.0326727	0.407567	1	1	1	1	1
Enr_T8_down	MTOR;	Cell death	GO:1904193	negative regulation of cholangiocyte apoptotic process	1	1	100	0.0448222	0.551703	1	1	1	1	1
Enr_T8_down	ATP2B4;	Metabolism; Biosynthesis	GO:1903249	negative regulation of citrulline biosynthetic process	1	1	100	0.0448222	0.551703	1	1	1	1	1
Enr_T8_down	PTPN11;	Cell communication; Cell-cell signaling; Transport	GO:0051463	negative regulation of cortisol secretion	1	1	100	0.0448222	0.551703	1	1	1	1	1
Enr_T8_up	PAK2;	Metabolism; Protein metabolism; Cell death	GO:2001271	negative regulation of cysteine-type endopeptidase activity involved in execution phase of apoptosis	1	3	33.3333	0.0433295	0.407567	1	1	1	1	1
Enr_T28_up	TIA1;	Metabolism; Biosynthesis	GO:0042036	negative regulation of cytokine biosynthetic process	1	4	25	0.0495173	0.275437	1	1	0.999999	0.999999	1
Enr_T8_up	SUB1;	Metabolism; Nucleobase-containing compound metabolic process; DNA metabolism	GO:0051053	negative regulation of DNA metabolic process	1	2	50	0.0326727	0.407567	1	1	1	1	1
Enr_T28_down	CD47;	Transport; Cell component organization; Signal transduction; Cell communication	GO:1905450	negative regulation of Fc-gamma receptor signaling pathway involved in phagocytosis	1	2	50	0.0306727	0.326948	1	1	0.998304	0.998304	1
Enr_T28_down	ATP1A1;	Down; Metabolism; Biosynthesis; Lipid metabolism	GO:0031947	negative regulation of glucocorticoid biosynthetic process	1	1	100	0.0205521	0.326948	1	1	0.998304	0.998304	1
Enr_T8_down	ATP1A1;	Down; Metabolism; Biosynthesis; Lipid metabolism	GO:0031947	negative regulation of glucocorticoid biosynthetic process	1	1	100	0.0448222	0.551703	1	1	1	1	1
Enr_T8_up	SLC25A12;	Metabolism; Nucleobase-containing compound metabolic process; Catabolism; Carbohydrate metabolism; Generation of precursor metabolites and energy	GO:1904024	negative regulation of glucose catabolic process to lactate via pyruvate	1	3	33.3333	0.0433295	0.407567	1	1	1	1	1
Enr_T8_down	ATP1A1; ATP2A2;	Metabolism	GO:0045822	negative regulation of heart contraction	2	7	28.5714	0.0165054	0.551703	1	1	1	1	1
Enr_T8_down	MYADM; WNK1;	Development; Morphogenesis; Embryonic development	GO:0034115	negative regulation of heterotypic cell-cell adhesion	2	10	20	0.028953	0.551703	1	1	1	1	1
Enr_T8_down	MTOR;	Transport; Ion transport	GO:1904213	negative regulation of iodide transmembrane transport	1	1	100	0.0448222	0.551703	1	1	1	1	1
Enr_T28_up	TIMP3;	Metabolism; Protein metabolism	GO:1904684	negative regulation of metalloendopeptidase activity	1	2	50	0.0300048	0.275437	1	1	0.999999	0.999999	1
Enr_T8_down	MTOR;		GO:0014736	negative regulation of muscle atrophy	1	1	100	0.0448222	0.551703	1	1	1	1	1
Enr_T28_up	ABR;	Up; Transport	GO:0043314	negative regulation of neutrophil degranulation	1	2	50	0.0300048	0.275437	1	1	0.999999	0.999999	1
Enr_T8_up	ABR;	Up; Transport	GO:0043314	negative regulation of neutrophil degranulation	1	2	50	0.0326727	0.407567	1	1	1	1	1
Enr_T28_down	MYADM;	Signal transduction; Cell communication	GO:0090038	negative regulation of protein kinase C signaling	1	2	50	0.0306727	0.326948	1	1	0.998304	0.998304	1
Enr_T28_up	FBLN1; WARS1; CD109;	Metabolism; Protein metabolism; Protein modification	GO:0001933	negative regulation of protein phosphorylation	3	71	4.22535	0.0379125	0.275437	1	1	0.999999	0.999999	1
Enr_T8_down	PRKDC;	Response to abiotic stimulus	GO:2001229	negative regulation of response to gamma radiation	1	1	100	0.0448222	0.551703	1	1	1	1	1
Enr_T28_down	EIF4A2;	Down; Metabolism; Biosynthesis; Nucleobase-containing compound metabolic process	GO:1900260	negative regulation of RNA-directed 5'-3' RNA polymerase activity	1	1	100	0.0205521	0.326948	1	1	0.998304	0.998304	1
Enr_T8_down	EIF4A2;	Down; Metabolism; Biosynthesis; Nucleobase-containing compound metabolic process	GO:1900260	negative regulation of RNA-directed 5'-3' RNA polymerase activity	1	1	100	0.0448222	0.551703	1	1	1	1	1
Enr_T8_down	ATP2B4;		GO:0098736	negative regulation of the force of heart contraction	1	1	100	0.0448222	0.551703	1	1	1	1	1
Enr_T8_down	ATP2B1; ATP2B4;	System development	GO:0003407	neural retina development	2	14	14.2857	0.0496509	0.551703	1	1	1	1	1
Enr_T8_up	ENDOG;	Response to stress; Cell death	GO:0036475	neuron death in response to oxidative stress	1	3	33.3333	0.0433295	0.407567	1	1	1	1	1
Enr_T28_down	MME;	Down; Protein metabolism	GO:0061837	neuropeptide processing	1	1	100	0.0205521	0.326948	1	1	0.998304	0.998304	1
Enr_T8_down	MME;	Down; Metabolism; Catabolism	GO:0061837	neuropeptide processing	1	1	100	0.0448222	0.551703	1	1	1	1	1
Enr_T8_down	FASN; JAGN1;	Development; Cell differentiation	GO:0030223	neutrophil differentiation	2	6	33.3333	0.0130286	0.551703	1	1	1	1	1
Enr_T8_up	SSB;	Metabolism; Nucleobase-containing compound metabolic process; Catabolism	GO:0071045	nuclear histone mRNA catabolic process	1	1	100	0.0218996	0.407567	1	1	1	1	1
Enr_T8_down	VCAN; TNC; FASN; TMEM119; MRC2; ITGA11;	Cell differentiation; Ossification	GO:0001649	osteoblast differentiation	6	106	5.66038	0.0405478	0.551703	1	1	1	1	1
Enr_T28_up	NRP2; SEMA3C;	Development; Morphogenesis	GO:0003148	outflow tract septum morphogenesis	2	28	7.14286	0.0362721	0.275437	1	1	0.999999	0.999999	1
Enr_T8_down	LNPEP; ANPEP; ERAP2;	Metabolism; Catabolism	GO:0043171	peptide catabolic process	3	17	17.6471	0.00973355	0.551703	1	1	1	1	1
Enr_T28_up	LOXL1; LOXL4;	Metabolism; Protein metabolism; Protein modification	GO:0018057	peptidyl-lysine oxidation	2	5	40	0.00202802	0.275437	0.746312	0.746312	0.57393	0.746312	1
Enr_T8_down	SLC44A2; SLC44A1; CEPT1;	Metabolism; Biosynthesis; Lipid metabolism	GO:0006656	phosphatidylcholine biosynthetic process	3	33	9.09091	0.0470229	0.551703	1	1	1	1	1
Enr_T28_up	CKB;	Metabolism; Biosynthesis	GO:0046314	phosphocreatine biosynthetic process	1	4	25	0.0495173	0.275437	1	1	0.999999	0.999999	1
Enr_T28_up	EHD4;	Transport; Endocytosis	GO:0006907	pinocytosis	1	4	25	0.0495173	0.275437	1	1	0.999999	0.999999	1
Enr_T28_down	TMEM119;	Development; Bone development	GO:1903012	positive regulation of bone development	1	3	33.3333	0.040691	0.326948	1	1	0.998304	0.998304	1
Enr_T28_up	SEMA3C;	Development; Morphogenesis; Cell differentiation	GO:1905312	positive regulation of cardiac neural crest cell migration involved in outflow tract morphogenesis	1	3	33.3333	0.0398095	0.275437	1	1	0.999999	0.999999	1
Enr_T8_up	LMNA;	Cell death	GO:0090343	positive regulation of cell aging	1	2	50	0.0326727	0.407567	1	1	1	1	1
Enr_T28_up	ICAM1;	Cell migration	GO:0002693	positive regulation of cellular extravasation	1	3	33.3333	0.0398095	0.275437	1	1	0.999999	0.999999	1
Enr_T8_down	LRP1;	Transport	GO:1904109	positive regulation of cholesterol import	1	1	100	0.0448222	0.551703	1	1	1	1	1
Enr_T8_down	LRP1;	Cell component organization; Development; Cell differentiation; Morphogenesis; Response to stress; Response to external stimulus; Growth	GO:0048694	positive regulation of collateral sprouting of injured axon	1	1	100	0.0448222	0.551703	1	1	1	1	1
Enr_T8_down	MTOR;	Metabolism; Biosynthesis; Protein metabolism; Protein biosynthesis	GO:1904690	positive regulation of cytoplasmic translational initiation	1	1	100	0.0448222	0.551703	1	1	1	1	1
Enr_T8_down	MTOR;	Cell proliferation	GO:1904197	positive regulation of granulosa cell proliferation	1	1	100	0.0448222	0.551703	1	1	1	1	1
Enr_T28_up	CCN1; FBLN5;	Cell proliferation	GO:0033690	positive regulation of osteoblast proliferation	2	12	16.6667	0.008402	0.275437	1	1	0.999999	0.999999	1
Enr_T28_down	POFUT2;	Transport	GO:1903334	positive regulation of protein folding	1	2	50	0.0306727	0.326948	1	1	0.998304	0.998304	1
Enr_T28_up	SELENON;	Response to stress	GO:1902884	positive regulation of response to oxidative stress	1	2	50	0.0300048	0.275437	1	1	0.999999	0.999999	1
Enr_T8_up	SELENON;	Response to stress	GO:1902884	positive regulation of response to oxidative stress	1	2	50	0.0326727	0.407567	1	1	1	1	1
Enr_T28_down	BCAP31;	Metabolism; Transport; Catabolism; Protein metabolism; Response to stress; Protein transport	GO:1904154	positive regulation of retrograde protein transport, ER to cytosol	1	3	33.3333	0.040691	0.326948	1	1	0.998304	0.998304	1
Enr_T28_down	NCBP1;		GO:1905216	positive regulation of RNA binding	1	1	100	0.0205521	0.326948	1	1	0.998304	0.998304	1
Enr_T8_down	LRP1;	Development; Cell differentiation	GO:1900149	positive regulation of Schwann cell migration	1	1	100	0.0448222	0.551703	1	1	1	1	1
Enr_T28_down	ATP1A1;	Down	GO:0045989	positive regulation of striated muscle contraction	1	1	100	0.0205521	0.326948	1	1	0.998304	0.998304	1
Enr_T8_down	ATP1A1;	Down	GO:0045989	positive regulation of striated muscle contraction	1	1	100	0.0448222	0.551703	1	1	1	1	1
Enr_T28_up	TIMP3;	Cell death	GO:1903984	positive regulation of TRAIL-activated apoptotic signaling pathway	1	3	33.3333	0.0398095	0.275437	1	1	0.999999	0.999999	1
Enr_T28_down	ATP11C;	Development; Cell differentiation	GO:0002329	pre-B cell differentiation	1	2	50	0.0306727	0.326948	1	1	0.998304	0.998304	1
Enr_T8_up	PCYOX1L;	Metabolism; Catabolism; Protein metabolism	GO:0030327	prenylated protein catabolic process	1	3	33.3333	0.0433295	0.407567	1	1	1	1	1
Enr_T8_up	PCYOX1L;	Metabolism; Catabolism	GO:0030328	prenylcysteine catabolic process	1	2	50	0.0326727	0.407567	1	1	1	1	1
Enr_T28_down	ALDH4A1;	Metabolism; Catabolism	GO:0010133	proline catabolic process to glutamate	1	3	33.3333	0.040691	0.326948	1	1	0.998304	0.998304	1
Enr_T28_down	ALDH4A1;	Metabolism	GO:0006560	proline metabolic process	1	2	50	0.0306727	0.326948	1	1	0.998304	0.998304	1
Enr_T28_down	ABCC4;	Transport; Ion transport	GO:0032310	prostaglandin secretion	1	3	33.3333	0.040691	0.326948	1	1	0.998304	0.998304	1
Enr_T28_up	LOXL1;	Metabolism; Protein metabolism; Protein modification	GO:0018277	protein deamination	1	1	100	0.0201023	0.275437	1	1	0.999999	0.999999	1
Enr_T8_down	STT3A; DAD1; TUSC3; OSTC;	Metabolism; Biosynthesis; Protein metabolism; Protein modification	GO:0018279	protein N-linked glycosylation via asparagine	4	30	13.3333	0.00683799	0.551703	1	1	1	1	1
Enr_T8_up	FKBP9; FKBP10; PPIL3;	Metabolism; Protein metabolism; Protein modification	GO:0000413	protein peptidyl-prolyl isomerization	3	46	6.52174	0.016189	0.407567	1	1	1	1	1
Enr_T28_up	SEMA3C;	Development	GO:0003350	pulmonary myocardium development	1	2	50	0.0300048	0.275437	1	1	0.999999	0.999999	1
Enr_T28_down	STOM;	Transport; Ion transport; Signal transduction; Cell communication	GO:1901585	regulation of acid-sensing ion channel activity	1	1	100	0.0205521	0.326948	1	1	0.998304	0.998304	1
Enr_T8_down	ATP1A1; ATP2A2; ATP2B1; ATP2B4;	Metabolism	GO:1903779	regulation of cardiac conduction	4	53	7.54717	0.0392834	0.551703	1	1	1	1	1
Enr_T28_down	SCARB2;	Metabolism; Catabolism; Carbohydrate metabolism	GO:0043471	regulation of cellular carbohydrate catabolic process	1	1	100	0.0205521	0.326948	1	1	0.998304	0.998304	1
Enr_T28_up	SH2B1;	Metabolism; Biosynthesis	GO:2000278	regulation of DNA biosynthetic process	1	4	25	0.0495173	0.275437	1	1	0.999999	0.999999	1
Enr_T28_down	SCARB2;	Cell component organization; Organelle organization	GO:1904978	regulation of endosome organization	1	1	100	0.0205521	0.326948	1	1	0.998304	0.998304	1
Enr_T28_down	SCARB2;		GO:1905123	regulation of glucosylceramidase activity	1	2	50	0.0306727	0.326948	1	1	0.998304	0.998304	1
Enr_T28_down	CD47;	Down; Metabolism	GO:0032653	regulation of interleukin-10 production	1	1	100	0.0205521	0.326948	1	1	0.998304	0.998304	1
Enr_T8_down	CD47;	Down	GO:0032653	regulation of interleukin-10 production	1	1	100	0.0448222	0.551703	1	1	1	1	1
Enr_T28_down	CD47;	Metabolism	GO:0032655	regulation of interleukin-12 production	1	2	50	0.0306727	0.326948	1	1	0.998304	0.998304	1
Enr_T28_up	ICAM1;		GO:0001910	regulation of leukocyte mediated cytotoxicity	1	1	100	0.0201023	0.275437	1	1	0.999999	0.999999	1
Enr_T8_up	MSN;	Cell migration	GO:2000401	regulation of lymphocyte migration	1	3	33.3333	0.0433295	0.407567	1	1	1	1	1
Enr_T28_down	SCARB2;	Cell component organization; Organelle organization	GO:1905671	regulation of lysosome organization	1	3	33.3333	0.040691	0.326948	1	1	0.998304	0.998304	1
Enr_T8_down	FLNA;	Cell communication; Cell-cell signaling; Transport; Ion transport	GO:1905000	regulation of membrane repolarization during atrial cardiac muscle cell action potential	1	1	100	0.0448222	0.551703	1	1	1	1	1
Enr_T8_down	FLNA;	Transport; Ion transport	GO:1905031	regulation of membrane repolarization during cardiac muscle cell action potential	1	1	100	0.0448222	0.551703	1	1	1	1	1
Enr_T28_up	PUS7;	Up; Development	GO:2000380	regulation of mesoderm development	1	1	100	0.0201023	0.275437	1	1	0.999999	0.999999	1
Enr_T8_up	PUS7;	Up	GO:2000380	regulation of mesoderm development	1	1	100	0.0218996	0.407567	1	1	1	1	1
Enr_T28_down	POFUT2;	Transport	GO:0051046	regulation of secretion	1	2	50	0.0306727	0.326948	1	1	0.998304	0.998304	1
Enr_T8_up	NLN;	Cell differentiation; Development	GO:1902809	regulation of skeletal muscle fiber differentiation	1	1	100	0.0218996	0.407567	1	1	1	1	1
Enr_T8_down	MTOR;	Metabolism; Biosynthesis; Cell communication; Cell-cell signaling; Protein metabolism; Protein biosynthesis	GO:0099547	regulation of translation at synapse, modulating synaptic transmission	1	1	100	0.0448222	0.551703	1	1	1	1	1
Enr_T28_down	NCBP1; EIF4A2;	Metabolism; Biosynthesis; Protein metabolism; Protein biosynthesis	GO:0006446	regulation of translational initiation	2	28	7.14286	0.0377833	0.326948	1	1	0.998304	0.998304	1
Enr_T8_down	ATP1A1; ATP2A2;	Metabolism	GO:0055119	relaxation of cardiac muscle	2	12	16.6667	0.0387673	0.551703	1	1	1	1	1
Enr_T8_down	CAD; HNMT;	Response to endogenous stimulus	GO:0014075	response to amine	2	11	18.1818	0.0337191	0.551703	1	1	1	1	1
Enr_T28_up	ACTA1;	Response to extracellular stimulus	GO:0009991	response to extracellular stimulus	1	4	25	0.0495173	0.275437	1	1	0.999999	0.999999	1
Enr_T28_up	ICAM1;	Response to endogenous stimulus	GO:0034698	response to gonadotropin	1	3	33.3333	0.0398095	0.275437	1	1	0.999999	0.999999	1
Enr_T8_up	PKM;	Response to extracellular stimulus	GO:0014870	response to muscle inactivity	1	1	100	0.0218996	0.407567	1	1	1	1	1
Enr_T28_down	ACSL1;	Response to chemical	GO:0034201	response to oleic acid	1	3	33.3333	0.040691	0.326948	1	1	0.998304	0.998304	1
Enr_T28_up	ICAM1;	Response to chemical	GO:0010477	response to sulfur dioxide	1	1	100	0.0201023	0.275437	1	1	0.999999	0.999999	1
Enr_T28_down	SLC2A1;	Response to chemical	GO:1904016	response to Thyroglobulin triiodothyronine	1	2	50	0.0306727	0.326948	1	1	0.998304	0.998304	1
Enr_T8_down	HNMT;	Response to biotic stimulus	GO:0002347	response to tumor cell	1	1	100	0.0448222	0.551703	1	1	1	1	1
Enr_T28_up	NRP2;		GO:1902285	semaphorin-plexin signaling pathway involved in neuron projection guidance	1	4	25	0.0495173	0.275437	1	1	0.999999	0.999999	1
Enr_T28_up	NRP2;	Development; Morphogenesis; Cell differentiation; Cell component organization; Response to external stimulus	GO:0097374	sensory neuron axon guidance	1	3	33.3333	0.0398095	0.275437	1	1	0.999999	0.999999	1
Enr_T8_down	PRKDC;	Cell communication; Signal transduction; Response to stress; Cell cycle	GO:0072431	signal transduction involved in mitotic G1 DNA damage checkpoint	1	1	100	0.0448222	0.551703	1	1	1	1	1
Enr_T28_up	ACTA1;	Response to extracellular stimulus	GO:0043503	skeletal muscle fiber adaptation	1	4	25	0.0495173	0.275437	1	1	0.999999	0.999999	1
Enr_T28_up	ACTA1; SELENON;	Up; Development; Cell differentiation	GO:0048741	skeletal muscle fiber development	2	24	8.33333	0.0277963	0.275437	1	1	0.999999	0.999999	1
Enr_T8_up	ACTA1; SELENON;	Up; Cell differentiation; Development	GO:0048741	skeletal muscle fiber development	2	24	8.33333	0.0326109	0.407567	1	1	1	1	1
Enr_T8_up	NSF;	Transport; Cell component organization	GO:0035494	SNARE complex disassembly	1	3	33.3333	0.0433295	0.407567	1	1	1	1	1
Enr_T8_up	ZYX; SORBS1;	Cell component organization; Organelle organization; Cytoskeleton organization	GO:0043149	stress fiber assembly	2	18	11.1111	0.0198773	0.407567	1	1	1	1	1
Enr_T8_down	CSPG4; ITGA11;	Cell migration	GO:0006929	substrate-dependent cell migration	2	7	28.5714	0.0165054	0.551703	1	1	1	1	1
Enr_T28_up	PAPSS1;	Up; Metabolism	GO:0000103	sulfate assimilation	1	3	33.3333	0.0398095	0.275437	1	1	0.999999	0.999999	1
Enr_T8_up	PAPSS1;	Up; Metabolism	GO:0000103	sulfate assimilation	1	3	33.3333	0.0433295	0.407567	1	1	1	1	1
Enr_T8_down	COL3A1; LTBP2;	Cell component organization	GO:0097435	supramolecular fiber organization	2	13	15.3846	0.0440828	0.551703	1	1	1	1	1
Enr_T28_up	NRP2;		GO:0097490	sympathetic neuron projection extension	1	4	25	0.0495173	0.275437	1	1	0.999999	0.999999	1
Enr_T28_up	NRP2;		GO:0097491	sympathetic neuron projection guidance	1	4	25	0.0495173	0.275437	1	1	0.999999	0.999999	1
Enr_T28_up	ICAM1;		GO:0002291	T cell activation via T cell receptor contact with antigen bound to MHC molecule on antigen presenting cell	1	4	25	0.0495173	0.275437	1	1	0.999999	0.999999	1
Enr_T8_up	MSN;		GO:0070489	T cell aggregation	1	2	50	0.0326727	0.407567	1	1	1	1	1
Enr_T28_up	ICAM1;		GO:0002457	T cell antigen processing and presentation	1	3	33.3333	0.0398095	0.275437	1	1	0.999999	0.999999	1
Enr_T28_up	ICAM1;	Cell migration	GO:0072683	T cell extravasation	1	3	33.3333	0.0398095	0.275437	1	1	0.999999	0.999999	1
Enr_T28_down	ALDH6A1;	Metabolism; Catabolism; Nucleobase-containing compound metabolic process	GO:0006210	thymine catabolic process	1	3	33.3333	0.040691	0.326948	1	1	0.998304	0.998304	1
Enr_T28_down	ALDH6A1;	Metabolism; Nucleobase-containing compound metabolic process	GO:0019859	thymine metabolic process	1	1	100	0.0205521	0.326948	1	1	0.998304	0.998304	1
Enr_T8_up	SSB; NSUN2;	Metabolism; Nucleobase-containing compound metabolic process	GO:0006400	tRNA modification	2	30	6.66667	0.0477443	0.407567	1	1	1	1	1
Enr_T28_up	NSUN2;	Up; Metabolism	GO:0036416	tRNA stabilization	1	2	50	0.0300048	0.275437	1	1	0.999999	0.999999	1
Enr_T8_up	NSUN2;	Up; Metabolism	GO:0036416	tRNA stabilization	1	2	50	0.0326727	0.407567	1	1	1	1	1
Enr_T28_up	WARS1;	Metabolism; Protein metabolism; Biosynthesis;Protein biosynthesis; Nucleobase-containing compound metabolic process	GO:0006436	tryptophanyl-tRNA aminoacylation	1	2	50	0.0300048	0.275437	1	1	0.999999	0.999999	1
Enr_T28_down	ALDH6A1;	Metabolism	GO:0006573	valine metabolic process	1	1	100	0.0205521	0.326948	1	1	0.998304	0.998304	1
Enr_T28_up	NRP2;	Cell differentiation; Development	GO:0036486	ventral trunk neural crest cell migration	1	4	25	0.0495173	0.275437	1	1	0.999999	0.999999	1
Enr_T28_up	NRP2;	Development; Morphogenesis	GO:0021649	vestibulocochlear nerve structural organization	1	2	50	0.0300048	0.275437	1	1	0.999999	0.999999	1
Enr_T8_down	COL3A1; TNC; MTOR; MACF1; PLEC;	Response to stress	GO:0042060	wound healing	5	82	6.09756	0.0463712	0.551703	1	1	1	1	1
Enr_T28_down	ABCC4; SLC2A1;	Down; Transport	GO:0042908	xenobiotic transport	2	12	16.6667	0.00877281	0.326948	1	1	0.998304	0.998304	1
Enr_T8_down	ABCC3; ABCC4; ABCC1;	Down; Transport	GO:0042908	xenobiotic transport	3	12	25	0.00421707	0.551703	1	1	1	1	1

## Sheet: Sheet1
List	GO_BP	GO_BP_ID	GO_BP_name	Cluster	FinalClass	T: T: PG.Genes	Selected	Involved in bone processes
Enr_T8_down	GO:0042908 (xenobiotic transport)	GO:0042908	xenobiotic transport	Down; Transport	Transport	ABCC1	1
Enr_T8_down	GO:0140115 (export across plasma membrane)	GO:0140115	export across plasma membrane	Transport	Transport	ABCC1	1
Enr_T8_down	GO:0042908 (xenobiotic transport)	GO:0042908	xenobiotic transport	Down; Transport	Transport	ABCC3	1
Enr_T28_down	GO:0032310 (prostaglandin secretion)	GO:0032310	prostaglandin secretion	Transport; Cell signaling	Signal	ABCC4	1
Enr_T28_down	GO:0034220 (ion transmembrane transport)	GO:0034220	ion transmembrane transport	Transport; Ion transport	Transport	ABCC4	1
Enr_T28_down	GO:0042908 (xenobiotic transport)	GO:0042908	xenobiotic transport	Down; Transport	Transport	ABCC4	1
Enr_T8_down	GO:0042908 (xenobiotic transport)	GO:0042908	xenobiotic transport	Down; Transport	Transport	ABCC4	1
Enr_T8_down	GO:0140115 (export across plasma membrane)	GO:0140115	export across plasma membrane	Transport	Transport	ABCC4	1
Enr_T8_up	GO:0060313 (negative regulation of blood vessel remodeling)	GO:0060313	negative regulation of blood vessel remodeling	Up; Morphogenesis	Differentiation	ABR	1
Enr_T8_up	GO:0002692 (negative regulation of cellular extravasation)	GO:0002692	negative regulation of cellular extravasation	Up; Cell migration	Adhesion	ABR	1
Enr_T28_up	GO:0060313 (negative regulation of blood vessel remodeling)	GO:0060313	negative regulation of blood vessel remodeling	Up; Morphogenesis	Differentiation	ABR	1
Enr_T28_up	GO:0002692 (negative regulation of cellular extravasation)	GO:0002692	negative regulation of cellular extravasation	Up; Cell migration	Adhesion	ABR	1
Enr_T28_up	GO:0043314 (negative regulation of neutrophil degranulation)	GO:0043314	negative regulation of neutrophil degranulation	Up; Transport; Cell signaling	Signal	ABR	1
Enr_T8_up	GO:0043314 (negative regulation of neutrophil degranulation)	GO:0043314	negative regulation of neutrophil degranulation	Up; Transport	Transport	ABR	1
Enr_T8_up	GO:0033540 (fatty acid beta-oxidation using acyl-CoA oxidase)	GO:0033540	fatty acid beta-oxidation using acyl-CoA oxidase	Up; Metabolism; Catabolism; Lipid metabolism	Lipid	ACOX1	1	Peroxisomal beta-oxidation
Enr_T28_up	GO:0033540 (fatty acid beta-oxidation using acyl-CoA oxidase)	GO:0033540	fatty acid beta-oxidation using acyl-CoA oxidase	Up; Metabolism; Catabolism; Lipid metabolism	Lipid	ACOX3	1	Peroxisomal beta-oxidation
Enr_T28_down	GO:0043651 (linoleic acid metabolic process)	GO:0043651	linoleic acid metabolic process	Metabolism; Lipid metabolism	Lipid	ACSL1	1
Enr_T28_down	GO:0034201 (response to oleic acid)	GO:0034201	response to oleic acid	Response to chemical; Response to lipid	Lipid	ACSL1	1
Enr_T8_up	GO:0048741 (skeletal muscle fiber development)	GO:0048741	skeletal muscle fiber development	Up; Cell differentiation; Development	Differentiation	ACTA1	1	Ossification
Enr_T28_up	GO:0048741 (skeletal muscle fiber development)	GO:0048741	skeletal muscle fiber development	Up; Development; Cell differentiation	Differentiation	ACTA1	1	Ossification
Enr_T28_up	GO:0009991 (response to extracellular stimulus)	GO:0009991	response to extracellular stimulus	Response to extracellular stimulus	Response	ACTA1	1
Enr_T28_up	GO:0043503 (skeletal muscle fiber adaptation)	GO:0043503	skeletal muscle fiber adaptation	Response to extracellular stimulus	Response	ACTA1	1
Enr_T28_up	GO:0071417 (cellular response to organonitrogen compound)	GO:0071417	cellular response to organonitrogen compound	Response to chemical	Response	ACTA1	0
Enr_T28_up	GO:0048846 (axon extension involved in axon guidance)	GO:0048846	axon extension involved in axon guidance	Development; Morphogenesis; Cell differentiation; Cell component organization; Response to external stimulus; Growth; Cell growth	Adhesion	ALCAM	1	Cell adhesion
Enr_T28_down	GO:0010133 (proline catabolic process to glutamate)	GO:0010133	proline catabolic process to glutamate	Metabolism; Catabolism; Aminoacid metabolism	Protein metabolism	ALDH4A1	1
Enr_T28_down	GO:0006560 (proline metabolic process)	GO:0006560	proline metabolic process	Metabolism; Aminoacid metabolism	Protein metabolism	ALDH4A1	1	Collagen related
Enr_T28_down	GO:0006210 (thymine catabolic process)	GO:0006210	thymine catabolic process	Metabolism; Catabolism; Nucleobase-containing compound metabolic process; Aminoacid metabolism	Protein metabolism	ALDH6A1	1
Enr_T28_down	GO:0006573 (valine metabolic process)	GO:0006573	valine metabolic process	Metabolism; Aminoacid metabolism	Protein metabolism	ALDH6A1	0
Enr_T28_down	GO:0019859 (thymine metabolic process)	GO:0019859	thymine metabolic process	Metabolism; Nucleobase-containing compound metabolic process; Aminoacid metabolism	Lipid	ALDH6A1	0	Brown fat cell differentiation
Enr_T28_down	GO:0043651 (linoleic acid metabolic process)	GO:0043651	linoleic acid metabolic process	Metabolism; Lipid metabolism	Lipid	ALOX15B	1
Enr_T8_down	GO:0043171 (peptide catabolic process)	GO:0043171	peptide catabolic process	Metabolism; Catabolism	Protein metabolism	ANPEP	1
Enr_T28_down	GO:0034220 (ion transmembrane transport)	GO:0034220	ion transmembrane transport	Transport; Ion transport	Transport	ATP11C	1
Enr_T28_down	GO:0002329 (pre-B cell differentiation)	GO:0002329	pre-B cell differentiation	Development; Cell differentiation	?	ATP11C	0
Enr_T28_down	GO:0034220 (ion transmembrane transport)	GO:0034220	ion transmembrane transport	Transport; Ion transport	Transport	ATP1A1	1
Enr_T28_down	GO:0031947 (negative regulation of glucocorticoid biosynthetic process)	GO:0031947	negative regulation of glucocorticoid biosynthetic process	Down; Metabolism; Biosynthesis; Lipid metabolism	Lipid	ATP1A1	1
Enr_T8_down	GO:0045822 (negative regulation of heart contraction)	GO:0045822	negative regulation of heart contraction	Metabolism; Ion transport	Transport	ATP1A1	0
Enr_T8_down	GO:0045989 (positive regulation of striated muscle contraction)	GO:0045989	positive regulation of striated muscle contraction	Down	Differentiation	ATP1A1	1	Ossification (10.1016/j.scr.2013.09.009)
Enr_T8_down	GO:0055119 (relaxation of cardiac muscle)	GO:0055119	relaxation of cardiac muscle	Metabolism	Transport	ATP1A1	0
Enr_T8_down	GO:1903779 (regulation of cardiac conduction)	GO:1903779	regulation of cardiac conduction	Metabolism	Transport	ATP1A1	0
Enr_T28_down	GO:0045989 (positive regulation of striated muscle contraction)	GO:0045989	positive regulation of striated muscle contraction	Down	Differentiation	ATP1A1	1	Ossification (10.1016/j.scr.2013.09.009)
Enr_T8_down	GO:0031947 (negative regulation of glucocorticoid biosynthetic process)	GO:0031947	negative regulation of glucocorticoid biosynthetic process	Down; Metabolism; Biosynthesis; Lipid metabolism	Lipid	ATP1A1	1
Enr_T8_down	GO:0006984 (ER-nucleus signaling pathway)	GO:0006984	ER-nucleus signaling pathway	Cell communication; Signal transduction	Signal	ATP2A2	1
Enr_T8_down	GO:0055119 (relaxation of cardiac muscle)	GO:0055119	relaxation of cardiac muscle	Metabolism	?	ATP2A2	0
Enr_T8_down	GO:1903779 (regulation of cardiac conduction)	GO:1903779	regulation of cardiac conduction	Metabolism	Adhesion	ATP2A2	1	Cell adhesion
Enr_T8_down	GO:0045822 (negative regulation of heart contraction)	GO:0045822	negative regulation of heart contraction	Metabolism; Ion transport	Transport	ATP2A2	1	Calcium ion transport
Enr_T28_down	GO:0034220 (ion transmembrane transport)	GO:0034220	ion transmembrane transport	Transport; Ion transport	Transport	ATP2B1	1	Calcium ion export
Enr_T8_down	GO:0003407 (neural retina development)	GO:0003407	neural retina development	System development	?	ATP2B1	0
Enr_T8_down	GO:0071305 (cellular response to vitamin D)	GO:0071305	cellular response to vitamin D	Cell communication; Response to external stimulus; Differentiation	Differentiation	ATP2B1	1	Ossification
Enr_T8_down	GO:1903779 (regulation of cardiac conduction)	GO:1903779	regulation of cardiac conduction	Metabolism; Ion transport	Transport	ATP2B1	1	Flagellum protein
Enr_T28_down	GO:0071386 (cellular response to corticosterone stimulus)	GO:0071386	cellular response to corticosterone stimulus	Response to endogenous stimulus	Response	ATP2B1	0
Enr_T8_down	GO:0003407 (neural retina development)	GO:0003407	neural retina development	System development	Differentiation	ATP2B4	1	Ossification - GO:0070885
Enr_T8_down	GO:0098736 (negative regulation of the force of heart contraction)	GO:0098736	negative regulation of the force of heart contraction	?	?	ATP2B4	0
Enr_T8_down	GO:1903779 (regulation of cardiac conduction)	GO:1903779	regulation of cardiac conduction	Metabolism	?	ATP2B4	0
Enr_T8_down	GO:1900082 (negative regulation of arginine catabolic process)	GO:1900082	negative regulation of arginine catabolic process	Metabolism; Catabolism; Aminoacid metabolism	Protein metabolism	ATP2B4	1
Enr_T8_down	GO:1903249 (negative regulation of citrulline biosynthetic process)	GO:1903249	negative regulation of citrulline biosynthetic process	Metabolism; Biosynthesis; Aminoacid metabolism	Protein metabolism	ATP2B4	1
Enr_T8_down	GO:1901660 (calcium ion export)	GO:1901660	calcium ion export	Transport; Ion transport	Transport	ATP2B4	1	Flagellum protein
Enr_T28_down	GO:0032472 (Golgi calcium ion transport)	GO:0032472	Golgi calcium ion transport	Transport; Ion transport	Protein metabolism	ATP2C1	1
Enr_T28_down	GO:0034220 (ion transmembrane transport)	GO:0034220	ion transmembrane transport	Transport; Ion transport	Transport	ATP2C1	1
Enr_T28_down	GO:0032468 (Golgi calcium ion homeostasis)	GO:0032468	Golgi calcium ion homeostasis	Cell homeostasis; Protein metabolism	Protein metabolism	ATP2C1	1
Enr_T28_down	GO:0034220 (ion transmembrane transport)	GO:0034220	ion transmembrane transport	Transport; Ion transport	Transport	ATP6V0A1	1	Vacuoles
Enr_T28_down	GO:1904154 (positive regulation of retrograde protein transport, ER to cytosol)	GO:1904154	positive regulation of retrograde protein transport, ER to cytosol	Metabolism; Transport; Catabolism; Protein metabolism; Response to stress; Protein transport	Protein metabolism	BCAP31	1
Enr_T8_down	GO:0014075 (response to amine)	GO:0014075	response to amine	Response to endogenous stimulus	Response	CAD	0
Enr_T8_down	GO:0006207 ('de novo' pyrimidine nucleobase biosynthetic process)	GO:0006207	'de novo' pyrimidine nucleobase biosynthetic process	Metabolism; Biosynthesis; Nucleobase-containing compound metabolic process	DNA	CAD	1
Enr_T28_up	GO:0002041 (intussusceptive angiogenesis)	GO:0002041	intussusceptive angiogenesis	Development; Morphogenesis; Wound healing	Differentiation	CCN1	1	Downregulates collagen 1 expression
Enr_T28_up	GO:0003278 (apoptotic process involved in heart morphogenesis)	GO:0003278	apoptotic process involved in heart morphogenesis	Development; Morphogenesis; Cell death	Death	CCN1	1
Enr_T28_up	GO:0030198 (extracellular matrix organization)	GO:0030198	extracellular matrix organization	Cell component organization	Adhesion	CCN1	1
Enr_T28_up	GO:0033690 (positive regulation of osteoblast proliferation)	GO:0033690	positive regulation of osteoblast proliferation	Cell proliferation; Ossification	Proliferation	CCN1	1	Ossification
Enr_T28_up	GO:0001933 (negative regulation of protein phosphorylation)	GO:0001933	negative regulation of protein phosphorylation	Metabolism; Protein metabolism; Protein modification	Protein metabolism	CD109	1
Enr_T8_down	GO:0031581 (hemidesmosome assembly)	GO:0031581	hemidesmosome assembly	Cell component organization; Cell adhesion	Adhesion	CD151	1
Enr_T8_down	GO:0030198 (extracellular matrix organization)	GO:0030198	extracellular matrix organization	Cell differentiation; Ossification	Differentiation	CD47	1	Ossification (10.1002/jbmr.441 ; 10.1074/jbc.M113.494591)
Enr_T8_down	GO:0007229 (integrin-mediated signaling pathway)	GO:0007229	integrin-mediated signaling pathway	Cell communication; Signal transduction	Adhesion	CD47	1
Enr_T8_down	GO:0032653 (regulation of interleukin-10 production)	GO:0032653	regulation of interleukin-10 production	Down; Metabolism	?	CD47	0
Enr_T28_down	GO:1905450 (negative regulation of Fc-gamma receptor signaling pathway involved in phagocytosis)	GO:1905450	negative regulation of Fc-gamma receptor signaling pathway involved in phagocytosis	Transport; Cell component organization; Signal transduction; Cell communication	Signal	CD47	1
Enr_T28_down	GO:0071349 (cellular response to interleukin-12)	GO:0071349	cellular response to interleukin-12	Response to chemical	Response	CD47	0
Enr_T28_down	GO:0032653 (regulation of interleukin-10 production)	GO:0032653	regulation of interleukin-10 production	Down; Metabolism	?	CD47	0
Enr_T28_down	GO:0032655 (regulation of interleukin-12 production)	GO:0032655	regulation of interleukin-12 production	Metabolism	?	CD47	0
Enr_T8_down	GO:0006656 (phosphatidylcholine biosynthetic process)	GO:0006656	phosphatidylcholine biosynthetic process	Metabolism; Biosynthesis; Lipid metabolism	Lipid	CEPT1	1
Enr_T28_up	GO:0046314 (phosphocreatine biosynthetic process)	GO:0046314	phosphocreatine biosynthetic process	Metabolism; Biosynthesis; Protein metabolism; Protein biosynthesis	Protein metabolism	CKB	1
Enr_T8_down	GO:0030198 (extracellular matrix organization)	GO:0030198	extracellular matrix organization	Cell differentiation; Ossification	Differentiation	COL11A1	1	Ossification
Enr_T8_down	GO:0035987 (endodermal cell differentiation)	GO:0035987	endodermal cell differentiation	Development; Cell differentiation; Morphogenesis; Embryonic development; Chondrogenesis	Differentiation	COL11A1	1	Chondrogenesis
Enr_T8_down	GO:0035987 (endodermal cell differentiation)	GO:0035987	endodermal cell differentiation	Development; Cell differentiation; Morphogenesis; Embryonic development	Adhesion	COL12A1	1	Ossification
Enr_T8_down	GO:0030198 (extracellular matrix organization)	GO:0030198	extracellular matrix organization	Cell differentiation; Ossification	Differentiation	COL3A1	1	Ossification
Enr_T8_down	GO:0007229 (integrin-mediated signaling pathway)	GO:0007229	integrin-mediated signaling pathway	Cell communication; Signal transduction	Signal	COL3A1	1	Response to mechanical stimuli
Enr_T8_down	GO:0097435 (supramolecular fiber organization)	GO:0097435	supramolecular fiber organization	Cell component organization	Adhesion	COL3A1	1
Enr_T8_down	GO:0042060 (wound healing)	GO:0042060	wound healing	Response to stress	Response	COL3A1	1
Enr_T8_down	GO:0030198 (extracellular matrix organization)	GO:0030198	extracellular matrix organization	Cell differentiation; Ossification	Differentiation	COL6A3	1	Ossification adhesion
Enr_T8_down	GO:0030198 (extracellular matrix organization)	GO:0030198	extracellular matrix organization	Cell differentiation	Adhesion	COL8A1	1
Enr_T8_down	GO:0035987 (endodermal cell differentiation)	GO:0035987	endodermal cell differentiation	Development; Cell differentiation; Morphogenesis; Embryonic development	Differentiation	COL8A1	0
Enr_T8_down	GO:0050673 (epithelial cell proliferation)	GO:0050673	epithelial cell proliferation	Cell proliferation	Proliferation	COL8A1	1
Enr_T28_up	GO:0033540 (fatty acid beta-oxidation using acyl-CoA oxidase)	GO:0033540	fatty acid beta-oxidation using acyl-CoA oxidase	Up; Metabolism; Catabolism; Lipid metabolism	Lipid	CRAT	1
Enr_T8_up	GO:0019254 (carnitine metabolic process, CoA-linked)	GO:0019254	carnitine metabolic process, CoA-linked	Up; Metabolism; Lipid metabolism	Lipid	CRAT	1
Enr_T28_up	GO:0019254 (carnitine metabolic process, CoA-linked)	GO:0019254	carnitine metabolic process, CoA-linked	Up; Metabolism; Lipid metabolism	Lipid	CRAT	1
Enr_T8_up	GO:0033540 (fatty acid beta-oxidation using acyl-CoA oxidase)	GO:0033540	fatty acid beta-oxidation using acyl-CoA oxidase	Up; Metabolism; Catabolism; Lipid metabolism	Lipid	CRAT	1
Enr_T8_down	GO:0030207 (chondroitin sulfate catabolic process)	GO:0030207	chondroitin sulfate catabolic process	Cell proliferation; Cell differentiation	Proliferation	CSPG4	1
Enr_T8_down	GO:0006929 (substrate-dependent cell migration)	GO:0006929	substrate-dependent cell migration	Cell migration	Adhesion	CSPG4	1
Enr_T8_down	GO:0030206 (chondroitin sulfate biosynthetic process)	GO:0030206	chondroitin sulfate biosynthetic process	Metabolism; Biosynthesis; Carbohydrate metabolism	Carbohydrate	CSPG4	1	Signal transduction
Enr_T8_down	GO:0030208 (dermatan sulfate biosynthetic process)	GO:0030208	dermatan sulfate biosynthetic process	Metabolism; Biosynthesis; Carbohydrate metabolism	Carbohydrate	CSPG4	0
Enr_T8_down	GO:0018279 (protein N-linked glycosylation via asparagine)	GO:0018279	protein N-linked glycosylation via asparagine	Metabolism; Biosynthesis; Protein metabolism; Protein modification	Protein metabolism	DAD1	1
Enr_T8_down	GO:0030206 (chondroitin sulfate biosynthetic process)	GO:0030206	chondroitin sulfate biosynthetic process	Metabolism; Biosynthesis; Carbohydrate metabolism	Carbohydrate	DSE	1
Enr_T8_down	GO:0030208 (dermatan sulfate biosynthetic process)	GO:0030208	dermatan sulfate biosynthetic process	Metabolism; Biosynthesis; Carbohydrate metabolism	Carbohydrate	DSE	1
Enr_T8_down	GO:0051293 (establishment of spindle localization)	GO:0051293	establishment of spindle localization	Cell component organization; Cytoskeleton organization; Cell cycle	Proliferation	DYNC1H1	1
Enr_T8_down	GO:0072382 (minus-end-directed vesicle transport along microtubule)	GO:0072382	minus-end-directed vesicle transport along microtubule	Transport; Vesicle transport	Transport	DYNC1H1	1
Enr_T28_up	GO:0006907 (pinocytosis)	GO:0006907	pinocytosis	Transport; Endocytosis	Transport	EHD4	1
Enr_T28_down	GO:0006446 (regulation of translational initiation)	GO:0006446	regulation of translational initiation	Metabolism; Biosynthesis; Protein metabolism; Protein biosynthesis	Protein metabolism	EIF4A2	1
Enr_T28_down	GO:1900260 (negative regulation of RNA-directed 5'-3' RNA polymerase activity)	GO:1900260	negative regulation of RNA-directed 5'-3' RNA polymerase activity	Down; Metabolism; Biosynthesis; Nucleobase-containing compound metabolic process; downregulation of transcriptase	DNA	EIF4A2	1
Enr_T8_down	GO:1900260 (negative regulation of RNA-directed 5'-3' RNA polymerase activity)	GO:1900260	negative regulation of RNA-directed 5'-3' RNA polymerase activity	Down; Metabolism; Biosynthesis; Nucleobase-containing compound metabolic process; downregulation of transcriptase	DNA	EIF4A2	1
Enr_T8_up	GO:0036475 (neuron death in response to oxidative stress)	GO:0036475	neuron death in response to oxidative stress	Response to stress; Cell death	Death	ENDOG	1	DNA
Enr_T8_down	GO:0043171 (peptide catabolic process)	GO:0043171	peptide catabolic process	Metabolism; Catabolism	Protein metabolism	ERAP2	1
Enr_T8_down	GO:0001649 (osteoblast differentiation)	GO:0001649	osteoblast differentiation	Cell differentiation; Ossification	Differentiation	FASN	1
Enr_T8_down	GO:0030223 (neutrophil differentiation)	GO:0030223	neutrophil differentiation	Development; Cell differentiation; Lipid metabolism	Lipid	FASN	1
Enr_T28_up	GO:0001933 (negative regulation of protein phosphorylation)	GO:0001933	negative regulation of protein phosphorylation	Metabolism; Protein metabolism; Protein modification	Protein metabolism	FBLN1	1
Enr_T28_up	GO:0030198 (extracellular matrix organization)	GO:0030198	extracellular matrix organization	Cell component organization	Adhesion	FBLN1	1
Enr_T28_up	GO:0030198 (extracellular matrix organization)	GO:0030198	extracellular matrix organization	Cell component organization	Adhesion	FBLN5	1
Enr_T28_up	GO:0033690 (positive regulation of osteoblast proliferation)	GO:0033690	positive regulation of osteoblast proliferation	Cell proliferation; Ossification	Proliferation	FBLN5	1
Enr_T28_up	GO:0098867 (intramembranous bone growth)	GO:0098867	intramembranous bone growth	Growth; Ossification	Differentiation	FBLN5	1
Enr_T8_up	GO:0000413 (protein peptidyl-prolyl isomerization)	GO:0000413	protein peptidyl-prolyl isomerization	Metabolism; Protein metabolism; Protein modification	Protein metabolism	FKBP10	1
Enr_T8_up	GO:0000413 (protein peptidyl-prolyl isomerization)	GO:0000413	protein peptidyl-prolyl isomerization	Metabolism; Protein metabolism; Protein modification	Protein metabolism	FKBP9	1
Enr_T8_down	GO:1905000 (regulation of membrane repolarization during atrial cardiac muscle cell action potential)	GO:1905000	regulation of membrane repolarization during atrial cardiac muscle cell action potential	Cytoskeleton; Transport; Ion transport	Transport	FLNA	1
Enr_T8_down	GO:1905031 (regulation of membrane repolarization during cardiac muscle cell action potential)	GO:1905031	regulation of membrane repolarization during cardiac muscle cell action potential	Transport; Ion transport; Cytoskeleton organization; Adhesion	Adhesion	FLNA	1
Enr_T8_down	GO:0007010 (cytoskeleton organization)	GO:0007010	cytoskeleton organization	Cell component organization; Cytoskeleton organization	Adhesion	FLNB	1
Enr_T8_down	GO:0001695 (histamine catabolic process)	GO:0001695	histamine catabolic process	Metabolism; Catabolism	?	HNMT	0
Enr_T8_down	GO:0002347 (response to tumor cell)	GO:0002347	response to tumor cell	Response to biotic stimulus	Response	HNMT	0
Enr_T8_down	GO:0014075 (response to amine)	GO:0014075	response to amine	Response to endogenous stimulus	Response	HNMT	0	Proper of BMSCs
Enr_T8_down	GO:0030198 (extracellular matrix organization)	GO:0030198	extracellular matrix organization	Cell differentiation; Ossification	Differentiation	HSPG2	1	Cartilage development
Enr_T28_up	GO:0030198 (extracellular matrix organization)	GO:0030198	extracellular matrix organization	Cell component organization	Adhesion	ICAM1	1
Enr_T28_up	GO:0002693 (positive regulation of cellular extravasation)	GO:0002693	positive regulation of cellular extravasation	Cell migration	Adhesion	ICAM1	1
Enr_T28_up	GO:0044406 (adhesion of symbiont to host)	GO:0044406	adhesion of symbiont to host	Cell adhesion	Adhesion	ICAM1	0
Enr_T28_up	GO:0072683 (T cell extravasation)	GO:0072683	T cell extravasation	Cell migration	Adhesion	ICAM1	0
Enr_T28_up	GO:0010477 (response to sulfur dioxide)	GO:0010477	response to sulfur dioxide	Response to chemical	?	ICAM1	0
Enr_T28_up	GO:0034698 (response to gonadotropin)	GO:0034698	response to gonadotropin	Response to endogenous stimulus	?	ICAM1	0
Enr_T28_up	GO:0001910 (regulation of leukocyte mediated cytotoxicity)	GO:0001910	regulation of leukocyte mediated cytotoxicity	Response to inflammation, by downregulation 10.1155/2017/6516854	Response	ICAM1	1	Response to inflammation, by downregulation 10.1155/2017/6516854
Enr_T28_up	GO:0002291 (T cell activation via T cell receptor contact with antigen bound to MHC molecule on antigen presenting cell)	GO:0002291	T cell activation via T cell receptor contact with antigen bound to MHC molecule on antigen presenting cell	?	?	ICAM1	0	Response to inflammation, by downregulation 10.1155/2017/6516854
Enr_T28_up	GO:0002457 (T cell antigen processing and presentation)	GO:0002457	T cell antigen processing and presentation	?	?	ICAM1	0
Enr_T8_down	GO:0030198 (extracellular matrix organization)	GO:0030198	extracellular matrix organization	Cell differentiation; Ossification	Differentiation	ITGA1	1	Ossification
Enr_T8_down	GO:0007229 (integrin-mediated signaling pathway)	GO:0007229	integrin-mediated signaling pathway	Cell communication; Signal transduction	Adhesion	ITGA1	1
Enr_T8_down	GO:0001649 (osteoblast differentiation)	GO:0001649	osteoblast differentiation	Cell differentiation; Ossification	Differentiation	ITGA11	1	Collagen receptor
Enr_T8_down	GO:0030198 (extracellular matrix organization)	GO:0030198	extracellular matrix organization	Cell differentiation; Ossification	Differentiation	ITGA11	1
Enr_T8_down	GO:0007229 (integrin-mediated signaling pathway)	GO:0007229	integrin-mediated signaling pathway	Cell communication; Signal transduction	Adhesion	ITGA11	1
Enr_T8_down	GO:0006929 (substrate-dependent cell migration)	GO:0006929	substrate-dependent cell migration	Cell migration	Adhesion	ITGA11	1
Enr_T8_down	GO:0030223 (neutrophil differentiation)	GO:0030223	neutrophil differentiation	Development; Cell differentiation; Protein transport	Transport	JAGN1	0
Enr_T8_down	GO:1904577 (cellular response to tunicamycin)	GO:1904577	cellular response to tunicamycin	Response to chemical; Transport	Transport	JAGN1	1
Enr_T28_up	GO:0043000 (Golgi to plasma membrane CFTR protein transport)	GO:0043000	Golgi to plasma membrane CFTR protein transport	Cell component organization; Transport; Protein transport	Transport	KRT18	1
Enr_T8_up	GO:0090343 (positive regulation of cell aging)	GO:0090343	positive regulation of cell aging	Cell aging; Cell death; Cell differentiation	Differentiation	LMNA	1	Ossification: required for osteoblastogenesis
Enr_T8_down	GO:0043171 (peptide catabolic process)	GO:0043171	peptide catabolic process	Metabolism; Catabolism; Protein metabolism	Protein metabolism	LNPEP	1
Enr_T28_up	GO:0018057 (peptidyl-lysine oxidation)	GO:0018057	peptidyl-lysine oxidation	Metabolism; Protein metabolism; Protein modification; Collagen modification	Differentiation	LOXL1	1	Active on elastin and collagen substrates.
Enr_T28_up	GO:0018277 (protein deamination)	GO:0018277	protein deamination	Metabolism; Protein metabolism; Protein modification	Protein metabolism	LOXL1	1
Enr_T28_up	GO:0030198 (extracellular matrix organization)	GO:0030198	extracellular matrix organization	Cell component organization	Signal	LOXL1	1
Enr_T28_up	GO:0018057 (peptidyl-lysine oxidation)	GO:0018057	peptidyl-lysine oxidation	Metabolism; Protein metabolism; Protein modification	Protein metabolism	LOXL4	1	Collagen fibri organization
Enr_T8_down	GO:0150094 (amyloid-beta clearance by cellular catabolic process)	GO:0150094	amyloid-beta clearance by cellular catabolic process	Metabolism; Catabolism	Lipid	LRP1	1
Enr_T8_down	GO:0048694 (positive regulation of collateral sprouting of injured axon)	GO:0048694	positive regulation of collateral sprouting of injured axon	Cell component organization; Development; Morphogenesis; Response to stress; Response to external stimulus; Growth	Differentiation	LRP1	0
Enr_T8_down	GO:1900149 (positive regulation of Schwann cell migration)	GO:1900149	positive regulation of Schwann cell migration	Development; Cell differentiation; Cell migration	Adhesion	LRP1	1
Enr_T8_down	GO:0097242 (amyloid-beta clearance)	GO:0097242	amyloid-beta clearance	Cell death	?	LRP1	1
Enr_T8_down	GO:1904109 (positive regulation of cholesterol import)	GO:1904109	positive regulation of cholesterol import	Transport	Transport	LRP1	1
Enr_T8_down	GO:0097435 (supramolecular fiber organization)	GO:0097435	supramolecular fiber organization	Cell component organization	Protein metabolism	LTBP2	1
Enr_T8_down	GO:0042060 (wound healing)	GO:0042060	wound healing	Response to stress; Cyoskeleton	Response	MACF1	1
Enr_T8_down	GO:0046449 (creatinine metabolic process)	GO:0046449	creatinine metabolic process	Down; Metabolism; Catabolism	Protein metabolism	MME	1
Enr_T8_down	GO:0061837 (neuropeptide processing)	GO:0061837	neuropeptide processing	Down; Metabolism; Catabolism	Protein metabolism	MME	1
Enr_T8_down	GO:0150094 (amyloid-beta clearance by cellular catabolic process)	GO:0150094	amyloid-beta clearance by cellular catabolic process	Metabolism; Catabolism	?	MME	0
Enr_T8_down	GO:0097242 (amyloid-beta clearance)	GO:0097242	amyloid-beta clearance	Cell death	?	MME	1
Enr_T28_down	GO:0061837 (neuropeptide processing)	GO:0061837	neuropeptide processing	Down; Protein metabolism	Protein metabolism	MME	1
Enr_T28_down	GO:0071492 (cellular response to UV-A)	GO:0071492	cellular response to UV-A	Response to abiotic stimulus	Response	MME	0
Enr_T28_down	GO:0046449 (creatinine metabolic process)	GO:0046449	creatinine metabolic process	Down; Metabolism; Protein metabolism	Protein metabolism	MME	1
Enr_T8_down	GO:0001649 (osteoblast differentiation)	GO:0001649	osteoblast differentiation	Cell differentiation; Ossification	Differentiation	MRC2	1
Enr_T8_up	GO:2000401 (regulation of lymphocyte migration)	GO:2000401	regulation of lymphocyte migration	Cell migration	Adhesion	MSN	0
Enr_T8_up	GO:0070489 (T cell aggregation)	GO:0070489	T cell aggregation	Signal transduction	Signal	MSN	1
Enr_T28_up	GO:0009257 (10-formyltetrahydrofolate biosynthetic process)	GO:0009257	10-formyltetrahydrofolate biosynthetic process	Up; Metabolism; Biosynthesis; Aminoacid metabolism	Protein metabolism	MTHFD1L	1
Enr_T8_up	GO:0015942 (formate metabolic process)	GO:0015942	formate metabolic process	Up; Metabolism	?	MTHFD1L	0
Enr_T28_up	GO:0006760 (folic acid-containing compound metabolic process)	GO:0006760	folic acid-containing compound metabolic process	Metabolism	?	MTHFD1L	0
Enr_T28_up	GO:0015942 (formate metabolic process)	GO:0015942	formate metabolic process	Up; Metabolism	?	MTHFD1L	0
Enr_T8_up	GO:0009257 (10-formyltetrahydrofolate biosynthetic process)	GO:0009257	10-formyltetrahydrofolate biosynthetic process	Up; Metabolism; Biosynthesis; Aminoacid metabolism	Protein metabolism	MTHFD1L	1
Enr_T8_down	GO:1904197 (positive regulation of granulosa cell proliferation)	GO:1904197	positive regulation of granulosa cell proliferation	Cell proliferation	Proliferation	MTOR	1
Enr_T8_down	GO:0042060 (wound healing)	GO:0042060	wound healing	Response to stress	Response	MTOR	1
Enr_T8_down	GO:0014736 (negative regulation of muscle atrophy)	GO:0014736	negative regulation of muscle atrophy	?	?	MTOR	0
Enr_T8_down	GO:1904193 (negative regulation of cholangiocyte apoptotic process)	GO:1904193	negative regulation of cholangiocyte apoptotic process	Cell death	Death	MTOR	1
Enr_T8_down	GO:0006207 ('de novo' pyrimidine nucleobase biosynthetic process)	GO:0006207	'de novo' pyrimidine nucleobase biosynthetic process	Metabolism; Biosynthesis; Nucleobase-containing compound metabolic process	DNA	MTOR	1
Enr_T8_down	GO:0099547 (regulation of translation at synapse, modulating synaptic transmission)	GO:0099547	regulation of translation at synapse, modulating synaptic transmission	Metabolism; Biosynthesis; Cell communication; Cell-cell signaling; Protein metabolism; Protein biosynthesis	Protein metabolism	MTOR	0
Enr_T8_down	GO:1904690 (positive regulation of cytoplasmic translational initiation)	GO:1904690	positive regulation of cytoplasmic translational initiation	Metabolism; Biosynthesis; Protein metabolism; Protein biosynthesis	Protein metabolism	MTOR	1
Enr_T8_down	GO:1904213 (negative regulation of iodide transmembrane transport)	GO:1904213	negative regulation of iodide transmembrane transport	Transport; Ion transport	Transport	MTOR	1
Enr_T8_down	GO:0034115 (negative regulation of heterotypic cell-cell adhesion)	GO:0034115	negative regulation of heterotypic cell-cell adhesion	Development; Morphogenesis; Embryonic development	Adhesion	MYADM	1
Enr_T28_down	GO:0090038 (negative regulation of protein kinase C signaling)	GO:0090038	negative regulation of protein kinase C signaling	Signal transduction; Cell communication	Signal	MYADM	1
Enr_T28_down	GO:0006446 (regulation of translational initiation)	GO:0006446	regulation of translational initiation	Metabolism; Biosynthesis; Protein metabolism; Protein biosynthesis	Protein metabolism	NCBP1	1
Enr_T28_down	GO:1905216 (positive regulation of RNA binding)	GO:1905216	positive regulation of RNA binding	?	DNA	NCBP1	1
Enr_T8_down	GO:0050673 (epithelial cell proliferation)	GO:0050673	epithelial cell proliferation	Cell proliferation	Proliferation	NCSTN	1
Enr_T8_down	GO:0042983 (amyloid precursor protein biosynthetic process)	GO:0042983	amyloid precursor protein biosynthetic process	Metabolism; Biosynthesis; Protein metabolism	Protein metabolism	NCSTN	1
Enr_T28_up	GO:0002268 (follicular dendritic cell differentiation)	GO:0002268	follicular dendritic cell differentiation	Cell differentiation	Differentiation	NFKB2	0
Enr_T28_up	GO:0030198 (extracellular matrix organization)	GO:0030198	extracellular matrix organization	Cell component organization	Proliferation	NFKB2	1
Enr_T8_up	GO:1902809 (regulation of skeletal muscle fiber differentiation)	GO:1902809	regulation of skeletal muscle fiber differentiation	Cell differentiation; Development	Differentiation	NLN	0
Enr_T28_up	GO:0003148 (outflow tract septum morphogenesis)	GO:0003148	outflow tract septum morphogenesis	Development; Morphogenesis	Differentiation	NRP2	0
Enr_T28_up	GO:0021649 (vestibulocochlear nerve structural organization)	GO:0021649	vestibulocochlear nerve structural organization	Development; Morphogenesis; Cytoskeleton	Cytoskeleton	NRP2	0
Enr_T28_up	GO:0021828 (gonadotrophin-releasing hormone neuronal migration to the hypothalamus)	GO:0021828	gonadotrophin-releasing hormone neuronal migration to the hypothalamus	Development; Cell differentiation	Differentiation	NRP2	0
Enr_T28_up	GO:0036486 (ventral trunk neural crest cell migration)	GO:0036486	ventral trunk neural crest cell migration	Cell differentiation; Development; Cell migration	Adhesion	NRP2	1
Enr_T28_up	GO:0048846 (axon extension involved in axon guidance)	GO:0048846	axon extension involved in axon guidance	Development; Morphogenesis; Cell differentiation; Cell component organization; Response to external stimulus; Growth; Cell growth	Adhesion	NRP2	0
Enr_T28_up	GO:0097374 (sensory neuron axon guidance)	GO:0097374	sensory neuron axon guidance	Development; Morphogenesis; Cell differentiation; Cell component organization; Response to external stimulus	Differentiation	NRP2	0
Enr_T28_up	GO:1903375 (facioacoustic ganglion development)	GO:1903375	facioacoustic ganglion development	Development	Proliferation	NRP2	1
Enr_T28_up	GO:1904835 (dorsal root ganglion morphogenesis)	GO:1904835	dorsal root ganglion morphogenesis	Development; Morphogenesis	Differentiation	NRP2	0
Enr_T28_up	GO:0097490 (sympathetic neuron projection extension)	GO:0097490	sympathetic neuron projection extension	Cell growth; Cell differentiation	Proliferation	NRP2	0
Enr_T28_up	GO:0097491 (sympathetic neuron projection guidance)	GO:0097491	sympathetic neuron projection guidance	?	?	NRP2	0
Enr_T28_up	GO:1902285 (semaphorin-plexin signaling pathway involved in neuron projection guidance)	GO:1902285	semaphorin-plexin signaling pathway involved in neuron projection guidance	Cell signaling	Signal	NRP2	1
Enr_T8_up	GO:0035494 (SNARE complex disassembly)	GO:0035494	SNARE complex disassembly	Transport; Cell component organization	Transport	NSF	1	Transport of proteins
Enr_T8_up	GO:0048211 (Golgi vesicle docking)	GO:0048211	Golgi vesicle docking	Transport; Vesicle transport	Transport	NSF	1
Enr_T8_up	GO:0033313 (meiotic cell cycle checkpoint)	GO:0033313	meiotic cell cycle checkpoint	Up; Cell cycle	Differentiation	NSUN2	1	Regulation of stem cell differentiation
Enr_T8_up	GO:0006400 (tRNA modification)	GO:0006400	tRNA modification	Metabolism; Nucleobase-containing compound metabolic process	DNA	NSUN2	1
Enr_T8_up	GO:0036416 (tRNA stabilization)	GO:0036416	tRNA stabilization	Up; Metabolism	DNA	NSUN2	1
Enr_T28_up	GO:0033313 (meiotic cell cycle checkpoint)	GO:0033313	meiotic cell cycle checkpoint	Up; Cell cycle; Reproduction	Proliferation	NSUN2	1
Enr_T28_up	GO:0036416 (tRNA stabilization)	GO:0036416	tRNA stabilization	Up; Metabolism	DNA	NSUN2	1
Enr_T8_down	GO:0018279 (protein N-linked glycosylation via asparagine)	GO:0018279	protein N-linked glycosylation via asparagine	Metabolism; Biosynthesis; Protein metabolism; Protein modification	Protein metabolism	OSTC	1
Enr_T8_up	GO:2001271 (negative regulation of cysteine-type endopeptidase activity involved in execution phase of apoptosis)	GO:2001271	negative regulation of cysteine-type endopeptidase activity involved in execution phase of apoptosis	Metabolism; Protein metabolism; Cell death	Death	PAK2	1
Enr_T8_up	GO:0000103 (sulfate assimilation)	GO:0000103	sulfate assimilation	Up; Metabolism; Skeletal system development	Differentiation	PAPSS1	1
Enr_T28_up	GO:0000103 (sulfate assimilation)	GO:0000103	sulfate assimilation	Up; Metabolism	Protein metabolism	PAPSS1	1
Enr_T8_up	GO:0030328 (prenylcysteine catabolic process)	GO:0030328	prenylcysteine catabolic process	Metabolism; Catabolism	?	PCYOX1L	0
Enr_T8_up	GO:0030327 (prenylated protein catabolic process)	GO:0030327	prenylated protein catabolic process	Metabolism; Catabolism; Protein metabolism	Protein metabolism	PCYOX1L	1
Enr_T28_up	GO:0097411 (hypoxia-inducible factor-1alpha signaling pathway)	GO:0097411	hypoxia-inducible factor-1alpha signaling pathway	Cell signaling; Fracture healing	Signal	PDK1	1	Promotes adipogenic differentiation and controls adhesion	https://www.uniprot.org/uniprot/O15530
Enr_T28_up	GO:0006041 (glucosamine metabolic process)	GO:0006041	glucosamine metabolic process	Metabolism	Protein metabolism	PGM3	1
Enr_T28_up	GO:0019255 (glucose 1-phosphate metabolic process)	GO:0019255	glucose 1-phosphate metabolic process	Metabolism	Carbohydrate	PGM3	1
Enr_T8_up	GO:0014870 (response to muscle inactivity)	GO:0014870	response to muscle inactivity	Response to extracellular stimulus; Glycolysis process	Carbohydrate	PKM	1
Enr_T8_down	GO:0031581 (hemidesmosome assembly)	GO:0031581	hemidesmosome assembly	Cell component organization; Cell adhesion	Adhesion	PLEC	1
Enr_T8_down	GO:0042060 (wound healing)	GO:0042060	wound healing	Response to stress	Response	PLEC	1
Enr_T8_down	GO:0007229 (integrin-mediated signaling pathway)	GO:0007229	integrin-mediated signaling pathway	Cell communication; Signal transduction	Adhesion	PLPP3	1
Enr_T8_down	GO:0044328 (canonical Wnt signaling pathway involved in positive regulation of endothelial cell migration)	GO:0044328	canonical Wnt signaling pathway involved in positive regulation of endothelial cell migration	Cell communication; Cell-cell signaling; Signal transduction	Adhesion	PLPP3	1
Enr_T8_down	GO:0044329 (canonical Wnt signaling pathway involved in positive regulation of cell-cell adhesion)	GO:0044329	canonical Wnt signaling pathway involved in positive regulation of cell-cell adhesion	Cell communication; Cell-cell signaling; Signal transduction	Proliferation	PLPP3	1
Enr_T8_down	GO:0044330 (canonical Wnt signaling pathway involved in positive regulation of wound healing)	GO:0044330	canonical Wnt signaling pathway involved in positive regulation of wound healing	Cell communication; Cell-cell signaling; Signal transduction; Response to stress	Response	PLPP3	1
Enr_T28_down	GO:0051046 (regulation of secretion)	GO:0051046	regulation of secretion	Regulation of secretion	Transport	POFUT2	1	epithelial to mesenchymal transition
Enr_T28_down	GO:1903334 (positive regulation of protein folding)	GO:1903334	positive regulation of protein folding	Metabolism; Protein metabolism	Protein metabolism	POFUT2	1
Enr_T8_up	GO:0000413 (protein peptidyl-prolyl isomerization)	GO:0000413	protein peptidyl-prolyl isomerization	Metabolism; Protein metabolism; Protein modification	Protein metabolism	PPIL3	1	Collagen formation
Enr_T8_down	GO:0072431 (signal transduction involved in mitotic G1 DNA damage checkpoint)	GO:0072431	signal transduction involved in mitotic G1 DNA damage checkpoint	Cell communication; Signal transduction; Response to stress; Cell cycle	Proliferation	PRKDC	1
Enr_T8_down	GO:2001229 (negative regulation of response to gamma radiation)	GO:2001229	negative regulation of response to gamma radiation	Response to abiotic stimulus; NHEJ	DNA	PRKDC	1
Enr_T8_down	GO:0007229 (integrin-mediated signaling pathway)	GO:0007229	integrin-mediated signaling pathway	Cell communication; Signal transduction	Adhesion	PTPN11	1
Enr_T8_down	GO:0061582 (intestinal epithelial cell migration)	GO:0061582	intestinal epithelial cell migration	Cell migration	Differentiation	PTPN11	1	Promotes ossificaiton
Enr_T8_down	GO:0051463 (negative regulation of cortisol secretion)	GO:0051463	negative regulation of cortisol secretion	Cell communication; Cell-cell signaling; Transport	Transport	PTPN11	1
Enr_T8_up	GO:2000380 (regulation of mesoderm development)	GO:2000380	regulation of mesoderm development	Up	Protein metabolism	PUS7	1
Enr_T28_up	GO:2000380 (regulation of mesoderm development)	GO:2000380	regulation of mesoderm development	Up; Development	Differentiation	PUS7	1
Enr_T8_up	GO:0006425 (glutaminyl-tRNA aminoacylation)	GO:0006425	glutaminyl-tRNA aminoacylation	Metabolism; Nucleobase-containing compound metabolic process; Protein metabolism; Biosynthesis; Protein biosynthesis	DNA	QARS	1
Enr_T8_up	GO:1904117 (cellular response to vasopressin)	GO:1904117	cellular response to vasopressin	Up; Response to endogenous stimulus	Response	RANGAP1	1
Enr_T28_up	GO:1904117 (cellular response to vasopressin)	GO:1904117	cellular response to vasopressin	Up; Response to endogenous stimulus	Response	RANGAP1	1
Enr_T28_down	GO:1904978 (regulation of endosome organization)	GO:1904978	regulation of endosome organization	Cell component organization; Organelle organization; Transport	Transport	SCARB2	1
Enr_T28_down	GO:0043471 (regulation of cellular carbohydrate catabolic process)	GO:0043471	regulation of cellular carbohydrate catabolic process	Metabolism; Catabolism; Carbohydrate metabolism	Carbohydrate	SCARB2	1
Enr_T28_down	GO:1905671 (regulation of lysosome organization)	GO:1905671	regulation of lysosome organization	Cell component organization; Organelle organization	Cytoskeleton	SCARB2	1
Enr_T28_down	GO:1905123 (regulation of glucosylceramidase activity)	GO:1905123	regulation of glucosylceramidase activity	Metabolism; Catabolism; Carbohydrate metabolism	Carbohydrate	SCARB2	1
Enr_T8_up	GO:0048741 (skeletal muscle fiber development)	GO:0048741	skeletal muscle fiber development	Up; Cell differentiation; Development	Differentiation	SELENON	0
Enr_T8_up	GO:1902884 (positive regulation of response to oxidative stress)	GO:1902884	positive regulation of response to oxidative stress	Response to stress	Response	SELENON	1
Enr_T28_up	GO:0048741 (skeletal muscle fiber development)	GO:0048741	skeletal muscle fiber development	Up; Development; Cell differentiation	Differentiation	SELENON	0
Enr_T28_up	GO:1902884 (positive regulation of response to oxidative stress)	GO:1902884	positive regulation of response to oxidative stress	Response to stress	Response	SELENON	1
Enr_T28_up	GO:0003148 (outflow tract septum morphogenesis)	GO:0003148	outflow tract septum morphogenesis	Development; Morphogenesis	Differentiation	SEMA3C	0
Enr_T28_up	GO:0003350 (pulmonary myocardium development)	GO:0003350	pulmonary myocardium development	Development	Proliferation	SEMA3C	1	Expressed in proliferating obs	https://www.ncbi.nlm.nih.gov/pmc/articles/PMC3271215/
Enr_T28_up	GO:0140074 (cardiac endothelial to mesenchymal transition)	GO:0140074	cardiac endothelial to mesenchymal transition	Cell differentiation	Differentiation	SEMA3C	1	epithelial to mesenchymal transition
Enr_T28_up	GO:1905312 (positive regulation of cardiac neural crest cell migration involved in outflow tract morphogenesis)	GO:1905312	positive regulation of cardiac neural crest cell migration involved in outflow tract morphogenesis	Development; Morphogenesis; Cell differentiation; Cell migration	Adhesion	SEMA3C	1	PLXNA2, PLXNB2 interaction
Enr_T28_up	GO:0001974 (blood vessel remodeling)	GO:0001974	blood vessel remodeling	?	?	SEMA3C	0
Enr_T28_up	GO:2000278 (regulation of DNA biosynthetic process)	GO:2000278	regulation of DNA biosynthetic process	Metabolism; Biosynthesis; DNA synthesis	DNA	SH2B1	1	positive regulation of SMAD protein signal transduction/TGF-b signaling
Enr_T28_down	GO:0010585 (glutamine secretion)	GO:0010585	glutamine secretion	Transport; Ion transport	Transport	SLC1A5	1
Enr_T28_down	GO:1903803 (L-glutamine import across plasma membrane)	GO:1903803	L-glutamine import across plasma membrane	Transport; Ion transport	Transport	SLC1A5	1
Enr_T8_up	GO:1904024 (negative regulation of glucose catabolic process to lactate via pyruvate)	GO:1904024	negative regulation of glucose catabolic process to lactate via pyruvate	Metabolism; Catabolism; Carbohydrate metabolism; Generation of precursor metabolites and energy	Carbohydrate	SLC25A12	1
Enr_T28_down	GO:0042908 (xenobiotic transport)	GO:0042908	xenobiotic transport	Down; Transport	Transport	SLC2A1	1
Enr_T28_down	GO:0005989 (lactose biosynthetic process)	GO:0005989	lactose biosynthetic process	Metabolism; Biosynthesis; Carbohydrate metabolism	Carbohydrate	SLC2A1	1
Enr_T28_down	GO:1904016 (response to Thyroglobulin triiodothyronine)	GO:1904016	response to Thyroglobulin triiodothyronine	Response to chemical	Response	SLC2A1	1	Response to mechanical stimuli
Enr_T8_down	GO:0015871 (choline transport)	GO:0015871	choline transport	Transport; Ion transport	Transport	SLC44A1	1
Enr_T8_down	GO:0006656 (phosphatidylcholine biosynthetic process)	GO:0006656	phosphatidylcholine biosynthetic process	Metabolism; Biosynthesis; Lipid metabolism	Lipid	SLC44A1	1
Enr_T8_down	GO:0015871 (choline transport)	GO:0015871	choline transport	Transport; Ion transport	Transport	SLC44A2	1
Enr_T8_down	GO:0006656 (phosphatidylcholine biosynthetic process)	GO:0006656	phosphatidylcholine biosynthetic process	Metabolism; Biosynthesis; Lipid metabolism	Lipid	SLC44A2	1
Enr_T8_up	GO:0008334 (histone mRNA metabolic process)	GO:0008334	histone mRNA metabolic process	Metabolism; Nucleobase-containing compound metabolic process	DNA	SNRPE	1
Enr_T8_up	GO:0043149 (stress fiber assembly)	GO:0043149	stress fiber assembly	Cell component organization; Organelle organization; Cytoskeleton organization	Adhesion	SORBS1	1	Glucose dependent
Enr_T8_up	GO:0006400 (tRNA modification)	GO:0006400	tRNA modification	Metabolism; Nucleobase-containing compound metabolic process	DNA	SSB	1
Enr_T8_up	GO:0008334 (histone mRNA metabolic process)	GO:0008334	histone mRNA metabolic process	Metabolism; Nucleobase-containing compound metabolic process	DNA	SSB	1
Enr_T8_up	GO:0071045 (nuclear histone mRNA catabolic process)	GO:0071045	nuclear histone mRNA catabolic process	Metabolism; Nucleobase-containing compound metabolic process; Catabolism	DNA	SSB	1
Enr_T28_down	GO:1901585 (regulation of acid-sensing ion channel activity)	GO:1901585	regulation of acid-sensing ion channel activity	Transport; Ion transport; Signal transduction; Cell communication	Signal	STOM	1	Response to mechanical stimuli
Enr_T8_down	GO:0018279 (protein N-linked glycosylation via asparagine)	GO:0018279	protein N-linked glycosylation via asparagine	Metabolism; Biosynthesis; Protein metabolism; Protein modification	Protein metabolism	STT3A	1
Enr_T8_up	GO:0051053 (negative regulation of DNA metabolic process)	GO:0051053	negative regulation of DNA metabolic process	Metabolism; Nucleobase-containing compound metabolic process; DNA metabolism	DNA	SUB1	1
Enr_T28_up	GO:0001974 (blood vessel remodeling)	GO:0001974	blood vessel remodeling	Bone development	Differentiation	TGM2	1	Ossification
Enr_T28_up	GO:0018153 (isopeptide cross-linking via N6-(L-isoglutamyl)-L-lysine)	GO:0018153	isopeptide cross-linking via N6-(L-isoglutamyl)-L-lysine	Metabolism; Protein metabolism; Protein modification	Protein metabolism	TGM2	1
Enr_T28_up	GO:0042036 (negative regulation of cytokine biosynthetic process)	GO:0042036	negative regulation of cytokine biosynthetic process	Metabolism; Biosynthesis; Cell apoptosis	Death	TIA1	1
Enr_T28_up	GO:1904684 (negative regulation of metalloendopeptidase activity)	GO:1904684	negative regulation of metalloendopeptidase activity	Metabolism; Protein metabolism	Protein metabolism	TIMP3	1
Enr_T28_up	GO:1903984 (positive regulation of TRAIL-activated apoptotic signaling pathway)	GO:1903984	positive regulation of TRAIL-activated apoptotic signaling pathway	Cell death	Death	TIMP3	1
Enr_T8_down	GO:0007229 (integrin-mediated signaling pathway)	GO:0007229	integrin-mediated signaling pathway	Cell communication; Signal transduction	Adhesion	TLN1	1
Enr_T8_down	GO:0007010 (cytoskeleton organization)	GO:0007010	cytoskeleton organization	Cell component organization; Cytoskeleton organization	Adhesion	TLN1	1
Enr_T8_down	GO:0007010 (cytoskeleton organization)	GO:0007010	cytoskeleton organization	Cell component organization; Cytoskeleton organization	Adhesion	TLN2	1
Enr_T8_down	GO:0001649 (osteoblast differentiation)	GO:0001649	osteoblast differentiation	Cell differentiation; Ossification	Differentiation	TMEM119	1	Upregulates the expression of ATF4
Enr_T28_down	GO:1903012 (positive regulation of bone development)	GO:1903012	positive regulation of bone development	Development; Bone development; Ossification	Differentiation	TMEM119	1
Enr_T8_down	GO:0001649 (osteoblast differentiation)	GO:0001649	osteoblast differentiation	Cell differentiation; Ossification	Differentiation	TNC	1
Enr_T8_down	GO:0030198 (extracellular matrix organization)	GO:0030198	extracellular matrix organization	Cell differentiation; Ossification	Adhesion	TNC	1
Enr_T8_down	GO:0060739 (mesenchymal-epithelial cell signaling involved in prostate gland development)	GO:0060739	mesenchymal-epithelial cell signaling involved in prostate gland development	Cell communication; Cell-cell signaling; Development; Reproduction	Signal	TNC	1
Enr_T8_down	GO:0071305 (cellular response to vitamin D)	GO:0071305	cellular response to vitamin D	Cell communication; Response to external stimulus; Differentiation	Differentiation	TNC	1
Enr_T8_down	GO:0042060 (wound healing)	GO:0042060	wound healing	Response to stress	Response	TNC	1
Enr_T8_down	GO:0018279 (protein N-linked glycosylation via asparagine)	GO:0018279	protein N-linked glycosylation via asparagine	Metabolism; Biosynthesis; Protein metabolism; Protein modification	Protein metabolism	TUSC3	1
Enr_T8_down	GO:0030207 (chondroitin sulfate catabolic process)	GO:0030207	chondroitin sulfate catabolic process	Metabolism; Catabolism	Carbohydrate	VCAN	1
Enr_T8_down	GO:0030206 (chondroitin sulfate biosynthetic process)	GO:0030206	chondroitin sulfate biosynthetic process	Metabolism; Biosynthesis; Carbohydrate metabolism	Signal	VCAN	1
Enr_T8_down	GO:0001649 (osteoblast differentiation)	GO:0001649	osteoblast differentiation	Cell differentiation; Ossification	Differentiation	VCAN	1
Enr_T8_down	GO:0030198 (extracellular matrix organization)	GO:0030198	extracellular matrix organization	Cell differentiation; Ossification	Adhesion	VCAN	1
Enr_T8_down	GO:0030208 (dermatan sulfate biosynthetic process)	GO:0030208	dermatan sulfate biosynthetic process	Metabolism; Biosynthesis; Carbohydrate metabolism	Carbohydrate	VCAN	1
Enr_T28_up	GO:0006436 (tryptophanyl-tRNA aminoacylation)	GO:0006436	tryptophanyl-tRNA aminoacylation	Metabolism; Protein metabolism; Biosynthesis;Protein biosynthesis; Nucleobase-containing compound metabolic process	DNA	WARS	1
Enr_T28_up	GO:0001933 (negative regulation of protein phosphorylation)	GO:0001933	negative regulation of protein phosphorylation	Metabolism; Protein metabolism; Protein modification	Protein metabolism	WARS	1
Enr_T8_down	GO:0034115 (negative regulation of heterotypic cell-cell adhesion)	GO:0034115	negative regulation of heterotypic cell-cell adhesion	Development; Morphogenesis; Embryonic development	Signal	WNK1	1
Enr_T8_up	GO:0043149 (stress fiber assembly)	GO:0043149	stress fiber assembly	Cell component organization; Organelle organization; Cytoskeleton organization	Adhesion	ZYX	1	transforming growth factor beta receptor signaling pathway
